# Supplementary material for: Venetoclax and hypomethylating agents synergize to increase cell death and metabolic remodeling in acute B-lymphoblastic leukemia cells
Source: Mol Metab. 2026 Jun 17;110:102402. doi: 10.1016/j.molmet.2026.102402 (PMC13326043; doi:10.1016/j.molmet.2026.102402)
Supplement: Multimedia component 4 [file mmc4.xlsx]

## Sheet: clusters all genes_unfiltered_m
FeatureName	Cluster 1 Average	Cluster 1 Log2 Fold Change	Cluster 1 P-Value	Cluster 2 Average	Cluster 2 Log2 Fold Change	Cluster 2 P-Value	Cluster 3 Average	Cluster 3 Log2 Fold Change	Cluster 3 P-Value	Cluster 4 Average	Cluster 4 Log2 Fold Change	Cluster 4 P-Value	Cluster 5 Average	Cluster 5 Log2 Fold Change	Cluster 5 P-Value	Cluster 6 Average	Cluster 6 Log2 Fold Change	Cluster 6 P-Value	Cluster 7 Average	Cluster 7 Log2 Fold Change	Cluster 7 P-Value	Cluster 8 Average	Cluster 8 Log2 Fold Change	Cluster 8 P-Value	Cluster 9 Average	Cluster 9 Log2 Fold Change	Cluster 9 P-Value	Cluster 10 Average	Cluster 10 Log2 Fold Change	Cluster 10 P-Value	Cluster 11 Average	Cluster 11 Log2 Fold Change	Cluster 11 P-Value	Cluster 12 Average	Cluster 12 Log2 Fold Change	Cluster 12 P-Value	Cluster 13 Average	Cluster 13 Log2 Fold Change	Cluster 13 P-Value	Cluster 14 Average	Cluster 14 Log2 Fold Change	Cluster 14 P-Value
AAGAB	0.961639	0.323267	0.550048	0.701575	-0.224344	1	0.870282	0.117733	1	0.929673	0.216058	1	0.687027	-0.260744	1	0.725045	-0.181758	1	0.758286	-0.106216	1	0.473904	-0.804827	0.771825	1.04432	0.376371	0.717247	0.963379	0.267425	1	0.73942	-0.126877	1	0.219103	-1.79307	1	0.646606	-0.330408	1	0.854804	0.0836355	1
AAK1	3.27128	0.269871	0.672054	1.97836	-0.557629	1	3.12319	0.159768	1	3.40153	0.286526	1	2.41575	-0.253109	1	2.63998	-0.116397	1	2.67455	-0.0932059	1	1.85081	-0.642921	0.830508	4.41706	0.656915	0.588256	3.03864	0.106821	1	3.37088	0.242069	1	0.7569	-1.89866	1	2.56933	-0.146602	1	2.96807	0.0454159	1
ABCB7	1.26465	0.153606	0.907489	1.13908	-0.0345159	1	1.08275	-0.117775	1	1.29441	0.165512	1	1.06326	-0.144551	1	1.28853	0.169189	1	1.04861	-0.168623	1	0.768566	-0.626218	0.908286	1.46079	0.334693	0.751128	1.28659	0.153252	1	1.01127	-0.204671	1	0.418287	-1.44156	1	1.07958	-0.111977	1	1.23472	0.0786999	1
ABCC4	0.81782	-0.348597	0.557085	0.810515	-0.317563	1	1.01894	0.0412507	1	0.745324	-0.442637	1	1.16661	0.259279	1	1.26302	0.405336	0.848771	0.844455	-0.260961	1	0.613767	-0.724697	0.830905	2.15805	1.15743	0.249057	1.45256	0.589583	0.842141	1.6202	0.705797	1	0.278858	-1.76574	1	0.880182	-0.178507	1	1.28221	0.361938	1
ABCE1	0.822603	-0.645473	0.0866684	1.52429	0.397985	1	0.877939	-0.483366	0.831666	1.28846	0.127395	1	1.48781	0.365512	0.963047	1.41664	0.29639	1	1.33429	0.190411	1	1.21124	0.0300344	1	0.899188	-0.408852	1	1.42261	0.278166	1	0.543691	-1.11923	1	0.597553	-0.974413	1	1.24479	0.0691742	1	0.902293	-0.393545	1
ABCF1	1.26055	-0.210517	0.831839	1.66722	0.258713	1	1.21929	-0.241767	1	1.2617	-0.179306	1	1.63503	0.231589	1	1.58614	0.189258	1	1.59744	0.196642	1	1.66749	0.249678	1	0.70673	-1.01784	0.692731	1.33775	-0.087498	1	0.717672	-0.979214	1	0.517879	-1.42858	1	1.35588	-0.0653524	1	1.3297	-0.0993854	1
ABHD17B	2.44014	-0.0207752	1	2.22848	-0.160475	1	2.64275	0.111723	1	2.83659	0.217463	1	2.31091	-0.105198	1	2.58442	0.0764285	1	2.424	-0.0294137	1	1.66477	-0.595039	0.866205	3.39483	0.469988	0.748025	2.68673	0.129649	1	2.26176	-0.135138	1	0.876411	-1.49286	1	2.42121	-0.0304743	1	2.84935	0.186357	1
ABHD18	1.16695	0.0243416	1	1.00661	-0.21066	1	1.24991	0.134109	1	1.28648	0.173055	1	1.08705	-0.0920645	1	1.1298	-0.0316595	1	0.927973	-0.345733	0.998534	0.760419	-0.625771	0.910747	1.86779	0.717099	0.478245	1.60979	0.518826	0.939442	1.20699	0.0656305	1	0.418287	-1.42575	1	1.15648	0.00575928	1	1.56714	0.43399	1
ABHD3	2.71787	0.50823	0.173823	1.99753	-0.0668727	1	2.08191	-0.00172243	1	2.2211	0.0990987	1	1.63652	-0.382209	1	2.56855	0.35213	0.966225	1.19046	-0.882455	0.143591	1.13655	-0.91147	0.689924	2.67548	0.36771	0.718866	2.14265	0.0419763	1	1.85942	-0.172399	1	0.398368	-2.3492	1	1.27327	-0.726074	1	3.30049	0.642764	1
ABI1	3.02874	0.162763	0.885471	2.23197	-0.340174	1	2.93114	0.0893012	1	3.24592	0.245171	1	2.39865	-0.231747	1	2.94156	0.096833	1	2.62285	-0.0913668	1	1.56293	-0.864069	0.657541	3.9375	0.516169	0.702034	3.17591	0.206848	1	2.327	-0.264143	1	1.27478	-1.13087	1	2.50097	-0.155879	1	3.0393	0.109378	1
ABI2	1.10136	0.491547	0.203404	0.816616	-0.0654471	1	0.725448	-0.258176	1	1.09321	0.393434	1	0.639441	-0.451278	0.99283	1.07254	0.389571	0.886881	0.542201	-0.713983	0.427202	0.491556	-0.82494	0.75301	0.924428	0.121891	0.966559	0.878522	0.0482053	1	0.489322	-0.787243	1	0.239021	-1.74964	1	0.569697	-0.589233	1	1.02102	0.262153	1
ABL1	1.52564	0.0282843	1	1.08766	-0.502038	1	1.61998	0.123244	1	1.6185	0.11594	1	1.41346	-0.0974695	1	1.56517	0.067905	1	1.44101	-0.067602	1	0.969534	-0.660545	0.878749	2.67548	0.856862	0.403196	1.79074	0.270024	1	1.98991	0.401033	1	0.677226	-1.13895	1	1.46412	-0.0393369	1	1.63837	0.112465	1
ABL2	1.00127	0.056816	1	0.786113	-0.329186	1	0.987681	0.0279918	1	1.09717	0.191333	1	0.887038	-0.143714	1	1.01132	0.0677948	1	0.896819	-0.127976	1	0.545872	-0.864661	0.724201	1.77629	0.898221	0.381205	1.1905	0.314384	1	1.29398	0.414174	1	0.418287	-1.17918	1	0.94	-0.0475908	1	1.28221	0.395301	1
ABRACL	3.64432	-0.253902	0.745339	5.59081	0.45827	1	3.34268	-0.365609	1	3.82573	-0.143885	1	4.75565	0.201547	1	4.49482	0.114545	1	4.95736	0.273277	1	5.6529	0.457767	0.878749	1.08534	-1.97588	0.325425	3.8323	-0.139346	1	0.576313	-2.86061	1	1.03576	-2.02277	1	4.24424	0.0143374	1	3.20552	-0.41219	1
ABTB3	2.03123	0.833295	0.00296302	0.972619	-0.487547	1	1.27033	-0.0758186	1	2.02982	0.670009	0.646217	0.557652	-1.34282	0.0216465	1.50961	0.210579	1	0.827221	-0.752046	0.303634	0.445388	-1.63047	0.233786	1.82362	0.465147	0.645409	1.17927	-0.184938	1	1.52234	0.19001	1	0.398368	-1.70196	1	0.911515	-0.557555	1	2.01829	0.586107	1
ACAA1	0.669902	-0.343502	0.56767	0.932529	0.220491	1	0.742037	-0.144723	1	0.761182	-0.0990429	1	1.00377	0.344564	1	0.780599	-0.0639281	1	0.941892	0.244077	1	1.15149	0.539421	0.745107	0.35021	-1.22335	0.586686	0.763715	-0.0923082	1	0.467574	-0.781992	1	0.278858	-1.47349	1	0.917212	0.181977	1	0.569869	-0.486272	1
ACADM	1.37704	-0.0432253	1	1.56787	0.167721	1	1.43367	0.0270626	1	1.34693	-0.0713473	1	1.56886	0.171675	1	1.49487	0.0971794	1	1.14803	-0.329377	0.998534	1.45023	0.042494	1	1.23678	-0.194018	1	1.61104	0.204664	1	0.728546	-0.951389	1	0.418287	-1.71805	1	1.27327	-0.151554	1	1.3297	-0.0930133	1
ACAP2	4.83621	0.370308	0.444268	3.29522	-0.293982	1	3.88692	-0.0372314	1	4.64341	0.242506	1	3.07006	-0.408923	0.99283	4.27544	0.120667	1	3.70394	-0.114839	1	2.13053	-0.938509	0.60557	5.39828	0.450091	0.764623	4.08313	0.0397321	1	3.78409	-0.0830155	1	1.79266	-1.16436	1	3.12764	-0.356838	1	5.62746	0.47553	1
ACAT1	0.718411	-0.368738	0.529763	0.963903	0.138892	1	0.833276	-0.0937257	1	0.652158	-0.466011	1	1.08333	0.331307	1	1.00622	0.218832	1	0.939241	0.100801	1	1.10804	0.34863	0.938329	0.621544	-0.513727	1	0.947157	0.108028	1	0.467574	-0.904067	1	0.577634	-0.593461	1	1.01121	0.201276	1	0.902293	0.0350786	1
ACAT2	0.861888	0.0659941	0.996979	0.873265	0.0772708	1	0.891976	0.114777	1	0.699732	-0.266688	1	0.892986	0.114467	1	0.841256	0.0192062	1	0.82457	-0.013645	1	1.02113	0.314947	0.972039	0.407001	-1.04173	0.681323	0.751236	-0.154772	1	0.304467	-1.42084	1	0.338613	-1.24547	1	0.69503	-0.263333	1	0.688592	-0.258031	1
ACBD3	1.05353	0.0601512	1	1.11381	0.139459	1	0.951951	-0.111536	1	1.17448	0.221211	1	0.924958	-0.155189	1	1.03626	0.0266708	1	1.097	0.118945	1	0.879913	-0.223696	1	0.883412	-0.210984	1	0.969619	-0.0770326	1	0.337088	-1.5733	1	0.936166	-0.121848	1	0.979879	-0.0588948	1	0.831059	-0.289184	1
ACBD6	1.75691	-0.262542	0.726886	2.03936	0.0049123	1	1.81075	-0.187091	1	2.18542	0.112809	1	2.18748	0.117748	1	2.48805	0.340305	0.994113	1.82811	-0.170992	1	1.3769	-0.588412	0.875821	3.07617	0.612751	0.623869	2.62558	0.394988	1	2.42486	0.247614	1	1.99184	-0.0431328	1	1.84297	-0.146414	1	1.89956	-0.113589	1
ACER3	0.924062	-0.122424	0.947053	0.735565	-0.459218	1	1.18164	0.294545	1	0.99806	0.0151853	1	1.16289	0.262511	1	0.968238	-0.0340363	1	0.818605	-0.302138	1	0.586609	-0.784332	0.791681	1.78576	0.87931	0.39463	1.32153	0.449253	0.981687	1.13088	0.193913	1	0.398368	-1.27221	1	1.01976	0.0462126	1	1.09225	0.1418	1
ACIN1	1.90551	0.149783	0.913057	1.6036	-0.144359	1	1.72589	-0.030074	1	1.83258	0.0644925	1	1.52648	-0.22439	1	1.81686	0.0546555	1	1.89837	0.125067	1	1.33345	-0.418685	1	1.99399	0.184357	0.895946	1.79573	0.0320699	1	1.52234	-0.214009	1	2.0516	0.209472	1	1.52109	-0.215063	1	1.99454	0.166225	1
ACLY	0.800398	-0.141314	0.941544	0.847991	-0.0313417	1	0.821153	-0.0846214	1	0.741359	-0.238693	1	0.974775	0.192206	1	0.85146	-0.0262966	1	1.0791	0.363681	0.897022	0.882629	0.0307363	1	0.839242	-0.0440619	1	0.889753	0.0431941	1	0.641556	-0.425297	1	0.557716	-0.613178	1	0.740606	-0.228319	1	1.16348	0.424218	1
ACP1	1.1731	-0.159581	0.920492	1.64108	0.394746	1	1.08658	-0.265471	1	1.23989	-0.0508361	1	1.37405	0.112556	1	1.41778	0.169342	1	1.36545	0.103894	1	1.59145	0.332586	0.999935	0.422776	-1.61573	0.429102	1.17303	-0.13468	1	0.304467	-2.04516	1	0.159347	-2.87004	1	1.37867	0.107955	1	1.16348	-0.143769	1
ACSL4	1.01493	-0.132095	0.944395	0.911612	-0.281179	1	1.09551	0.00606459	1	1.08131	-0.0145465	1	1.1785	0.123263	1	1.20349	0.163074	1	1.10031	0.0131257	1	0.699314	-0.670547	0.8784	1.7195	0.673785	0.50178	1.38143	0.363593	1	1.02214	-0.0955279	1	0.497961	-1.10682	1	1.05109	-0.0558794	1	1.40093	0.351878	1
ACTB	31.9339	0.235679	0.740519	32.7666	0.239997	1	26.6208	-0.0913234	1	23.7473	-0.264374	1	25.6349	-0.149808	1	28.3244	0.00971706	1	32.1695	0.217709	1	34.1455	0.294531	1	5.71063	-2.33199	0.160847	19.2551	-0.577487	0.964556	4.50176	-2.66465	1	62.5439	1.13049	1	22.1755	-0.355903	1	23.6496	-0.284205	1
ACTBP2	0.00341613	-4.24227	8.98001e-11	0.0130728	-2.12043	0.500277	0.00319018	-4.05318	8.41665e-05	0.00198224	-4.35877	0.00590759	0.00148707	-4.81191	0.000100244	0.000566884	-5.83979	7.43232e-08	0.00132568	-4.99685	3.86219e-06	0.00135789	-4.46115	0.145822	0	-4.20323	0.457393	0.0012479	-4.59012	0.0602346	0	-2.40503	1	14.5803	12.2142	1.5598e-93	0	-4.35394	1	0.0237446	-0.289391	1
ACTBP9	0.000341613	-3.03305	0.0289014	0	-2.48511	1	0.00127607	-1.35086	1	0	-2.28388	1	0	-2.73702	0.539538	0	-3.17807	0.291304	0	-2.92196	0.364519	0.00135789	-0.775585	1	0	-0.53964	1	0	-1.9284	1	0	1.25855	1	1.11543	11.5651	4.64899e-29	0	-0.690358	1	0	2.37233	1
ACTG1	21.6565	0.0635611	0.998415	24.2902	0.235923	1	20.9972	0.0052925	1	18.6995	-0.175238	1	21.6949	0.0574624	1	19.7559	-0.0950611	1	22.62	0.126601	1	29.1607	0.510167	0.830508	3.31595	-2.68897	0.110508	16.0842	-0.401406	1	1.96816	-3.4263	1	11.6324	-0.874936	1	21.8764	0.062468	1	16.0038	-0.419082	1
ACTL6A	1.15431	0.0496314	1	1.25325	0.172639	1	1.08785	-0.0526548	1	0.906877	-0.331027	1	1.13464	0.0155225	1	1.17402	0.0728368	1	1.25674	0.182747	1	1.11619	-0.0102955	1	0.747746	-0.597397	1	1.0682	-0.0774821	1	0.543691	-1.03934	1	1.47396	0.384146	1	0.948546	-0.250033	1	1.06851	-0.0748992	1
ACTN1	0.4236	-0.534718	0.225246	0.506354	-0.192869	1	0.705669	0.344367	1	0.420236	-0.476112	1	0.72346	0.378343	0.95504	0.53117	-0.124593	1	0.701282	0.33211	0.958044	0.677587	0.257493	1	0.489032	-0.229264	1	0.666379	0.233038	1	0.413205	-0.4529	1	1.35445	1.24061	1	0.552606	-0.0507025	1	0.498636	-0.16824	1
ACTN4	1.05866	-0.0249624	1	1.10248	0.0423852	1	1.01256	-0.0943805	1	1.01293	-0.0897951	1	1.24022	0.23326	1	1.11733	0.0669369	1	1.04927	-0.0365008	1	1.27642	0.265469	1	0.580528	-0.898797	0.772042	1.02078	-0.0766053	1	0.685051	-0.643995	1	0.896329	-0.257384	1	1.05109	-0.0309572	1	1.04476	-0.0402434	1
ACTR2	5.35102	0.0719544	0.986154	5.02694	-0.0376411	1	5.13045	-0.00546877	1	5.32926	0.0536208	1	4.63148	-0.16829	1	4.64335	-0.169473	1	6.83982	0.470099	0.65556	5.18171	0.00915693	1	2.94997	-0.820126	0.667219	4.57855	-0.179659	1	1.77243	-1.55072	1	1.95201	-1.41542	1	5.13012	-0.00769538	1	5.03385	-0.0587751	1
ACTR3	2.78653	0.0989824	0.956296	2.62677	-0.00923408	1	2.48515	-0.0992373	1	2.679	0.0214253	1	2.35701	-0.181536	1	2.78737	0.0892574	1	2.94234	0.175886	1	2.36952	-0.165997	1	2.03185	-0.388431	1	2.46211	-0.108285	1	1.60933	-0.724282	1	6.33406	1.24563	1	2.37849	-0.157147	1	2.73062	0.0269814	1
ACYP2	1.38831	0.00499472	1	1.06239	-0.412521	1	1.51406	0.146424	1	1.83159	0.440799	1	1.17107	-0.265715	1	1.32991	-0.0665783	1	1.19907	-0.231327	1	0.85004	-0.734746	0.830508	2.29056	0.746447	0.459431	1.8157	0.418695	0.993437	1.71806	0.307339	1	0.557716	-1.2927	1	1.72333	0.323525	1	1.85208	0.405871	1
ADA	1.87033	0.0572549	1	1.79011	-0.0204947	1	2.04299	0.195821	1	1.60958	-0.185024	1	1.77779	-0.0317525	1	1.58217	-0.223691	1	2.08396	0.227542	1	2.083	0.211627	1	1.4103	-0.371225	1	1.63849	-0.155277	1	1.33748	-0.445287	1	0.278858	-2.63413	1	1.67491	-0.118785	1	1.49591	-0.289216	1
ADAM10	9.79301	0.23328	0.745339	7.24409	-0.276927	1	8.06798	-0.112374	1	11.2968	0.420921	1	6.74312	-0.393113	1	9.89553	0.226003	1	7.37871	-0.254814	1	4.01257	-1.15173	0.46252	12.6107	0.556815	0.667219	10.279	0.265725	1	9.62333	0.142271	1	4.74058	-0.891143	1	7.38897	-0.235085	1	11.0175	0.320796	1
ADAM17	3.20979	0.618939	0.0564525	1.8973	-0.32109	1	2.10871	-0.161847	1	3.15772	0.479294	1	1.36959	-0.830155	0.325462	2.84122	0.333645	0.998837	1.95537	-0.281619	1	1.08088	-1.15145	0.535034	2.44831	0.0707482	1	1.76578	-0.422175	1	1.54408	-0.602123	1	0.63739	-1.85777	1	1.786	-0.394027	1	3.91785	0.727868	1
ADAM28	0.593723	0.120458	0.944395	0.410487	-0.471421	1	0.85816	0.730254	0.182245	0.700723	0.363333	1	0.528654	-0.0808379	1	0.402488	-0.524122	0.773988	0.208131	-1.52312	0.0011074	0.365273	-0.63187	0.908286	1.10742	1.02676	0.316924	0.718791	0.396481	0.986759	0.815537	0.55955	1	0.219103	-1.2508	1	0.854546	0.640121	1	0.52238	-0.0611641	1
ADAMTS6	1.61719	-0.0642968	1	1.69511	0.0183583	1	1.17144	-0.5711	0.676428	3.1151	0.996697	0.0950125	1.15694	-0.581853	0.731227	2.13262	0.407769	0.842844	1.11357	-0.647828	0.474746	0.653145	-1.40689	0.361674	2.79537	0.759131	0.452799	2.4384	0.582349	0.856962	2.05515	0.289377	1	0.677226	-1.29619	1	1.68915	0.0108487	1	2.01829	0.252964	1
ADAR	1.37602	-0.0392688	1	1.2855	-0.140561	1	1.49364	0.0989395	1	1.39054	-0.0173282	1	1.50492	0.109149	1	1.29023	-0.141365	1	1.54507	0.15387	1	1.31715	-0.0995519	1	1.4387	0.0328524	1	1.46129	0.0589007	1	1.39185	-0.0188025	1	0.398368	-1.78103	1	1.44418	0.0386994	1	1.68586	0.249366	1
ADAT2	0.583474	-0.611829	0.117596	0.867164	0.0773705	1	0.86135	0.0690505	1	0.507455	-0.744795	0.878179	1.2023	0.615457	0.47068	0.93876	0.214607	1	0.658198	-0.362656	0.981555	0.754987	-0.135716	1	1.44501	0.831768	0.420953	1.26912	0.668693	0.719563	0.913401	0.147985	1	0.179266	-2.08428	1	0.811818	-0.024309	1	0.926038	0.168511	1
ADCY7	0.4236	-0.298796	0.671155	0.288474	-0.846449	0.9097	0.587632	0.265521	1	0.492588	-0.0229568	1	0.551703	0.157998	1	0.407023	-0.33609	1	0.564738	0.198525	1	0.435883	-0.207105	1	1.04116	1.09445	0.28452	0.601488	0.284993	1	1.08738	1.13004	1	0.179266	-1.36078	1	0.769091	0.641949	1	0.498636	0.0282111	1
ADCY9	0.339563	-1.05673	0.000752885	0.49241	-0.378206	1	0.671853	0.110616	1	0.524304	-0.278251	1	0.972544	0.71983	0.293839	0.818581	0.448624	0.756646	0.385772	-0.769295	0.356816	0.453536	-0.490156	1	1.41662	1.21566	0.228291	1.11937	0.905453	0.323852	1.23962	0.987315	1	0.298776	-1.01012	1	0.763394	0.290862	1	0.641103	0.0482058	1
ADD1	1.83548	0.20214	0.820545	1.1539	-0.552334	1	1.91985	0.252288	1	1.86926	0.197815	1	1.37257	-0.289029	1	1.2086	-0.502253	0.759592	1.8924	0.227123	1	1.34839	-0.303708	1	2.40099	0.557145	0.575332	1.70214	0.0500157	1	1.8268	0.143732	1	0.816655	-1.00819	1	1.86291	0.181045	1	2.06578	0.310835	1
ADD3	1.3948	0.349479	0.502399	0.967389	-0.282322	1	1.3067	0.196919	1	1.06843	-0.126388	1	1.0179	-0.206302	1	1.06064	-0.145976	1	1.14207	-0.0239055	1	0.753629	-0.648732	0.88835	1.5018	0.382522	0.709481	1.25913	0.127023	1	1.00039	-0.213607	1	0.836574	-0.46625	1	0.951394	-0.291304	1	0.949782	-0.286197	1
ADGRE2	3.22277	0.108394	0.944395	2.2616	-0.460378	1	3.35799	0.163147	1	3.80789	0.35378	1	2.52653	-0.293384	1	2.64792	-0.226491	1	3.49846	0.229809	1	2.22694	-0.471387	0.972039	3.98167	0.397071	0.818359	3.10478	0.0316491	1	3.15341	0.0430735	1	0.856492	-1.82616	1	3.26152	0.101918	1	3.82287	0.307316	1
ADGRE5	4.54755	0.83936	0.00251587	1.93304	-0.666149	1	2.72952	-0.137966	1	3.47289	0.243776	1	1.79638	-0.787282	0.394555	3.88202	0.452432	0.728967	2.57048	-0.233404	1	1.58602	-0.944056	0.607841	1.4387	-1.0651	0.667219	1.56237	-0.969836	0.580162	1.55496	-0.944245	1	0.517879	-2.49862	1	2.68042	-0.154743	1	3.34798	0.149282	1
ADH5	0.91518	-0.0107736	1	1.13646	0.335129	1	0.809031	-0.208636	1	0.887054	-0.0575446	1	0.945777	0.0433155	1	1.01926	0.169982	1	0.949846	0.050885	1	1.02928	0.170686	1	0.37545	-1.30657	0.547902	0.817375	-0.181209	1	0.260972	-1.78237	1	0.278858	-1.65566	1	0.922909	0.00406362	1	0.736081	-0.311644	1
ADI1	0.757355	-0.223918	0.814982	1.1077	0.408672	1	0.738847	-0.239884	1	0.913815	0.0997665	1	0.930163	0.131141	1	0.873002	0.0301474	1	0.977686	0.214889	1	1.13112	0.426084	0.857475	0.205078	-2.07206	0.306423	0.736261	-0.231649	1	0.108738	-2.86562	1	0.119511	-2.65337	1	0.99697	0.223905	1	0.52238	-0.686236	1
ADIPOR1	0.526767	0.204148	0.825392	0.540344	0.214545	1	0.436417	-0.126829	1	0.514392	0.134918	1	0.430507	-0.14601	1	0.477883	0.0204987	1	0.47658	0.0158065	1	0.453536	-0.0592855	1	0.220853	-1.09872	0.666091	0.360643	-0.406938	1	0.0869906	-2.2943	1	1.63331	1.79231	0.551974	0.398788	-0.243722	1	0.498636	0.111894	1
ADK	6.13434	-0.193245	0.857597	6.32551	-0.120032	1	6.17428	-0.162714	1	7.35313	0.115552	1	7.19371	0.0838533	1	8.90008	0.449181	0.728038	5.59501	-0.31907	1	3.61063	-0.957895	0.594726	11.4591	0.767218	0.50967	9.11217	0.446138	0.978553	8.38372	0.285564	1	1.99184	-1.79429	1	6.64552	-0.0426274	1	6.71971	-0.0509664	1
ADNP	3.96715	0.233555	0.745339	2.89955	-0.295131	1	3.48049	-0.0100386	1	3.74149	0.102904	1	2.99942	-0.246013	1	3.7454	0.111961	1	3.33142	-0.0807615	1	2.34508	-0.605973	0.856088	5.38251	0.635521	0.603351	3.53655	0.0143764	1	3.77322	0.0975052	1	1.63331	-1.1136	1	3.07067	-0.19648	1	4.86763	0.450529	1
ADPGK	0.977012	-0.0267515	1	0.923813	-0.11073	1	1.00044	0.0148287	1	1.06347	0.109573	1	1.0127	0.0340603	1	1.051	0.0971331	1	0.954486	-0.061327	1	0.744124	-0.43359	1	1.3756	0.484647	0.631266	1.05198	0.0910076	1	0.793789	-0.318612	1	0.517879	-0.913376	1	1.0283	0.0540533	1	0.878549	-0.170213	1
ADRM1	0.790491	-0.0826674	0.993196	1.06326	0.400405	1	0.73119	-0.199152	1	0.740368	-0.171481	1	0.885551	0.109675	1	0.874702	0.0930531	1	0.904773	0.146359	1	1.16507	0.527848	0.757381	0.205078	-2.02009	0.318587	0.627694	-0.418594	1	0.0978644	-2.95154	1	0.677226	-0.27616	1	0.803273	-0.0424059	1	0.498636	-0.698726	1
ADSS2	0.90254	-0.296996	0.664783	1.15477	0.128272	1	0.901546	-0.268196	1	1.02086	-0.0653786	1	1.22163	0.221628	1	1.21483	0.220707	1	1.2289	0.234689	1	0.957313	-0.161518	1	1.03801	-0.0376055	1	1.18051	0.158556	1	0.674177	-0.655304	1	0.976003	-0.125195	1	0.991273	-0.105632	1	1.25846	0.235183	1
AEBP2	0.919621	0.0129237	1	0.728592	-0.351849	1	0.855607	-0.105569	1	1.07537	0.256308	1	0.789635	-0.230621	1	0.948964	0.0638718	1	1.00552	0.157167	1	0.530935	-0.814675	0.76706	1.62169	0.853596	0.40673	1.11562	0.308732	1	1.00039	0.132492	1	0.517879	-0.794622	1	0.871636	-0.06833	1	1.02102	0.160843	1
AFDN	2.85144	0.307779	0.582942	1.95918	-0.330748	1	2.43539	0.00936761	1	2.79794	0.226112	1	1.87445	-0.404532	0.996116	2.39282	-0.0196026	1	2.35838	-0.0427371	1	1.5317	-0.690806	0.790098	3.42638	0.512396	0.705317	2.65803	0.142698	1	2.92506	0.264873	1	1.15527	-1.07372	1	2.08794	-0.220659	1	2.96807	0.272793	1
AFF1	12.7729	-0.0864371	0.986154	9.52661	-0.529829	1	15.6498	0.256132	1	15.3872	0.216596	1	13.3093	-0.0105671	1	13.3212	-0.00918548	1	11.4969	-0.24579	1	7.76442	-0.821954	0.684131	25.4612	0.954102	0.400666	17.548	0.416741	0.991713	18.4311	0.450011	1	4.68083	-1.54202	1	15.0571	0.170292	1	16.7874	0.295627	1
AFF3	12.1932	0.129194	0.929895	8.98452	-0.368304	1	9.70645	-0.256117	1	18.1603	0.744642	0.475595	9.88233	-0.223717	1	12.4652	0.152707	1	7.98985	-0.562096	0.624837	5.44922	-1.10487	0.499965	19.5487	0.802415	0.488479	14.4045	0.363838	1	16.0606	0.487734	1	3.64507	-1.66539	1	12.2713	0.109328	1	16.9774	0.548766	1
AFF4	3.07144	0.403191	0.369468	2.10124	-0.261473	1	2.27779	-0.1401	1	3.05662	0.325954	1	1.89676	-0.425554	0.967099	2.79814	0.199518	1	2.52409	0.0263053	1	1.48825	-0.771458	0.721966	2.35997	-0.0774113	1	1.94298	-0.373886	1	1.54408	-0.694293	1	1.23494	-1.01547	1	2.33291	-0.0943788	1	3.22926	0.357387	1
AFG1L	0.827727	-0.165786	0.915391	0.671072	-0.467989	1	0.94238	0.0626192	1	0.907868	0.00167604	1	0.840195	-0.121691	1	1.02493	0.204458	1	0.94123	0.0603227	1	0.45082	-1.0469	0.607841	1.9372	1.1321	0.265452	1.24665	0.49264	0.951521	1.60933	0.829025	1	0.398368	-1.14801	1	0.854546	-0.087408	1	0.736081	-0.290092	1
AFG3L2	0.844808	-0.20902	0.831839	0.91597	-0.0544959	1	0.854969	-0.167667	1	0.804791	-0.253754	1	1.08705	0.220089	1	1.12753	0.290605	1	1.05656	0.176442	1	0.885345	-0.10436	1	0.968599	0.0313762	1	1.06696	0.181202	1	0.815537	-0.215515	1	0.338613	-1.43517	1	0.80897	-0.233931	1	0.997271	0.0729056	1
AFTPH	1.28378	0.24913	0.709432	0.929914	-0.295693	1	1.21674	0.130095	1	1.20025	0.102635	1	0.898934	-0.353088	1	1.05497	-0.104188	1	1.23818	0.15808	1	0.771282	-0.567963	0.96209	1.54282	0.468492	0.642372	1.14183	0.0242559	1	0.761168	-0.56032	1	0.677226	-0.719352	1	0.988424	-0.18964	1	1.06851	-0.0750878	1
AGFG1	0.97667	0.109492	0.944395	0.800057	-0.219365	1	0.920687	0.000246416	1	1.08032	0.250825	1	0.77179	-0.279284	1	0.875269	-0.0832147	1	0.986302	0.112323	1	0.604261	-0.634086	0.903718	1.45448	0.678459	0.499146	1.02702	0.168217	1	1.01127	0.136317	1	0.736982	-0.311975	1	0.783333	-0.237467	1	1.42467	0.622432	1
AGO2	2.69976	0.0666926	0.99435	1.97661	-0.429554	1	2.76525	0.0980341	1	2.8693	0.151109	1	2.40757	-0.125313	1	2.67343	0.0434815	1	2.60031	-0.00257639	1	1.73674	-0.612014	0.850588	3.77659	0.548815	0.673706	2.84397	0.134613	1	3.51224	0.424214	1	1.75282	-0.584664	1	2.77727	0.093133	1	3.41922	0.370739	1
AGO3	2.62666	0.325547	0.539997	1.90776	-0.230338	1	1.88859	-0.253694	1	2.66711	0.294749	1	1.74731	-0.371578	1	2.68023	0.324498	1	2.17676	-0.0246501	1	1.07681	-1.07859	0.577322	2.7512	0.321928	0.76221	2.15138	-0.041729	1	1.65282	-0.427343	1	0.876411	-1.33323	1	1.66636	-0.417929	1	2.80186	0.32223	1
AGO4	1.54785	0.265928	0.677568	1.01445	-0.436789	1	1.64167	0.331535	1	1.60264	0.276872	1	1.14133	-0.258353	1	1.05667	-0.390886	0.987828	1.27596	-0.0829983	1	0.907071	-0.592418	0.938329	2.02869	0.610389	0.542337	1.41762	0.0824765	1	1.05476	-0.351451	1	0.577634	-1.19981	1	1.43848	0.100545	1	1.35344	0.002437	1
AGPAT4	1.75896	0.433119	0.30643	1.21142	-0.227108	1	1.05276	-0.457394	0.88895	2.18047	0.703587	0.573149	0.937598	-0.629877	0.631742	1.97956	0.590245	0.401146	1.10362	-0.381147	0.955235	0.555377	-1.38151	0.377347	1.58699	0.183347	0.897726	1.02827	-0.469364	1	1.43534	0.0310885	1	0.537797	-1.35996	1	1.02545	-0.45983	1	1.56714	0.150667	1
AGPAT5	0.773411	-0.186506	0.874884	1.01009	0.260303	1	0.726724	-0.266326	1	0.806773	-0.094134	1	0.96957	0.198284	1	1.01529	0.283901	1	0.906762	0.0913159	1	0.881271	0.0422771	1	0.425931	-1.02029	0.692651	0.891001	0.0593127	1	0.337088	-1.32246	1	0.517879	-0.703365	1	0.78903	-0.121722	1	0.926038	0.11423	1
AGTPBP1	1.60045	0.239149	0.735743	1.21839	-0.226863	1	1.43814	0.0340095	1	1.5967	0.196154	1	1.19412	-0.261874	1	1.61505	0.229152	1	1.12086	-0.365482	0.973894	0.691166	-1.06717	0.590381	2.14228	0.620812	0.535211	1.62976	0.224291	1	1.68544	0.254843	1	0.577634	-1.26834	1	1.14509	-0.306036	1	1.44842	0.030323	1
AHCTF1	1.74359	0.0361625	1	1.13298	-0.637528	1	1.77247	0.0587021	1	1.55309	-0.149418	1	1.70121	-0.00820464	1	1.83217	0.115057	1	2.06938	0.313356	0.97608	0.957313	-0.872138	0.719207	2.66917	0.659357	0.509034	1.94797	0.200136	1	1.77243	0.0457513	1	0.717063	-1.2454	1	1.57521	-0.122498	1	2.25573	0.382713	1
AHCY	0.690057	-0.634905	0.0962315	1.16871	0.263447	1	0.950037	-0.0667956	1	0.621434	-0.71305	0.922566	1.46551	0.643431	0.419664	1.18932	0.308376	1	0.942555	-0.0792232	1	1.48553	0.626714	0.711617	0.397536	-1.32973	0.540322	1.10814	0.173351	1	0.337088	-1.53042	1	0.278858	-1.76052	1	1.06533	0.108571	1	0.617358	-0.662291	1
AHCYL1	1.27524	-0.0630797	1	1.45108	0.149469	1	1.3469	0.0327486	1	1.30035	-0.0236103	1	1.36513	0.0536811	1	1.34125	0.0263491	1	1.36942	0.0595644	1	1.50997	0.205272	1	0.968599	-0.455451	1	1.20298	-0.142117	1	0.565439	-1.21673	1	0.697145	-0.911266	1	1.21061	-0.128608	1	1.06851	-0.307879	1
AHCYL2	1.10956	-0.00908258	1	0.910741	-0.31589	1	1.01575	-0.151103	1	1.31125	0.253913	1	0.985185	-0.196838	1	1.28683	0.239893	1	1.01944	-0.144597	1	0.551304	-1.05555	0.60181	2.14859	0.975994	0.338406	1.57859	0.538766	0.912072	1.34835	0.272145	1	0.617471	-0.837667	1	0.931455	-0.26548	1	1.30595	0.220917	1
AHDC1	0.922354	0.121307	0.944395	0.579562	-0.617942	1	1.07445	0.360856	0.974246	0.831551	-0.0591247	1	0.831273	-0.061318	1	0.740351	-0.252701	1	0.763589	-0.198477	1	0.795724	-0.12462	1	1.36929	0.683405	0.497284	0.963379	0.167646	1	1.35923	0.655312	1	0.517879	-0.714435	1	0.999818	0.216751	1	0.997271	0.207853	1
AHI1	3.73929	0.263792	0.678333	2.99019	-0.130485	1	2.86925	-0.200987	1	3.49569	0.113934	1	3.08493	-0.0827977	1	3.91604	0.314061	1	2.48829	-0.426138	0.886581	1.70008	-0.973292	0.583555	4.5969	0.51198	0.705051	3.64137	0.174684	1	3.86021	0.239545	1	1.05568	-1.62634	1	2.70891	-0.270609	1	3.89411	0.237662	1
AHSA1	1.04602	-0.109343	0.964196	1.30815	0.259461	1	0.756074	-0.613094	0.588608	1.01094	-0.146098	1	1.09002	-0.0301499	1	1.38433	0.371163	0.921975	1.55435	0.557867	0.460478	1.13112	0.0275526	1	0.441706	-1.3451	0.531621	0.869787	-0.371857	1	0.260972	-2.05369	1	1.19511	0.101447	1	0.994121	-0.163959	1	1.11599	0.00338067	1
AHSA2P	0.546238	-0.00316909	1	0.362553	-0.635926	1	0.671215	0.33785	1	0.540162	-0.0192375	1	0.542037	-0.0145609	1	0.480151	-0.213985	1	0.524305	-0.068579	1	0.329967	-0.758335	0.824813	1.13266	1.0859	0.286852	0.723782	0.433186	0.951521	0.815537	0.583713	1	0.278858	-0.904339	1	0.561152	0.0402117	1	0.664848	0.298409	1
AIF1	2.70694	-0.63966	0.0890069	3.81204	-0.0339626	1	4.43946	0.215314	1	3.32026	-0.247382	1	5.91631	0.687266	0.3281	3.19042	-0.325764	1	3.58264	-0.134725	1	7.82145	1.09032	0.233786	0.760366	-2.38197	0.22898	3.90343	0.00279679	1	0.728546	-2.41992	1	1.23494	-1.66541	1	6.15558	0.679897	1	3.79913	-0.0601576	1
AIMP1	1.41701	-0.387949	0.481965	2.20757	0.359902	1	1.49939	-0.259266	1	1.82069	0.0519174	1	2.09603	0.281584	1	1.84407	0.0768584	1	2.01304	0.218963	1	2.15497	0.309295	1	0.703575	-1.34162	0.531621	1.68092	-0.0714007	1	0.565439	-1.63318	1	1.45404	-0.285552	1	2.01673	0.199628	1	1.85208	0.0580245	1
AIMP2	0.374407	-0.897948	0.00595718	0.701575	0.174148	1	0.510429	-0.334562	1	0.366715	-0.822443	0.769449	0.879603	0.548886	0.622889	0.636611	0.0211699	1	1.08904	0.930012	0.0204605	0.841892	0.449753	0.832222	0.35021	-0.850886	0.806875	0.681354	0.124394	1	0.271846	-1.17417	1	0.219103	-1.42718	1	0.666546	0.0886451	1	0.474891	-0.36936	1
AIP	0.71807	0.153641	0.908783	0.738179	0.174953	1	0.682699	0.0528254	1	0.579806	-0.202443	1	0.638697	-0.0545637	1	0.602031	-0.153587	1	0.720505	0.140589	1	0.912503	0.496654	0.795866	0.214543	-1.63014	0.427557	0.470459	-0.514573	1	0.163107	-1.94898	1	1.17519	0.829794	1	0.578242	-0.195066	1	0.569869	-0.189909	1
AK2	1.14782	-0.397506	0.460486	1.48072	0.0503179	1	1.51279	0.0873263	1	1.02978	-0.509677	1	1.89304	0.451662	0.804652	1.48807	0.0613877	1	1.35882	-0.087144	1	1.88339	0.418526	0.925756	1.17052	-0.299689	1	1.70713	0.268165	1	0.859032	-0.740486	1	2.68899	0.894023	1	1.43848	0.00352402	1	1.18723	-0.278356	1
AK9	0.762479	0.228149	0.767641	0.522913	-0.396461	1	0.802012	0.284818	1	0.86525	0.391473	1	0.496682	-0.482298	0.95504	0.507361	-0.463036	0.901814	0.715865	0.0962912	1	0.339473	-1.02788	0.617244	1.02223	0.616614	0.54455	0.796161	0.255078	1	0.96777	0.524744	1	0.219103	-1.52959	1	0.771939	0.200493	1	0.712337	0.0915699	1
AKAP10	1.61514	0.137728	0.920492	1.23233	-0.306657	1	1.68123	0.187557	1	1.54516	0.0463303	1	1.40677	-0.102064	1	1.33048	-0.196602	1	1.38732	-0.125733	1	0.924724	-0.728352	0.830508	2.71018	0.879032	0.391389	1.87934	0.347911	1	1.70719	0.182103	1	0.736982	-1.01742	1	1.41	-0.0921984	1	1.85208	0.290282	1
AKAP11	0.815429	-0.0204305	1	0.653642	-0.361732	1	0.914945	0.170676	1	0.944539	0.212802	1	0.769559	-0.109852	1	0.80951	-0.0303957	1	0.758286	-0.135014	1	0.509209	-0.724689	0.830905	1.42293	0.810797	0.425207	1.14807	0.512886	0.95077	0.935149	0.183859	1	0.398368	-1.01043	1	0.663697	-0.318532	1	1.11599	0.434629	1
AKAP13	7.80311	0.192624	0.831839	5.57774	-0.3631	1	7.16515	0.0290653	1	9.14211	0.411533	1	5.61667	-0.35719	1	8.27367	0.271372	1	5.90986	-0.28064	1	3.69754	-0.967947	0.584162	9.85951	0.49666	0.717997	7.01071	-0.00689392	1	8.0575	0.183499	1	2.96785	-1.26706	1	7.32346	0.0559438	1	9.73527	0.439995	1
AKAP7	0.812355	-0.00936935	1	0.72162	-0.193143	1	0.958331	0.263834	1	0.781995	-0.0668705	1	0.853579	0.0713023	1	0.834453	0.0361225	1	0.566726	-0.579973	0.675909	0.654503	-0.334358	1	1.22416	0.600529	0.550348	1.08567	0.440751	0.951521	1.06563	0.386105	1	0.199184	-1.93043	1	0.868788	0.092493	1	0.664848	-0.280601	1
AKAP8	0.870087	0.189341	0.833543	0.658871	-0.275196	1	0.705669	-0.174214	1	0.736404	-0.100835	1	0.672156	-0.247925	1	0.910983	0.247323	1	0.998234	0.393969	0.841851	0.532293	-0.586955	0.945736	0.867637	0.146751	0.939136	0.685098	-0.20896	1	0.815537	0.0570271	1	0.318695	-1.24657	1	0.615273	-0.359053	1	1.04476	0.41054	1
AKAP8L	1.3381	0.217751	0.783326	1.02927	-0.228094	1	1.15995	-0.0427359	1	1.38162	0.232689	1	1.02905	-0.231797	1	1.11846	-0.103344	1	1.20968	0.0254642	1	0.931513	-0.371843	1	1.59961	0.435985	0.667219	1.16429	-0.0346439	1	1.51146	0.341472	1	0.956084	-0.316392	1	1.15933	-0.0401183	1	1.23472	0.0461227	1
AKAP9	3.15172	0.0591539	1	2.92396	-0.0680366	1	2.85968	-0.106066	1	3.98431	0.419255	1	2.61873	-0.243581	1	3.42285	0.191271	1	2.39748	-0.386538	0.940867	1.81007	-0.787504	0.711838	3.97536	0.38849	0.827344	3.90843	0.381109	1	3.70797	0.271752	1	1.59347	-0.950502	1	3.22164	0.0774813	1	3.49045	0.170375	1
AKIRIN1	1.44844	0.252155	0.703096	1.27765	0.014358	1	1.07445	-0.264556	1	1.41532	0.174265	1	1.14802	-0.155681	1	1.3951	0.162054	1	1.48343	0.259652	1	1.01842	-0.329784	1	0.567908	-1.17169	0.610606	0.898489	-0.520182	1	0.380584	-1.7156	1	1.69307	0.409758	1	1.13085	-0.167219	1	1.47216	0.207794	1
AKIRIN2	1.22536	0.248045	0.71202	1.15215	0.111965	1	0.853055	-0.368952	1	1.29441	0.293912	1	0.721229	-0.62379	0.642401	1.15021	0.115253	1	1.43703	0.482874	0.633237	0.825598	-0.396884	1	0.593148	-0.867637	0.79382	0.779938	-0.484387	1	0.315341	-1.74056	1	1.25486	0.220733	1	1.10521	0.0431061	1	0.926038	-0.210761	1
AKNA	1.00229	0.0620668	0.998463	0.664971	-0.583701	1	1.04638	0.125588	1	1.13483	0.24736	1	0.899678	-0.118409	1	0.886607	-0.146394	1	1.01812	0.0802102	1	0.768566	-0.350846	1	1.38191	0.525318	0.59909	1.08692	0.176312	1	1.25049	0.367461	1	0.37845	-1.31428	1	1.10236	0.190699	1	1.16348	0.259874	1
AKR1A1	1.97896	-0.0418229	1	2.26857	0.179613	1	2.07234	0.0377075	1	1.65815	-0.309177	1	2.05216	0.0212396	1	2.02888	0.00322575	1	2.33319	0.231826	1	2.42248	0.274077	1	1.17052	-0.805406	0.840545	1.80197	-0.178585	1	0.848158	-1.258	1	2.25078	0.137766	1	1.77745	-0.194129	1	1.47216	-0.471565	1
AKR1B1	1.02484	0.0251211	1	1.41099	0.53399	1	0.83838	-0.3014	1	0.916788	-0.151571	1	1.08333	0.111035	1	1.26472	0.377693	0.901814	0.867655	-0.245513	1	1.17186	0.225974	1	0.201923	-2.33315	0.245184	0.883514	-0.205412	1	0.195729	-2.31422	1	0.179266	-2.37634	1	0.757697	-0.424184	1	0.593614	-0.747202	1
AKR7A2	1.07437	-0.0754081	0.998415	1.37613	0.327865	1	1.1976	0.110023	1	0.789924	-0.536369	1	1.44023	0.408761	0.894443	1.23978	0.170017	1	0.812639	-0.510434	0.733331	1.61317	0.562817	0.775211	0.287109	-1.97741	0.329691	1.06571	-0.0756669	1	0.173981	-2.62242	1	0.537797	-1.03666	1	0.959939	-0.227274	1	0.759826	-0.550197	1
ALAD	0.188229	0.0129768	1	0.158617	-0.251782	1	0.192687	0.0517188	1	0.170473	-0.137687	1	0.17027	-0.145049	1	0.18197	-0.0424721	1	0.159744	-0.249157	1	0.176526	-0.079635	1	0.135667	-0.444666	1	0.139765	-0.432514	1	0.119612	-0.539197	1	3.88409	4.46364	2.09388e-06	0.176606	-0.0665862	1	0.0949782	-0.692419	1
ALDH1A2	0.39183	-0.175573	0.90438	0.275401	-0.692863	1	0.609325	0.57622	0.505442	0.515383	0.27887	1	0.435712	0.0156226	1	0.30385	-0.567376	0.708721	0.336059	-0.399144	0.989131	0.290589	-0.593446	0.947895	0.984374	1.23326	0.22576	0.603984	0.521431	0.88964	1.02214	1.25607	1	0.0995921	-1.88595	1	0.572545	0.422351	1	0.498636	0.241388	1
ALG13	0.975987	-0.113486	0.956571	1.04321	0.00669901	1	0.935362	-0.169682	1	1.28747	0.337184	1	1.02905	-0.0150324	1	1.11223	0.113732	1	0.975034	-0.102246	1	0.704745	-0.585052	0.946177	1.42924	0.471971	0.640249	1.26787	0.307143	1	0.859032	-0.273212	1	0.418287	-1.2768	1	1.19067	0.20184	1	1.09225	0.069854	1
ALG5	0.856423	-0.0449673	1	0.859321	-0.0332114	1	0.910479	0.0598648	1	0.76812	-0.206376	1	0.904139	0.047564	1	0.850326	-0.0523487	1	0.977023	0.174977	1	0.879913	0.00399301	1	0.829777	-0.082055	1	0.942165	0.108866	1	0.500196	-0.80012	1	0.617471	-0.491692	1	0.877333	-0.000157032	1	1.25846	0.514801	1
ALG8	0.770336	-0.332708	0.586738	0.90464	-0.0389608	1	0.946847	0.0339152	1	0.854347	-0.127163	1	1.08482	0.2531	1	0.963136	0.0628448	1	0.948521	0.0366227	1	0.841892	-0.146751	1	1.24309	0.433488	0.667995	1.19299	0.389011	1	0.848158	-0.12692	1	0.239021	-1.87298	1	0.954242	0.0424609	1	1.04476	0.171037	1
ALKBH7	0.779901	-0.0768485	0.998415	0.929042	0.210634	1	0.82562	0.0243395	1	0.667025	-0.306238	1	0.895217	0.154156	1	0.703503	-0.237861	1	1.00022	0.33984	0.936008	1.22482	0.632193	0.707285	0.0757211	-3.40176	0.09678	0.687593	-0.255599	1	0.0652429	-3.44241	1	0.298776	-1.38376	1	0.908667	0.164499	1	0.569869	-0.48979	1
ALMS1	1.16968	0.327871	0.539997	0.791342	-0.337842	1	0.998528	0.0258687	1	1.05455	0.109983	1	0.910831	-0.121133	1	1.25905	0.418587	0.816811	0.579983	-0.831836	0.248632	0.395146	-1.35989	0.395927	1.32196	0.438453	0.667219	1.24041	0.359234	1	1.12	0.188207	1	0.37845	-1.33455	1	0.732061	-0.433142	1	1.40093	0.503676	1
ALOX12-AS1	0.513785	-0.185783	0.879758	0.345123	-0.771178	1	0.645693	0.207148	1	0.628371	0.15495	1	0.475863	-0.283407	1	0.375277	-0.671316	0.51142	0.916705	0.800676	0.0917202	0.287873	-1.0193	0.62645	1.21469	1.13161	0.270473	0.762467	0.45257	0.951521	1.01127	0.836049	1	0.25894	-1.0613	1	0.549758	-0.048641	1	0.926038	0.707062	1
ALOX5AP	0.631642	-0.974158	0.00204196	0.925556	-0.284575	1	1.50002	0.500605	0.655254	1.16754	0.0779897	1	1.87371	0.866762	0.0867065	0.702369	-0.737113	0.304483	0.742378	-0.638833	0.486523	2.63567	1.36333	0.0406097	0.340745	-1.71925	0.406771	1.16429	0.0723582	1	0.184855	-2.52801	1	0.478042	-1.18858	1	2.27879	1.07537	1	0.617358	-0.82841	1
ALPK1	0.83251	0.133622	0.926872	0.439247	-0.873159	0.846008	0.912393	0.269753	1	0.652158	-0.265718	1	0.565087	-0.496332	0.928838	0.595228	-0.428346	0.913993	1.40522	1.01252	0.00672031	0.354409	-1.16857	0.529786	1.3756	0.853963	0.407622	0.753732	-0.041408	1	0.793789	0.0394057	1	0.25894	-1.50608	1	0.595333	-0.38592	1	0.617358	-0.307822	1
ALYREF	1.54853	0.104528	0.951551	2.09252	0.573339	1	1.0719	-0.498345	0.818492	1.10907	-0.427671	1	1.4722	0.00929964	1	1.77661	0.326031	1	1.56562	0.109681	1	1.68378	0.214067	1	0.407001	-1.86411	0.356185	1.12061	-0.406092	1	0.260972	-2.45204	1	1.85241	0.328515	1	0.982727	-0.586793	1	1.18723	-0.307814	1
AMBRA1	2.68576	0.199993	0.822333	1.96528	-0.320542	1	2.3601	-0.0360722	1	3.0814	0.384544	1	2.02167	-0.280633	1	2.72501	0.203403	1	2.10053	-0.223061	1	1.42171	-0.796676	0.707285	3.27178	0.448831	0.766445	2.38224	-0.0201948	1	2.94681	0.280677	1	1.11543	-1.11853	1	2.51521	0.0594804	1	2.99181	0.289287	1
AMD1	2.45824	-0.154447	0.920492	2.91786	0.135981	1	2.2931	-0.249836	1	2.47186	-0.124114	1	3.04775	0.208972	1	3.30607	0.355708	0.950988	2.99271	0.182065	1	2.22558	-0.280773	1	2.07286	-0.378535	1	2.35604	-0.195491	1	1.5767	-0.772893	1	3.00768	0.150275	1	2.54085	-0.079204	1	2.44569	-0.150165	1
AMMECR1	0.432481	-0.0621343	1	0.352095	-0.371874	1	0.470233	0.0817078	1	0.487632	0.135429	1	0.431994	-0.0552539	1	0.430265	-0.0641451	1	0.419576	-0.103108	1	0.255283	-0.839295	0.757784	0.883412	1.01525	0.329189	0.579026	0.399387	0.986759	0.619808	0.482883	1	1.57356	1.81691	0.529765	0.444364	-0.00561205	1	0.403657	-0.100893	1
AMZ1	2.8183	-0.044835	1	1.66809	-0.847044	0.769214	3.9469	0.520384	0.600521	3.71473	0.395628	1	2.29827	-0.361785	1	1.97559	-0.614078	0.543627	2.72095	-0.0967202	1	1.87117	-0.655541	0.830508	6.74233	1.26595	0.235957	3.71625	0.388644	1	6.17633	1.09495	1	1.45404	-1.00131	1	3.89673	0.442654	1	3.87036	0.399037	1
ANAPC1	0.629934	-0.412626	0.431726	0.672815	-0.258258	1	0.754798	-0.0818362	1	0.66207	-0.280309	1	0.939829	0.272678	1	0.84409	0.102091	1	0.945869	0.287352	0.998534	0.59204	-0.442749	1	1.4671	0.913765	0.371655	1.08443	0.482961	0.926136	1.05476	0.412219	1	0.278858	-1.44187	1	0.78903	-0.00809407	1	0.926038	0.225449	1
ANAPC11	2.22697	0.0402348	1	2.35747	0.124068	1	2.44623	0.189827	1	1.67599	-0.40522	1	2.42839	0.174199	1	1.95745	-0.176327	1	2.21918	0.0294942	1	3.27659	0.629526	0.70473	0.504807	-2.1312	0.285011	1.85688	-0.244521	1	0.402331	-2.42198	1	0.796737	-1.44738	1	2.068	-0.0791652	1	1.82833	-0.268784	1
ANAPC16	1.62266	0.0602075	0.999479	1.74304	0.164571	1	1.50385	-0.0706672	1	1.5402	-0.0307113	1	1.40677	-0.175369	1	1.43989	-0.143087	1	1.89174	0.305269	0.995085	1.87796	0.273325	1	0.899188	-0.818492	0.829902	1.47627	-0.0951271	1	0.478448	-1.70465	1	0.557716	-1.47477	1	1.48406	-0.0849991	1	1.40093	-0.174827	1
ANAPC5	2.38206	0.0306424	1	2.22587	-0.0808577	1	2.50429	0.108868	1	2.01892	-0.23091	1	2.44772	0.0699395	1	2.39168	0.0340942	1	2.31794	-0.0175328	1	2.09115	-0.173482	1	2.53666	0.115054	0.967715	2.57442	0.144114	1	1.91379	-0.300751	1	1.97192	-0.26316	1	2.00533	-0.231647	1	2.65939	0.1627	1
ANAPC7	0.734467	-0.163567	0.919121	0.773912	-0.0592621	1	0.821153	0.0350059	1	0.690812	-0.234037	1	0.924215	0.225226	1	0.808377	0.00955059	1	0.836501	0.0649715	1	0.756345	-0.0920559	1	1.0317	0.369677	0.721483	0.864795	0.112593	1	0.913401	0.18717	1	0.318695	-1.27891	1	0.900121	0.168258	1	0.78357	-0.0277194	1
ANKFY1	0.625834	-0.0172769	1	0.446219	-0.538649	1	0.835828	0.465444	0.736513	0.595664	-0.0907114	1	0.589624	-0.109558	1	0.558381	-0.202376	1	0.624393	-0.01869	1	0.437241	-0.553763	0.974204	1.14213	0.881426	0.396583	0.787425	0.340332	1	0.891653	0.50279	1	0.458124	-0.432383	1	0.595333	-0.085322	1	0.617358	-0.0130063	1
ANKIB1	2.2543	0.236292	0.740935	1.57397	-0.363442	1	2.01939	0.02638	1	2.22705	0.178175	1	1.66403	-0.281271	1	2.10144	0.0932111	1	1.84468	-0.119974	1	0.987187	-1.04953	0.601808	3.06986	0.643745	0.598019	2.44838	0.321648	1	2.18564	0.130414	1	0.936166	-1.08623	1	1.66636	-0.261233	1	2.20824	0.134794	1
ANKLE2	1.31862	0.0729574	0.986154	1.04321	-0.304171	1	1.32074	0.0670692	1	1.19926	-0.0862055	1	1.17404	-0.122172	1	1.28569	0.0235145	1	1.30446	0.0465426	1	1.00212	-0.355985	1	1.91196	0.608485	0.54375	1.45505	0.211946	1	1.77243	0.480921	1	0.836574	-0.595682	1	1.04824	-0.280715	1	1.82833	0.515331	1
ANKMY1	1.47542	-0.343966	0.56267	1.33691	-0.452217	1	2.02321	0.203226	1	1.68788	-0.0896043	1	2.1503	0.298476	1	1.88942	0.0919844	1	1.70482	-0.0768714	1	0.806587	-1.19189	0.507051	3.30964	0.915148	0.425207	2.64805	0.609921	0.80878	4.00157	1.1632	1	0.856492	-1.05939	1	1.75752	-0.0267101	1	2.30322	0.348039	1
ANKRD10	2.2625	0.0313215	1	2.08904	-0.0989728	1	2.05894	-0.125529	1	2.60764	0.248701	1	2.041	-0.137324	1	2.59293	0.256863	1	1.9958	-0.17492	1	1.48282	-0.612589	0.850588	2.9405	0.410997	0.805788	2.47459	0.163132	1	2.09865	-0.092389	1	0.796737	-1.47722	1	2.34715	0.0775153	1	2.51692	0.158789	1
ANKRD11	5.71176	0.0919381	0.964196	4.22252	-0.393927	1	5.06729	-0.113958	1	6.53447	0.28848	1	4.60546	-0.263193	1	5.94378	0.149049	1	6.02718	0.168507	1	3.24536	-0.777595	0.719611	7.63205	0.500172	0.716849	5.68918	0.0690902	1	7.90527	0.531766	1	3.86417	-0.514297	1	5.16715	-0.0776882	1	5.79367	0.064934	1
ANKRD12	1.36508	0.295267	0.613854	1.05106	-0.163441	1	1.22056	0.0738901	1	1.32711	0.201684	1	0.939829	-0.341943	1	1.07765	-0.130564	1	1.11622	-0.0713652	1	0.917934	-0.36296	1	1.221	0.0666615	1	1.13684	-0.0396597	1	1.40272	0.263564	1	1.17519	0.00653876	1	1.17073	0.00476036	1	1.35344	0.206396	1
ANKRD13C	0.92782	0.106868	0.949704	0.812259	-0.11792	1	0.848589	-0.0511496	1	0.984184	0.182679	1	0.786661	-0.170498	1	0.903613	0.0520217	1	0.763589	-0.220259	1	0.498346	-0.846472	0.736892	1.53651	0.835502	0.417881	1.16679	0.443817	0.986759	0.913401	0.0625553	1	0.37845	-1.16795	1	0.732061	-0.263354	1	0.902293	0.0467663	1
ANKRD13D	0.805864	-0.231066	0.796174	0.640569	-0.554377	1	1.23971	0.504214	0.651528	0.818667	-0.173773	1	0.997081	0.136544	1	0.675159	-0.494748	0.765252	0.881574	-0.0616905	1	1.03743	0.190617	1	1.57752	0.807695	0.425207	1.13933	0.336798	1	1.78331	0.963739	1	0.557716	-0.695579	1	1.06533	0.224002	1	0.997271	0.123272	1
ANKRD17	4.8813	0.0682446	0.993196	4.10574	-0.213631	1	4.13512	-0.208793	1	5.32133	0.192217	1	4.2954	-0.145239	1	5.89673	0.380965	0.896931	4.50001	-0.0721476	1	2.27718	-1.08926	0.507051	7.11778	0.61161	0.622491	5.44584	0.224339	1	4.91497	0.0515921	1	2.4898	-0.937045	1	3.82552	-0.308075	1	4.91512	0.0369098	1
ANKRD26	1.23493	0.00140237	1	1.24628	0.0154478	1	1.21482	-0.0255625	1	1.40145	0.198961	1	1.21791	-0.0210793	1	1.42855	0.245196	1	0.906099	-0.492234	0.768519	0.955955	-0.386551	1	1.46079	0.248374	0.832838	1.43509	0.232071	1	1.23962	0.00368205	1	0.278858	-2.07868	1	1.33309	0.11356	1	1.25846	0.0216078	1
ANKRD27	0.82192	0.0411066	1	0.661485	-0.30377	1	0.878577	0.145907	1	0.722528	-0.164871	1	0.769559	-0.0692304	1	0.933091	0.250015	1	0.727796	-0.159835	1	0.536367	-0.609071	0.926571	1.25886	0.665765	0.508605	0.948405	0.254981	1	1.17437	0.549145	1	0.219103	-1.78206	1	0.626667	-0.365108	1	0.854804	0.0946665	1
ANKRD28	6.96753	0.386862	0.406394	4.47614	-0.372026	1	5.34675	-0.0985318	1	7.49387	0.436173	1	4.47906	-0.376101	1	6.74932	0.289399	1	4.70482	-0.302566	1	2.92897	-0.995722	0.570074	6.71709	0.244693	0.983391	4.83686	-0.246179	1	5.00196	-0.196699	1	1.87233	-1.61747	1	5.71406	0.00581215	1	8.19187	0.500932	1
ANKRD36	1.2462	0.277718	0.656173	0.816616	-0.427342	1	1.06488	-0.0149953	1	0.974273	-0.152205	1	0.913062	-0.258547	1	1.17062	0.142442	1	0.953161	-0.193206	1	0.463041	-1.2585	0.467397	2.27794	1.12014	0.269378	1.43259	0.444411	0.986759	2.00078	0.897304	1	0.37845	-1.46365	1	0.692182	-0.646366	1	1.28221	0.248178	1
ANKRD36C	1.07335	0.252764	0.705499	0.671072	-0.519338	1	0.823706	-0.209521	1	0.896966	-0.0690596	1	0.887781	-0.0873139	1	1.15021	0.343731	0.994113	0.772869	-0.309934	1	0.365273	-1.40624	0.361674	1.8741	1.03136	0.312372	1.22169	0.408689	1	1.90292	1.02358	1	0.736982	-0.338765	1	0.603879	-0.645818	1	1.09225	0.217862	1
ANKRD44	2.87945	0.375331	0.432567	1.79708	-0.425441	1	2.55023	0.125865	1	3.05464	0.404972	1	1.90568	-0.339549	1	2.47898	0.0807235	1	1.56297	-0.654639	0.457197	1.0931	-1.15451	0.531808	3.81445	0.710094	0.550282	2.68423	0.196466	1	3.13166	0.400236	1	0.7569	-1.6357	1	2.20473	-0.103441	1	2.80186	0.22625	1
ANKS1A	2.51461	0.00794644	1	1.76483	-0.543387	1	2.89158	0.23669	1	2.83362	0.193119	1	2.57784	0.0463389	1	2.65188	0.0953962	1	1.78171	-0.541754	0.670511	1.53849	-0.734376	0.752411	4.73572	0.947028	0.408601	3.13223	0.34487	1	3.62098	0.525615	1	0.936166	-1.42043	1	2.68042	0.0987226	1	2.8256	0.153488	1
ANLN	1.24996	0.699191	0.0226753	0.312876	-1.55963	0.0181674	1.1759	0.496518	0.665216	0.252736	-1.86317	0.0038462	0.500399	-0.867059	0.352944	0.544776	-0.757397	0.274676	1.80027	1.24837	0.000136326	0.423662	-1.08163	0.584162	1.34405	0.640471	0.524384	0.645165	-0.458108	1	0.837284	-0.0571765	1	0.278858	-1.57851	1	0.188	-2.22674	0.892231	0.997271	0.193205	1
ANO6	1.74632	0.185102	0.840508	1.31774	-0.284868	1	1.60658	0.0259053	1	1.85835	0.252925	1	1.29896	-0.3115	1	1.83217	0.246814	1	1.29253	-0.3231	0.998534	0.828313	-0.970736	0.650604	2.62815	0.753343	0.454498	1.77202	0.174745	1	2.16389	0.448093	1	0.597553	-1.38809	1	1.29036	-0.300896	1	2.44569	0.611993	1
ANP32A	3.29246	-0.190558	0.862668	3.95932	0.124616	1	3.42115	-0.108856	1	3.15078	-0.231786	1	4.02848	0.154843	1	3.62692	-0.014283	1	4.74923	0.430776	0.744938	4.04108	0.151252	1	2.25586	-0.712601	0.913437	3.72998	0.028967	1	1.69632	-1.11989	1	1.91217	-0.951507	1	3.40394	-0.109	1	2.92058	-0.347494	1
ANP32B	6.54359	0.00621896	1	7.54215	0.229907	1	6.45885	-0.016124	1	4.68702	-0.509315	1	6.76394	0.0579876	1	6.09344	-0.112227	1	7.99449	0.334387	0.936235	8.48003	0.402401	0.93639	2.46724	-1.42582	0.494912	5.63053	-0.225293	1	1.5767	-2.06104	1	9.20231	0.473983	1	6.05873	-0.111971	1	5.20006	-0.354529	1
ANP32BP1	0.00102484	-2.17056	0.150723	0	-2.6629	1	0.00127607	-1.53431	0.989431	0.000991122	-1.44061	1	0.000743536	-1.89375	0.913805	0	-3.35585	0.258041	0.00198851	-1.03562	1	0.00135789	-0.956157	1	0	-0.717427	1	0	-2.10619	1	0	1.08077	1	1.13535	10.3271	6.24346e-23	0	-0.868145	1	0	2.19454	1
ANP32E	2.60309	0.499235	0.186436	1.73433	-0.227129	1	1.94665	-0.0480929	1	1.20818	-0.775667	0.737529	1.19858	-0.804101	0.36347	1.56063	-0.408029	0.948733	4.04265	1.20602	0.000241852	1.67564	-0.272757	1	0.71304	-1.51128	0.465237	1.17427	-0.808516	0.755152	0.608934	-1.71575	1	2.74874	0.43946	1	1.034	-0.973459	1	1.85208	-0.129925	1
ANTXR2	0.678101	-0.131237	0.944395	0.480209	-0.645218	1	0.889423	0.328965	1	1.1943	0.78747	0.412736	0.705615	-0.0514905	1	0.560081	-0.428235	0.916466	0.595228	-0.324183	1	0.412799	-0.85279	0.736145	1.16737	0.699509	0.491946	0.92719	0.371883	0.992852	0.913401	0.329408	1	0.298776	-1.2252	1	1.23624	0.788051	1	0.854804	0.236249	1
ANXA1	0.0143477	-3.21757	9.46308e-09	0.0113298	-3.29295	0.0123049	0.185031	0.881394	0.453926	0.0267603	-2.07815	0.405095	0.169526	0.710993	0.739165	0.00850326	-3.79133	6.02015e-06	0.0417588	-1.48808	0.291044	0.203684	0.962443	0.65086	0.0757211	-0.500322	1	0.138517	0.361574	1	0.0869906	-0.191532	1	8.20639	6.64608	2.16674e-13	0.347515	1.74618	0.813975	0.0474891	-0.668478	1
ANXA2	1.32204	-0.353364	0.539997	1.57135	-0.0388898	1	1.67102	0.0601845	1	1.25972	-0.379279	1	2.21351	0.518767	0.659077	1.45009	-0.172483	1	1.80955	0.190295	1	2.60443	0.744189	0.597179	0.624699	-1.38412	0.515583	1.57485	-0.0346667	1	0.521943	-1.61774	1	0.497961	-1.66869	1	1.90279	0.245849	1	1.11599	-0.533774	1
ANXA2R-AS1	1.09726	-0.0735773	1	0.983948	-0.233546	1	1.13315	-0.0132603	1	1.61057	0.542991	0.914003	0.98221	-0.239788	1	1.00849	-0.20466	1	1.1487	0.00888027	1	0.708819	-0.718567	0.832016	1.87725	0.736726	0.463789	1.44008	0.357231	1	1.46797	0.359661	1	0.478042	-1.22943	1	1.54958	0.452058	1	1.28221	0.159798	1
ANXA2R-OT1	0.964372	0.0144493	1	0.890696	-0.112293	1	1.0132	0.0936337	1	1.23296	0.399109	1	0.851348	-0.185593	1	0.902479	-0.096383	1	0.701282	-0.494926	0.764544	0.674872	-0.526734	0.98272	1.73212	0.882323	0.391389	1.23168	0.390012	1	1.02214	0.0955876	1	0.199184	-2.15932	1	1.11376	0.224936	1	1.63837	0.766014	1
AOPEP	2.15045	0.172553	0.867496	1.31077	-0.623682	1	2.13806	0.142293	1	2.03081	0.0548702	1	1.84248	-0.0988748	1	2.05836	0.0812421	1	1.69156	-0.236978	1	0.977681	-1.04378	0.60362	3.71664	0.951096	0.406764	2.44339	0.339545	1	2.80545	0.511795	1	0.677226	-1.52304	1	1.8857	-0.0589044	1	2.32697	0.229438	1
AP1B1	0.683225	-0.115306	0.955112	0.580434	-0.352432	1	0.915583	0.379883	0.931492	0.597647	-0.304103	1	0.787404	0.126409	1	0.64228	-0.205215	1	0.712551	-0.0343171	1	0.862261	0.259778	1	0.981219	0.44273	0.666113	0.783682	0.113757	1	1.02214	0.493238	1	0.278858	-1.31657	1	0.737758	0.0212111	1	0.736081	0.0279597	1
AP1G1	1.30428	0.509402	0.175608	0.7957	-0.355178	1	0.886871	-0.193066	1	1.12492	0.185114	1	0.739074	-0.475378	0.902288	1.14114	0.221963	1	1.00022	0.00139064	1	0.484767	-1.08337	0.580885	1.31881	0.410051	0.687838	0.791169	-0.355161	1	1.14175	0.191631	1	0.617471	-0.679322	1	0.754849	-0.412775	1	1.61463	0.682076	1
AP1S2	1.17207	0.428694	0.318218	0.97349	0.0631708	1	0.854331	-0.146587	1	1.00797	0.116897	1	0.72346	-0.405371	0.998509	1.06971	0.224729	1	0.948521	0.022823	1	0.825598	-0.1892	1	0.403846	-1.2243	0.585255	0.646413	-0.55951	1	0.206603	-2.12778	1	0.25894	-1.77821	1	0.749152	-0.326366	1	0.736081	-0.334578	1
AP2B1	1.73539	0.338364	0.528504	1.3465	-0.116768	1	1.32775	-0.143171	1	1.55606	0.109582	1	1.17776	-0.329647	1	1.59124	0.154581	1	1.48211	0.0350529	1	0.992618	-0.572617	0.957844	1.51127	0.0594338	1	1.339	-0.122411	1	1.34835	-0.109735	1	0.517879	-1.46297	1	1.14224	-0.352933	1	1.68586	0.204303	1
AP2M1	1.50412	0.0152706	1	1.81625	0.312687	1	1.37561	-0.13145	1	1.46091	-0.0327462	1	1.5696	0.0814749	1	1.52492	0.0364398	1	1.55038	0.0625573	1	1.93635	0.400317	0.938695	0.33759	-2.16086	0.28003	1.21795	-0.30907	1	0.195729	-2.87595	1	0.557716	-1.40036	1	1.45842	-0.0345287	1	1.16348	-0.364046	1
AP2S1	1.35381	-0.130159	0.944395	1.61232	0.162961	1	1.55936	0.114061	1	1.1051	-0.423475	1	1.79192	0.337945	1	1.44045	-0.0158994	1	1.43239	-0.0246977	1	2.26904	0.687648	0.64696	0.413311	-1.83276	0.366387	1.21546	-0.273665	1	0.304467	-2.22849	1	0.995921	-0.547617	1	1.35018	-0.110787	1	1.18723	-0.298669	1
AP3B1	3.77243	0.460648	0.251903	2.53264	-0.245587	1	2.94773	-0.00831604	1	3.4045	0.217311	1	2.18005	-0.483648	0.879012	3.38657	0.223837	1	2.31264	-0.396163	0.930956	1.28728	-1.24829	0.383752	4.20883	0.518029	0.702034	3.12599	0.0816561	1	3.16428	0.0854634	1	1.67315	-0.837559	1	2.15345	-0.472322	1	3.27675	0.12287	1
AP3D1	0.821578	-0.0233452	1	0.679787	-0.315205	1	0.925153	0.17396	1	0.787942	-0.0844829	1	0.770303	-0.122775	1	0.827084	-0.00995537	1	0.99028	0.285433	0.998534	0.741408	-0.174843	1	0.959134	0.210308	0.878159	0.816127	-0.0293882	1	1.13088	0.444232	1	0.37845	-1.09411	1	0.80897	-0.0408631	1	0.854804	0.0445315	1
AP3S1	0.958906	0.239054	0.738394	0.905511	0.111539	1	0.841571	-0.00427382	1	0.862276	0.0338683	1	0.736844	-0.215126	1	0.891142	0.0907675	1	0.817279	-0.0516131	1	0.759061	-0.160424	1	0.612079	-0.469815	1	0.766211	-0.146982	1	0.315341	-1.39291	1	1.17519	0.475682	1	0.598182	-0.504725	1	0.712337	-0.231708	1
AP4E1	0.743007	0.0780857	0.981856	0.46975	-0.643568	1	0.798822	0.188479	1	0.70667	-0.0117984	1	0.626057	-0.204537	1	0.601464	-0.276412	1	0.959789	0.493855	0.614791	0.420946	-0.789435	0.789805	1.22416	0.805208	0.427557	0.783682	0.147284	1	1.01127	0.509511	1	0.517879	-0.435359	1	0.578242	-0.305001	1	1.21097	0.762863	1
AP5Z1	0.63984	-0.189973	0.871158	0.597864	-0.269443	1	0.896442	0.38478	0.92297	0.703697	-0.0148297	1	0.873654	0.334552	1	0.602598	-0.269698	1	0.680071	-0.070815	1	1.0157	0.550845	0.732746	0.589993	-0.271211	1	0.526614	-0.453992	1	0.413205	-0.764608	1	0.139429	-2.1898	1	0.974182	0.469227	1	0.593614	-0.237733	1
APAF1	0.952757	0.205333	0.816593	0.668457	-0.380264	1	1.02596	0.303857	1	0.893001	0.0708486	1	0.730152	-0.247319	1	0.785701	-0.136007	1	0.854398	0.00194247	1	0.575746	-0.592959	0.939826	1.34089	0.670351	0.508114	0.877274	0.0424654	1	0.859032	0.0119951	1	0.537797	-0.644215	1	0.666546	-0.362884	1	1.02102	0.258796	1
APBA1	1.32648	-0.154847	0.920492	0.868036	-0.786376	0.907675	2.03023	0.568532	0.503399	1.56102	0.120746	1	1.45361	0.00976448	1	1.28456	-0.19294	1	1.00155	-0.582217	0.60714	0.790292	-0.906324	0.699748	3.17397	1.17427	0.285011	2.3161	0.735438	0.623798	2.75108	0.928417	1	0.517879	-1.45727	1	1.65497	0.200198	1	1.37718	-0.0782206	1
APBB1IP	8.3333	0.162951	0.883753	7.13166	-0.1076	1	7.86189	0.047603	1	8.59105	0.183991	1	6.6249	-0.225766	1	7.60078	-0.00755121	1	7.38335	-0.0544881	1	5.16406	-0.591525	0.868862	10.0804	0.408311	0.805788	8.27233	0.122166	1	6.44818	-0.257904	1	3.16703	-1.2915	1	7.15539	-0.0989813	1	8.02566	0.0431489	1
APBB2	0.546922	-0.296686	0.674091	0.516813	-0.344981	1	0.787976	0.330678	1	0.483668	-0.442691	1	0.860271	0.468761	0.779471	0.765294	0.286942	1	0.408308	-0.722977	0.42134	0.520072	-0.325049	1	1.02223	0.684014	0.498369	0.925942	0.561022	0.817973	0.782915	0.285532	1	0.25894	-1.24182	1	0.586788	-0.137428	1	0.759826	0.24729	1
APC	1.60831	0.362409	0.471322	1.18004	-0.184669	1	1.35391	0.0319294	1	1.5739	0.266649	1	0.981467	-0.476158	0.901597	1.34975	0.0273804	1	1.22028	-0.136042	1	0.741408	-0.875519	0.718865	1.88987	0.522048	0.601357	1.35148	0.0270006	1	1.48971	0.162426	1	0.657308	-1.00212	1	0.962788	-0.473663	1	1.94705	0.538314	1
APEX1	2.32775	-0.498431	0.261431	4.22078	0.502421	1	2.56491	-0.296553	1	2.81677	-0.140611	1	3.79947	0.338298	1	3.57307	0.247211	1	3.3301	0.125525	1	4.26513	0.499141	0.830905	0.820312	-1.93356	0.335674	2.96626	-0.059782	1	0.587186	-2.389	1	1.23494	-1.32798	1	3.34697	0.119392	1	1.73335	-0.846475	1
APH1A	0.970521	0.185083	0.843558	0.993535	0.194571	1	0.87411	-0.00843164	1	0.72451	-0.297903	1	0.872167	-0.011812	1	0.852594	-0.0497464	1	0.987628	0.190954	1	1.11211	0.361637	0.926135	0.268179	-1.72349	0.404182	0.646413	-0.465537	1	0.173981	-2.27243	1	0.278858	-1.58842	1	0.771939	-0.190319	1	0.712337	-0.290235	1
API5	0.828752	-0.121696	0.947585	1.00312	0.196509	1	0.75735	-0.253153	1	0.970309	0.141973	1	0.904883	0.0336965	1	1.00168	0.205043	1	0.868317	-0.0327137	1	0.82424	-0.109737	1	0.877102	-0.014456	1	0.978354	0.152298	1	0.630682	-0.484333	1	0.577634	-0.598728	1	0.783333	-0.181136	1	0.831059	-0.0860278	1
APIP	0.982136	0.03221	1	0.957803	-0.0118999	1	1.04064	0.123387	1	0.840472	-0.213996	1	0.98221	0.0281637	1	0.999984	0.0589739	1	0.910739	-0.093607	1	0.878555	-0.142634	1	0.962289	-0.00413586	1	1.07319	0.163139	1	0.793789	-0.279637	1	0.597553	-0.674791	1	0.900121	-0.102669	1	0.926038	-0.057123	1
APLF	0.440339	-0.337004	0.588421	0.340765	-0.685762	1	0.626552	0.271545	1	0.514392	-0.0497399	1	0.556165	0.0734323	1	0.432533	-0.335681	1	0.631684	0.283655	0.998534	0.294662	-0.882689	0.72173	1.21154	1.23225	0.22511	0.818623	0.672742	0.661161	0.891653	0.754762	1	0.219103	-1.18469	1	0.677939	0.363375	1	0.641103	0.289843	1
APLP2	0.932261	-0.132489	0.944395	0.95606	-0.074851	1	0.934724	-0.113887	1	0.926699	-0.122349	1	1.13389	0.197978	1	1.21483	0.322655	1	0.987628	-0.0245803	1	0.935587	-0.105353	1	0.810846	-0.311921	1	1.06571	0.0934216	1	0.73942	-0.436578	1	1.7329	0.781169	1	0.885879	-0.182655	1	1.09225	0.120936	1
APOLD1	5.39304	0.099895	0.955112	3.04423	-0.800152	0.860917	5.18852	0.024622	1	4.89813	-0.0665276	1	3.36822	-0.65436	0.598697	3.71593	-0.516937	0.724614	9.76824	1.10776	0.00136246	2.22287	-1.24725	0.388365	9.91631	0.985447	0.386094	5.57188	0.131976	1	7.41595	0.528676	1	2.01176	-1.36189	1	3.58909	-0.523505	1	7.47954	0.522848	1
APPBP2	0.943875	0.162998	0.89002	0.680659	-0.372498	1	0.976196	0.199382	1	0.9713	0.182084	1	0.775508	-0.17284	1	0.794205	-0.139742	1	0.832524	-0.0610938	1	0.601546	-0.546969	0.977521	1.0948	0.349218	0.743833	1.04449	0.29134	1	1.08738	0.331925	1	0.617471	-0.469935	1	0.726364	-0.255975	1	1.02102	0.239916	1
APPL1	1.50139	-0.167967	0.908766	1.723	0.0707766	1	1.61232	-0.0348771	1	1.55705	-0.0877013	1	1.90866	0.237565	1	1.75224	0.102854	1	1.62395	-0.0230957	1	1.67156	0.0218991	1	1.47025	-0.168806	1	1.80446	0.139652	1	1.01127	-0.707525	1	0.717063	-1.1915	1	1.67776	0.0258464	1	1.3297	-0.317829	1
APPL2	0.998192	0.256824	0.699144	0.649284	-0.455196	1	0.971092	0.179945	1	1.26368	0.590721	0.827492	0.684796	-0.378541	1	0.761892	-0.218074	1	0.656872	-0.448671	0.850563	0.465757	-0.93741	0.676044	1.55228	0.860301	0.403654	0.993329	0.20354	1	1.22874	0.498741	1	0.398368	-1.08835	1	1.02545	0.24338	1	1.02102	0.230507	1
APRT	1.67903	-0.536808	0.201311	2.57535	0.196822	1	2.26822	-0.00423534	1	1.97927	-0.215404	1	2.85295	0.367635	0.95504	2.04702	-0.172898	1	2.84357	0.367868	0.886581	3.82654	0.807025	0.536042	0.416466	-2.46997	0.217191	2.09772	-0.123905	1	0.271846	-3.0316	1	1.23494	-0.888211	1	3.196	0.504121	1	1.25846	-0.862074	1
AQR	1.32067	0.239851	0.733817	1.06761	-0.132558	1	1.01193	-0.223007	1	1.33108	0.21292	1	0.925702	-0.359146	1	1.39737	0.310359	1	1.20305	0.0567342	1	0.634135	-0.909066	0.691796	1.35036	0.221546	0.86321	1.1618	-8.10116e-05	1	1.01127	-0.201473	1	0.37845	-1.57606	1	0.948546	-0.299151	1	1.21097	0.054317	1
ARAP2	2.05924	0.445078	0.284601	1.21839	-0.452718	1	1.43558	-0.205195	1	2.29445	0.540606	0.9152	1.07441	-0.653698	0.602434	1.87695	0.236399	1	1.37473	-0.273324	1	0.69524	-1.27441	0.454041	2.38521	0.562996	0.572155	1.70214	0.0661507	1	2.10952	0.367148	1	0.7569	-1.10012	1	1.40715	-0.218058	1	1.87582	0.188022	1
ARF1	2.25669	0.00926951	1	2.47774	0.155338	1	1.84329	-0.317933	1	2.3668	0.0816518	1	2.16146	-0.0611395	1	2.37411	0.0925538	1	2.72493	0.317705	0.965869	2.46457	0.141521	1	0.867637	-1.39173	0.51043	1.86062	-0.287078	1	0.837284	-1.42603	1	4.3223	0.928194	1	2.22467	-0.0157295	1	1.82833	-0.312257	1
ARF4	1.9202	0.466424	0.244075	1.57745	0.0755925	1	1.17207	-0.399782	0.989346	1.77213	0.257496	1	1.13092	-0.449229	0.937196	1.88886	0.384987	0.890898	1.58352	0.0842867	1	1.13112	-0.430772	1	0.567908	-1.42208	0.498369	0.84982	-0.861106	0.790224	0.424079	-1.81177	1	1.19511	-0.336651	1	1.10236	-0.457985	1	1.30595	-0.211437	1
ARF6	0.96813	0.186731	0.838154	0.989178	0.192891	1	0.791166	-0.164317	1	0.753253	-0.232992	1	0.795583	-0.152654	1	0.904747	0.0541079	1	1.03999	0.281862	0.998534	0.979039	0.17055	1	0.315504	-1.48487	0.479453	0.718791	-0.300337	1	0.22835	-1.89504	1	0.557716	-0.630813	1	0.771939	-0.185392	1	0.973527	0.154044	1
ARFGAP3	0.981794	0.200322	0.824827	0.926428	0.078052	1	0.708221	-0.352206	1	0.849392	-0.0579775	1	0.814915	-0.125447	1	0.94783	0.120346	1	1.0738	0.323685	0.963841	0.752271	-0.240567	1	0.586838	-0.595703	1	0.839837	-0.074258	1	0.532817	-0.71712	1	0.239021	-1.80015	1	0.712121	-0.313965	1	0.664848	-0.391742	1
ARFGEF1	2.37216	0.288392	0.626073	1.71341	-0.268797	1	1.93325	-0.0830959	1	2.43519	0.28162	1	1.50492	-0.475534	0.898086	2.34633	0.238716	1	1.92289	-0.0913807	1	0.943734	-1.15128	0.535034	2.97521	0.561482	0.666463	2.13391	0.0725247	1	1.90292	-0.104234	1	2.03168	-0.0161471	1	1.68915	-0.276249	1	2.51692	0.287976	1
ARFGEF2	1.5639	0.0456161	1	1.10509	-0.501257	1	1.62125	0.0992454	1	1.58679	0.0609154	1	1.45659	-0.0741399	1	1.59181	0.0703993	1	1.51989	-0.00631671	1	0.91386	-0.771655	0.802286	2.69125	0.84256	0.410402	1.79448	0.249417	1	1.85942	0.280513	1	0.577634	-1.38391	1	1.54103	0.0135498	1	1.99454	0.371355	1
ARGLU1	5.07431	0.104054	0.951551	4.55022	-0.0835977	1	4.7655	-0.0110756	1	5.83474	0.306834	1	4.53036	-0.0916974	1	5.26975	0.156578	1	3.6761	-0.425541	0.886581	3.02538	-0.696021	0.784907	5.60651	0.227384	1	6.03734	0.354086	1	3.50137	-0.467638	1	4.16295	-0.226455	1	4.34394	-0.149527	1	5.79367	0.24566	1
ARHGAP10	0.458102	-0.46625	0.33406	0.345123	-0.8395	0.939907	0.966626	0.820037	0.0840412	0.372662	-0.716567	0.941635	0.846143	0.574542	0.570382	0.620738	0.0691376	1	0.19156	-1.74924	0.000111584	0.44403	-0.442064	1	1.42293	1.30345	0.200298	1.02577	0.850639	0.400219	1.13088	0.931992	1	0.398368	-0.540119	1	0.658	0.149811	1	0.712337	0.272488	1
ARHGAP11A	0.44273	0.317713	0.581568	0.189992	-1.0358	0.508898	0.333693	-0.183096	1	0.116952	-1.74373	0.0115479	0.240906	-0.686592	0.628878	0.257365	-0.602482	0.628967	1.0844	1.92323	1.90828e-12	0.256641	-0.563574	0.96838	0.290264	-0.362641	1	0.210895	-0.858861	0.81589	0.22835	-0.664445	1	0.0995921	-1.67862	1	0.113939	-1.70984	1	0.569869	0.634606	1
ARHGAP12	0.629934	-0.0891339	0.98437	0.552545	-0.280453	1	0.703117	0.100019	1	0.946522	0.567223	0.875615	0.568805	-0.239103	1	0.60033	-0.159293	1	0.571366	-0.23501	1	0.315031	-1.10862	0.571059	1.30303	1.01044	0.325373	0.938421	0.542556	0.850237	1.02214	0.632603	1	0.338613	-0.91487	1	0.734909	0.157347	1	1.16348	0.813137	1
ARHGAP15	11.1502	0.295906	0.607579	7.45238	-0.383355	1	9.28982	-0.0412321	1	11.7785	0.3328	1	6.63903	-0.568369	0.739165	9.54633	0.00324701	1	10.7267	0.193598	1	3.65137	-1.43429	0.256859	15.4345	0.713783	0.547902	10.118	0.0913707	1	11.5263	0.263186	1	4.20279	-1.20474	1	8.59388	-0.155507	1	12.3947	0.350416	1
ARHGAP18	0.95754	0.0609086	0.999167	0.713777	-0.405791	1	1.08466	0.259682	1	0.879125	-0.0813125	1	1.01716	0.150249	1	0.91155	-0.0267483	1	0.779497	-0.277034	1	0.718324	-0.384662	1	1.22416	0.412229	0.686036	1.10314	0.26892	1	0.859032	-0.107167	1	0.458124	-0.985716	1	0.994121	0.104516	1	0.973527	0.0726449	1
ARHGAP25	2.97066	0.0145143	1	2.02629	-0.58168	1	3.65723	0.356746	0.97602	3.56903	0.299871	1	2.87748	-0.0387297	1	2.53851	-0.244993	1	2.52342	-0.249839	1	1.86982	-0.686889	0.79577	4.92187	0.759604	0.519536	3.76492	0.377341	1	4.08856	0.464478	1	1.05568	-1.48587	1	3.46945	0.239418	1	3.34798	0.161102	1
ARHGAP26	0.868379	0.0673758	0.995156	0.644055	-0.408049	1	0.883681	0.0883332	1	0.879125	0.0763137	1	0.843169	0.0114166	1	1.02039	0.332884	1	0.599868	-0.530348	0.701745	0.420946	-1.0297	0.613848	1.54597	0.912429	0.373471	1.01579	0.298088	1	1.23962	0.567812	1	0.338613	-1.25523	1	0.763394	-0.13537	1	0.736081	-0.17444	1
ARHGAP30	0.906981	-0.0117472	1	0.831432	-0.146247	1	0.970454	0.10019	1	0.9713	0.0969969	1	0.817889	-0.174502	1	0.779466	-0.258557	1	1.04066	0.214336	1	0.886703	-0.0440015	1	1.05694	0.216647	0.870406	1.0133	0.160538	1	0.924275	0.0193651	1	0.298776	-1.5502	1	1.05964	0.22105	1	0.973527	0.0940766	1
ARHGAP35	1.75145	0.204462	0.814763	1.06849	-0.596382	1	1.74886	0.17731	1	1.47975	-0.0919219	1	1.33093	-0.261828	1	1.62469	0.0571548	1	1.62926	0.0604399	1	0.905713	-0.827273	0.751302	2.68179	0.794596	0.427805	1.88308	0.280087	1	2.08777	0.406843	1	0.597553	-1.37755	1	1.23624	-0.353125	1	1.28221	-0.299819	1
ARHGAP4	1.98887	-0.0409418	1	1.79795	-0.193473	1	2.16677	0.103333	1	1.92674	-0.0845758	1	2.21276	0.135192	1	1.8197	-0.183016	1	1.92223	-0.091472	1	2.22151	0.134062	1	2.86163	0.503883	0.715535	2.22251	0.13556	1	3.37088	0.724597	1	1.03576	-0.976914	1	1.97685	-0.0439044	1	2.04203	-0.0111724	1
ARHGAP42	0.932602	0.440234	0.300125	0.60135	-0.322887	1	0.75735	0.0383077	1	1.01491	0.499308	1	0.486272	-0.657489	0.665247	0.912117	0.352607	0.980825	0.381795	-1.03721	0.0736662	0.308241	-1.3061	0.445426	1.20523	0.724815	0.476078	0.862299	0.236065	1	0.913401	0.307654	1	0.179266	-1.92574	1	0.592485	-0.325328	1	0.831059	0.174928	1
ARHGAP45	0.774777	-0.0956386	0.978152	0.754738	-0.123164	1	0.977472	0.296837	1	0.74235	-0.147389	1	0.763611	-0.106578	1	0.654751	-0.359972	1	0.81529	-0.00231471	1	1.02657	0.351437	0.938329	1.20207	0.573394	0.57094	0.892249	0.136456	1	1.31573	0.69049	1	0.617471	-0.387141	1	0.780485	-0.0657235	1	1.13974	0.478724	1
ARHGAP5	1.13928	0.429584	0.318852	0.859321	-0.0876301	1	0.808393	-0.189083	1	1.20124	0.439877	1	0.707846	-0.394396	1	1.06234	0.261895	1	0.650907	-0.53084	0.69915	0.456251	-1.03206	0.608056	0.981219	0.113542	0.972883	0.923447	0.0247776	1	0.793789	-0.192311	1	0.717063	-0.331804	1	0.766242	-0.250761	1	0.926038	0.0299695	1
ARHGDIA	1.33434	-0.142683	0.936432	1.62103	0.183525	1	1.31308	-0.153326	1	1.116	-0.396959	1	1.73616	0.298484	1	1.44215	-0.00148235	1	1.81419	0.376389	0.871139	1.95808	0.468814	0.871251	0.466947	-1.6458	0.425207	1.18925	-0.295268	1	0.434953	-1.71716	1	0.557716	-1.35278	1	1.37582	-0.0719033	1	1.25846	-0.205096	1
ARHGDIB	6.99827	-0.0418834	1	9.24249	0.406523	1	6.35548	-0.193275	1	7.36206	0.0424727	1	7.37959	0.0478112	1	7.33151	0.038907	1	7.4662	0.0675899	1	9.47265	0.429165	0.905383	1.40715	-2.37549	0.228118	5.89134	-0.298402	1	0.826411	-3.12011	1	1.31462	-2.45613	1	7.68806	0.102193	1	4.67768	-0.641979	1
ARHGEF1	0.724902	-0.00814747	1	0.575205	-0.366868	1	0.86135	0.277011	1	0.689821	-0.0835256	1	0.721229	-0.0149733	1	0.566884	-0.407292	0.956267	0.818605	0.191451	1	0.745482	0.0364555	1	1.04747	0.539404	0.589766	0.743749	0.0330178	1	1.14175	0.652475	1	0.537797	-0.414652	1	0.740606	0.0264514	1	1.04476	0.521269	1
ARHGEF12	2.53408	0.386968	0.409771	1.62539	-0.373995	1	2.17124	0.0812559	1	2.63539	0.382859	1	1.51979	-0.483914	0.882072	1.90416	-0.134217	1	1.8069	-0.215542	1	0.99805	-1.09107	0.571059	3.4737	0.770415	0.510134	2.38349	0.219563	1	2.69671	0.378009	1	0.796737	-1.37031	1	1.70339	-0.28632	1	2.49318	0.252344	1
ARHGEF18	4.44814	0.0195531	1	3.02244	-0.58353	1	5.60133	0.39942	0.881076	3.70779	-0.266039	1	4.33258	-0.0255779	1	3.93077	-0.186002	1	4.0559	-0.132206	1	3.07291	-0.543866	0.907125	8.84359	1.03807	0.351507	5.66797	0.389928	1	8.73168	0.984549	1	2.39021	-0.899334	1	4.28697	-0.0417274	1	4.25028	-0.0759757	1
ARHGEF2	0.977695	-0.0277678	1	0.880237	-0.188095	1	1.00236	0.0158987	1	1.1497	0.230069	1	0.842426	-0.260152	1	0.808944	-0.334079	1	1.17389	0.274908	1	0.870408	-0.19936	1	1.61854	0.725402	0.471619	1.15306	0.230507	1	1.42447	0.520727	1	0.458124	-1.08543	1	0.951394	-0.0625832	1	1.37718	0.46493	1
ARHGEF3	1.04943	-0.555621	0.180101	0.888081	-0.743582	0.982333	2.04172	0.58743	0.453926	1.34198	-0.106417	1	1.84769	0.408164	0.897252	1.19613	-0.300005	1	1.11423	-0.406556	0.916232	1.15285	-0.334054	1	3.2844	1.23439	0.25363	2.12268	0.605665	0.817537	2.2835	0.665431	1	0.677226	-1.07458	1	2.32152	0.713516	1	1.28221	-0.172078	1
ARHGEF6	1.79859	0.065545	0.996745	1.29944	-0.450722	1	1.99131	0.225625	1	1.82466	0.0774428	1	1.61496	-0.115273	1	1.48127	-0.2599	1	1.96067	0.198847	1	1.26963	-0.473366	0.972039	2.63446	0.617098	0.53647	1.96794	0.192436	1	1.51146	-0.20603	1	0.856492	-1.01692	1	1.86291	0.103001	1	1.49591	-0.226182	1
ARHGEF7	1.55024	0.0960724	0.962311	1.23059	-0.27981	1	1.28309	-0.221753	1	2.15272	0.602238	0.79379	1.08705	-0.477683	0.897252	1.75791	0.298321	1	1.35219	-0.136833	1	0.775356	-0.962301	0.658023	2.2811	0.648737	0.519372	1.53242	0.0614923	1	2.49011	0.756258	1	0.736982	-0.990349	1	1.41	-0.0645053	1	1.94705	0.388951	1
ARID1A	3.55106	0.225527	0.7644	2.46118	-0.383778	1	3.43838	0.144671	1	3.15573	0.00348627	1	2.71465	-0.235228	1	2.97841	-0.0912411	1	3.19885	0.0260272	1	2.25138	-0.507323	0.938695	4.67893	0.585549	0.644838	3.39928	0.117352	1	4.07768	0.365042	1	2.21095	-0.526276	1	2.66333	-0.249005	1	4.10781	0.360349	1
ARID1B	45.6493	0.159522	0.891387	30.7891	-0.479826	1	42.3841	0.0184559	1	53.6326	0.387944	1	33.5335	-0.35292	1	45.323	0.130711	1	40.7864	-0.0439362	1	20.7784	-1.05402	0.525589	68.597	0.729287	0.535026	45.3662	0.120948	1	52.2487	0.30611	1	13.1262	-1.70387	1	42.2402	0.0085289	1	55.776	0.381478	1
ARID2	6.0889	0.365357	0.455298	4.06304	-0.330321	1	4.70297	-0.105809	1	6.23515	0.340439	1	3.59574	-0.525437	0.809331	5.4812	0.14675	1	4.99647	-0.0075879	1	2.19028	-1.24253	0.388365	7.59419	0.611678	0.622244	5.10891	0.026225	1	5.1107	0.0141842	1	2.25078	-1.17523	1	3.96794	-0.349598	1	6.07861	0.249473	1
ARID4A	2.0039	0.404005	0.370319	1.38746	-0.241941	1	1.6691	0.0492543	1	1.94458	0.286847	1	1.22089	-0.445742	0.944939	1.58841	-0.0320079	1	1.65511	0.0352966	1	0.904355	-0.875909	0.718034	1.61223	-0.00804716	1	1.42635	-0.194107	1	1.3701	-0.246651	1	1.95201	0.257012	1	1.46982	-0.14441	1	1.87582	0.197288	1
ARID4B	6.68467	0.362739	0.463098	4.85176	-0.201918	1	5.04241	-0.146176	1	6.79612	0.326862	1	3.95412	-0.524967	0.809423	6.01747	0.144476	1	5.86015	0.0977798	1	3.08784	-0.874055	0.647649	6.08608	0.141675	1	5.00533	-0.149861	1	4.56701	-0.286193	1	3.40605	-0.717564	1	4.54618	-0.288808	1	6.50601	0.210385	1
ARID5B	4.67223	0.0143965	1	4.89447	0.0850732	1	4.55814	-0.0278746	1	6.34615	0.495292	0.996342	4.25154	-0.138317	1	5.17849	0.184677	1	2.87075	-0.75832	0.282362	2.84478	-0.736869	0.749865	6.94425	0.596599	0.632557	5.48203	0.257258	1	4.6105	-0.0198421	1	2.07152	-1.17941	1	5.3637	0.213378	1	4.39274	-0.103699	1
ARIH1	10.0492	0.501599	0.180101	6.77521	-0.207268	1	5.42778	-0.565243	0.672344	10.6437	0.504458	0.97098	4.91774	-0.709286	0.486368	10.7152	0.555753	0.472088	8.22913	0.101313	1	3.04711	-1.39307	0.28786	5.7201	-0.446821	0.970669	5.0802	-0.637277	0.95077	3.82759	-1.03023	1	2.5894	-1.59855	1	6.06442	-0.361459	1	11.0175	0.48264	1
ARIH2	1.63393	0.216535	0.785224	1.31861	-0.154506	1	1.33669	-0.137566	1	1.54219	0.0905108	1	1.29152	-0.189639	1	1.58501	0.142568	1	1.48674	0.0348884	1	1.1447	-0.363583	1	1.67533	0.20693	0.877596	1.36021	-0.103369	1	1.19612	-0.286808	1	0.657308	-1.13454	1	1.39006	-0.0685829	1	1.28221	-0.190171	1
ARL11	1.08394	0.0367923	1	1.2271	0.228249	1	0.984491	-0.123617	1	1.17349	0.155244	1	1.05062	-0.0179959	1	0.976174	-0.139464	1	1.08308	0.0311182	1	1.1705	0.147804	1	0.68149	-0.650776	0.969566	1.10564	0.0609456	1	0.380584	-1.46236	1	0.0995921	-3.18548	1	1.11945	0.076979	1	0.902293	-0.232808	1
ARL15	4.24009	0.377182	0.431583	2.72961	-0.376328	1	3.62086	0.0674686	1	4.09433	0.257098	1	2.59643	-0.459542	0.918374	3.63373	0.0746123	1	2.76138	-0.367643	0.967429	1.42714	-1.33127	0.339299	6.68869	0.973766	0.393992	3.96832	0.203884	1	4.53438	0.37557	1	1.49388	-1.22949	1	2.98521	-0.22641	1	3.08679	-0.193369	1
ARL2	0.73515	-0.372006	0.521514	1.07023	0.265948	1	0.840295	-0.120416	1	0.578815	-0.684906	0.955707	1.23799	0.510701	0.688075	0.992614	0.153912	1	0.986302	0.140044	1	1.44887	0.72835	0.608056	0.217698	-2.0654	0.309126	0.859804	-0.0783467	1	0.130486	-2.70273	1	0.298776	-1.53799	1	0.871636	-0.0552286	1	0.474891	-0.896139	1
ARL6IP1	1.12186	-0.219991	0.824827	0.758224	-0.792508	0.985374	0.876663	-0.587698	0.650103	0.789924	-0.723954	0.914003	0.626057	-1.09401	0.107604	0.693299	-0.963281	0.0673261	4.81817	2.54333	4.12507e-25	1.02113	-0.327168	1	0.384915	-1.73525	0.403654	0.500408	-1.39186	0.278485	0.36971	-1.75766	1	0.856492	-0.56193	1	0.709273	-0.851997	1	1.09225	-0.217574	1
ARL6IP4	0.58689	-0.0775119	0.998415	0.740794	0.302889	1	0.61762	0.0142499	1	0.510428	-0.28058	1	0.691488	0.196043	1	0.6094	-0.00776849	1	0.619753	0.0198003	1	0.878555	0.556958	0.725462	0.164062	-1.90231	0.352109	0.504152	-0.294801	1	0.108738	-2.37988	1	1.21502	0.988549	1	0.544061	-0.171661	1	0.213701	-1.40378	1
ARL6IP5	3.11209	0.133457	0.921394	2.94662	0.0267378	1	3.17679	0.151388	1	3.14979	0.130591	1	2.80462	-0.0516525	1	2.57876	-0.19087	1	2.8502	-0.0261848	1	3.67988	0.366851	0.972039	0.949668	-1.63094	0.425207	2.46086	-0.249167	1	0.608934	-2.24724	1	0.537797	-2.40901	1	3.16467	0.128962	1	2.49318	-0.236642	1
ARL6IP6	1.4112	0.183533	0.845465	1.40838	0.152531	1	1.44133	0.196476	1	1.17151	-0.13608	1	1.35249	0.0898412	1	1.28909	0.0132968	1	0.87826	-0.596801	0.568381	1.25469	-0.0292307	1	1.18945	-0.107441	1	1.32028	0.0487107	1	0.848158	-0.592734	1	0.438205	-1.51276	1	1.01121	-0.346523	1	1.06851	-0.261912	1
ARL8B	1.64452	0.201208	0.822333	1.2149	-0.304469	1	1.55681	0.0866566	1	1.55705	0.0827667	1	1.35323	-0.138789	1	1.70235	0.238493	1	1.30844	-0.194445	1	0.931513	-0.694086	0.854272	1.77945	0.274638	0.80625	1.52493	0.0492433	1	1.19612	-0.307896	1	0.657308	-1.15555	1	1.3103	-0.177198	1	1.70961	0.198557	1
ARMC2	0.837976	-0.128804	0.944395	0.734693	-0.315582	1	1.09232	0.320756	1	0.984184	0.140686	1	0.94429	0.0780214	1	0.837288	-0.117978	1	0.712551	-0.372517	0.965869	0.773998	-0.227663	1	1.35982	0.612655	0.542337	1.18051	0.420296	0.992852	0.73942	-0.279024	1	0.278858	-1.62219	1	1.10236	0.301618	1	1.11599	0.308712	1
ARMC8	1.13005	0.0921859	0.964428	0.943858	-0.203759	1	1.04064	-0.0529624	1	1.2508	0.237073	1	0.950982	-0.194946	1	1.03003	-0.0706936	1	1.10694	0.0473846	1	0.718324	-0.607972	0.926135	1.80784	0.771369	0.444879	1.25539	0.238508	1	1.17437	0.126068	1	0.557716	-0.927204	1	0.962788	-0.16294	1	1.23472	0.194048	1
ARMCX4	0.549313	0.0100877	1	0.330307	-0.775074	1	0.673767	0.346918	0.996534	0.656123	0.287975	1	0.524936	-0.0630973	1	0.45124	-0.311932	1	0.455369	-0.29139	1	0.285157	-0.972156	0.663089	1.28726	1.28242	0.209054	0.766211	0.52489	0.876088	0.837284	0.623919	1	0.199184	-1.35025	1	0.603879	0.150926	1	0.902293	0.730098	1
ARMH1	2.93035	0.0221284	1	3.34142	0.226674	1	2.95283	0.0317834	1	2.47285	-0.244814	1	2.85741	-0.0214865	1	2.85936	-0.0209164	1	3.20349	0.164756	1	3.60113	0.333773	0.996252	1.40399	-1.06277	0.666918	2.55321	-0.192818	1	1.21787	-1.25754	1	1.07559	-1.43365	1	2.5323	-0.200252	1	2.08952	-0.489085	1
ARMH3	1.623	0.152348	0.908613	1.07982	-0.505794	1	1.64614	0.157541	1	1.57489	0.080689	1	1.35844	-0.15286	1	1.60655	0.119499	1	1.41715	-0.0867971	1	0.818808	-0.904886	0.696704	2.4704	0.744373	0.459446	1.64473	0.145977	1	1.96816	0.392092	1	0.537797	-1.45446	1	1.35303	-0.148687	1	1.80459	0.257395	1
ARPC1B	0.931577	-0.111277	0.960835	1.0406	0.0781815	1	1.01512	0.0404094	1	0.984184	-0.00960406	1	1.10787	0.180593	1	0.880938	-0.192128	1	1.06518	0.118731	1	1.37147	0.501272	0.831719	0.422776	-1.24128	0.576958	0.904728	-0.13792	1	0.380584	-1.3606	1	0.478042	-1.02302	1	1.16788	0.244224	1	0.759826	-0.372678	1
ARPC2	5.47571	0.0128259	1	5.83223	0.110008	1	5.3895	-0.0148743	1	5.01409	-0.12673	1	5.51183	0.0211781	1	5.132	-0.0957295	1	6.45206	0.280149	0.998534	6.61429	0.299185	1	2.26532	-1.28534	0.55583	4.27406	-0.36753	1	1.51146	-1.85902	1	11.8116	1.09971	1	5.53461	0.0231449	1	3.39547	-0.704526	1
ARPC3	7.50864	0.0818962	0.977573	8.06419	0.182514	1	7.67367	0.10772	1	6.69305	-0.110627	1	7.1833	-0.000506775	1	6.08834	-0.271108	1	8.10783	0.197501	1	10.1584	0.533052	0.81	1.14213	-2.68165	0.175398	5.48328	-0.411809	1	0.978644	-2.8835	1	4.99952	-0.546813	1	7.51715	0.0641384	1	5.50874	-0.411239	1
ARPC4	1.58611	-0.0594019	1	2.09252	0.389519	1	1.48471	-0.159767	1	1.61652	-0.0214061	1	1.68559	0.0451529	1	1.75337	0.112661	1	1.70283	0.0623876	1	2.20929	0.459228	0.878749	0.448016	-1.88971	0.348369	1.2766	-0.380018	1	0.293593	-2.45147	1	0.37845	-2.07259	1	1.55242	-0.0811521	1	1.51965	-0.120293	1
ARPC5	3.08818	0.123231	0.944395	3.14968	0.135757	1	3.01728	0.0703801	1	2.82866	-0.0337825	1	2.87376	-0.00916572	1	2.66095	-0.135934	1	3.07358	0.100186	1	3.53595	0.308644	1	0.744591	-1.97972	0.325209	2.35978	-0.309338	1	0.434953	-2.71991	1	1.91217	-0.610669	1	3.06497	0.0848519	1	2.04203	-0.519056	1
ARPC5L	0.896733	-0.154854	0.920492	1.09202	0.176776	1	0.921963	-0.0933992	1	0.772084	-0.36248	1	1.14504	0.256869	1	1.05157	0.123188	1	1.07844	0.161838	1	1.29543	0.43424	0.905535	0.38176	-1.36849	0.522606	0.899736	-0.125119	1	0.282719	-1.75648	1	0.557716	-0.788342	1	0.942849	-0.0518034	1	0.807315	-0.267441	1
ARPP19	1.51437	0.123756	0.944395	1.55915	0.151444	1	1.22758	-0.231329	1	1.50056	0.0896126	1	1.36959	-0.0540046	1	1.46029	0.0503798	1	1.63257	0.232108	1	1.31036	-0.118899	1	0.747746	-0.936201	0.745859	1.19424	-0.260495	1	0.587186	-1.26521	1	1.37437	-0.0513424	1	1.29891	-0.129058	1	1.61463	0.176773	1
ARPP21	13.546	0.303907	0.586738	10.0408	-0.216508	1	10.4083	-0.165402	1	16.5686	0.574064	0.848492	7.66065	-0.641598	0.616688	11.1313	-0.0576938	1	11.8469	0.0443525	1	5.7045	-1.05671	0.525589	17.2644	0.596356	0.631266	12.353	0.105359	1	11.6459	0.0013195	1	3.30646	-1.82457	1	11.3598	-0.0246915	1	13.4869	0.196656	1
ASAP1	6.4862	0.301442	0.593099	4.2722	-0.401389	1	5.75318	0.0656439	1	6.09045	0.151468	1	4.40396	-0.359358	1	6.10704	0.166815	1	5.13832	-0.11766	1	2.87465	-0.98252	0.57664	8.15579	0.574527	0.651781	5.61056	0.0223441	1	6.97012	0.32466	1	4.18287	-0.42413	1	4.38952	-0.342632	1	8.71425	0.630294	1
ASAP2	1.97828	0.080788	0.979129	1.22623	-0.672846	1	2.19421	0.242253	1	2.03973	0.115604	1	1.76441	-0.112938	1	1.99203	0.0840564	1	1.47614	-0.398389	0.930404	1.14334	-0.760157	0.815529	3.59044	0.950966	0.40673	2.50828	0.43415	0.988874	2.90331	0.611749	1	0.976003	-0.957893	1	1.89424	-0.00126363	1	1.94705	0.0240845	1
ASB3	1.42828	0.153842	0.907489	1.14169	-0.220987	1	1.25374	-0.0772888	1	1.58679	0.294891	1	1.05508	-0.348192	1	1.43705	0.148213	1	1.23354	-0.103091	1	0.730545	-0.88301	0.711838	2.1549	0.732552	0.464926	1.49873	0.201081	1	1.26136	-0.0633349	1	0.577634	-1.169	1	1.23909	-0.0883982	1	1.9708	0.569727	1
ASCC3	2.98706	-0.16995	0.907489	2.88822	-0.199991	1	2.96623	-0.163389	1	3.53731	0.11705	1	3.57418	0.137406	1	4.23236	0.430703	0.765252	2.40146	-0.497478	0.752004	1.54664	-1.128	0.477671	6.1618	0.936338	0.413981	4.65467	0.541815	0.910507	4.54526	0.462344	1	1.27478	-1.37273	1	3.32418	0.017006	1	3.75164	0.16977	1
ASF1A	0.60807	0.171718	0.873776	0.657128	0.270188	1	0.547436	-0.0202704	1	0.547099	-0.0198829	1	0.481067	-0.224656	1	0.532304	-0.0669111	1	0.587937	0.095833	1	0.596114	0.111766	1	0.261869	-1.08772	0.658653	0.414303	-0.440658	1	0.195729	-1.44638	1	1.79266	1.69213	0.631518	0.478545	-0.213415	1	0.641103	0.228542	1
ASH1L	6.40387	0.316196	0.5589	4.30968	-0.356368	1	5.14002	-0.0846217	1	6.34715	0.248638	1	4.09539	-0.440923	0.948535	6.09741	0.198569	1	5.45781	0.0127674	1	2.55691	-1.1258	0.477394	7.70146	0.519471	0.699816	5.48952	0.0202132	1	5.40429	-0.0148882	1	2.84833	-0.947076	1	4.59745	-0.244369	1	7.24209	0.392506	1
ASH2L	1.14679	0.306455	0.586738	0.863678	-0.188661	1	1.15038	0.273701	1	0.760191	-0.382664	1	0.9086	-0.111243	1	0.862231	-0.200609	1	0.977023	0.00450341	1	0.79844	-0.301495	1	1.13897	0.230501	0.852655	0.919703	-0.0881139	1	0.848158	-0.198564	1	0.597553	-0.688545	1	0.957091	-0.0262401	1	1.02102	0.0670515	1
ASPH	0.45127	-0.860451	0.00956992	0.542958	-0.481927	1	0.859436	0.244896	1	0.603593	-0.315559	1	1.1391	0.708088	0.306431	0.762459	0.0482783	1	0.529607	-0.533327	0.766188	0.520072	-0.532697	0.982645	1.75105	1.28679	0.205108	1.33276	0.92068	0.352713	1.29398	0.808613	1	0.517879	-0.49192	1	1.03115	0.492131	1	0.664848	-0.139592	1
ASPM	2.29905	0.182579	0.850209	0.472365	-2.23884	8.01107e-05	1.92815	-0.126513	1	0.310221	-2.83958	8.13296e-07	0.652081	-1.78006	0.000541631	0.694433	-1.72113	1.5926e-05	8.87076	2.83627	2.17231e-32	0.756345	-1.51307	0.300805	2.73858	0.401981	0.693632	0.72503	-1.58004	0.164052	1.67457	-0.323763	1	0.458124	-2.15676	1	0.219333	-3.26731	0.189602	2.70688	0.357342	1
ASPSCR1	0.627201	-0.0586355	1	0.573462	-0.18989	1	0.80265	0.354995	0.986014	0.483668	-0.448743	1	0.707102	0.141446	1	0.575387	-0.193994	1	0.597217	-0.130435	1	0.688451	0.0939858	1	0.943358	0.558376	0.580613	0.692585	0.103598	1	1.14175	0.823298	1	0.438205	-0.529865	1	0.646606	-0.000369887	1	0.593614	-0.103548	1
ASXL1	7.2924	0.473652	0.227988	4.82998	-0.256638	1	4.85099	-0.257541	1	6.37886	0.178302	1	3.86415	-0.608136	0.66112	6.19094	0.140686	1	6.86368	0.307844	0.984836	3.19783	-0.867641	0.656311	6.77073	0.254136	0.973733	4.14553	-0.481827	1	6.52429	0.186218	1	1.91217	-1.58966	1	4.10467	-0.484234	1	7.8357	0.434416	1
ASXL2	1.95061	0.203223	0.817349	1.43714	-0.307126	1	1.75843	0.00835364	1	1.9198	0.14501	1	1.52053	-0.222774	1	1.89226	0.130809	1	1.66571	-0.0792941	1	0.851397	-1.07989	0.577322	2.81114	0.702651	0.485182	1.98291	0.192261	1	1.5767	-0.156282	1	1.15527	-0.603913	1	1.55242	-0.177751	1	2.06578	0.223581	1
ATAD2	7.04166	0.854547	0.0017532	3.38412	-0.467519	1	5.32633	0.252251	1	2.93868	-0.677772	0.878674	3.8872	-0.256884	1	5.17849	0.209225	1	2.5274	-0.932329	0.100595	2.58814	-0.856014	0.663089	5.54026	0.282014	0.94105	4.19045	-0.133205	1	3.56661	-0.370328	1	1.87233	-1.30302	1	2.10218	-1.14219	1	5.46125	0.230977	1
ATAD2B	2.7247	0.341051	0.519393	1.79446	-0.369614	1	2.17953	-0.0691911	1	2.77514	0.312259	1	1.62537	-0.528879	0.805584	2.45064	0.124433	1	2.17146	-0.0748747	1	0.970892	-1.27391	0.451513	3.94065	0.815398	0.482859	2.38349	0.0713879	1	2.72933	0.255646	1	1.93209	-0.249291	1	1.85436	-0.302961	1	3.49045	0.596733	1
ATAD5	3.01849	0.294001	0.612388	2.3627	-0.139251	1	2.98282	0.237669	1	2.29742	-0.181194	1	2.46854	-0.0716415	1	2.86617	0.174619	1	1.81021	-0.56461	0.619982	1.54935	-0.769339	0.722269	3.62515	0.500862	0.717444	2.86019	0.156884	1	2.47923	-0.0676036	1	1.01584	-1.34881	1	1.81164	-0.523664	1	2.56441	-0.0297818	1
ATE1	1.34766	0.0308881	1	1.03973	-0.378209	1	1.45153	0.149092	1	1.59967	0.29513	1	1.25583	-0.085939	1	1.30213	-0.0291689	1	1.08639	-0.318596	1	0.841892	-0.683745	0.862359	2.48302	0.933498	0.356369	1.63849	0.326942	1	1.72894	0.380165	1	0.697145	-0.916947	1	1.33594	0.010988	1	1.5434	0.208868	1
ATF1	1.00537	0.16588	0.882049	0.976105	0.0942678	1	0.841571	-0.143472	1	0.990131	0.115534	1	0.797814	-0.225345	1	0.973907	0.0955476	1	0.923333	0.00670788	1	0.710177	-0.390579	1	0.921273	0.00312404	1	0.972115	0.0853691	1	0.750294	-0.290144	1	0.577634	-0.652321	1	0.71497	-0.369884	1	1.23472	0.420307	1
ATF2	1.32375	0.314033	0.572138	0.937758	-0.277817	1	1.03298	-0.131502	1	1.28648	0.216488	1	0.808223	-0.513947	0.832545	1.25111	0.184466	1	1.22095	0.140226	1	0.56624	-1.02291	0.612555	1.628	0.553174	0.579793	1.11562	-0.00650295	1	0.782915	-0.515514	1	0.478042	-1.20119	1	0.888727	-0.341314	1	1.47216	0.38477	1
ATF3	1.51881	0.676316	0.034711	1.12601	0.077253	1	0.638037	-0.822042	0.258634	1.69779	0.731347	0.545652	0.58665	-0.938797	0.277966	1.74487	0.843189	0.0530736	0.752984	-0.56184	0.662245	0.460325	-1.26364	0.48786	0.35021	-1.62869	0.447423	0.400576	-1.47289	0.245457	0.467574	-1.18516	1	1.63331	0.599137	1	0.743455	-0.538375	1	0.78357	-0.444338	1
ATF4	1.7371	0.217668	0.781993	1.58791	0.0419317	1	1.2799	-0.304323	1	1.47677	-0.0714873	1	1.28557	-0.292454	1	1.62412	0.0818842	1	2.19996	0.586478	0.401205	1.54664	0.000143788	1	0.608924	-1.36172	0.522899	1.08692	-0.534687	1	0.456701	-1.74755	1	0.597553	-1.35562	1	1.3103	-0.245201	1	1.49591	-0.058604	1
ATF4P3	0	-4.66532	0.00091097	0	-3.09354	0.982333	0	-3.59234	0.202769	0.00198224	-1.27598	1	0.000743536	-2.32985	0.705008	0.000566884	-2.77089	0.346059	0	-3.53038	0.1899	0	-2.40785	0.88702	0	-1.14806	1	0	-2.53682	0.964556	0	0.650131	1	1.75282	12.2079	1.03811e-34	0	-1.29878	1	0	1.76391	1
ATF6	1.82216	0.284736	0.637854	1.13559	-0.499264	1	1.63784	0.0734204	1	1.66112	0.0919532	1	1.24914	-0.357453	1	1.61165	0.0478666	1	1.63787	0.0730724	1	0.854113	-0.910727	0.689924	2.44516	0.659953	0.50868	1.7533	0.173448	1	1.72894	0.137673	1	0.497961	-1.62807	1	1.25333	-0.329304	1	1.82833	0.20936	1
ATF6B	0.938068	0.238136	0.740375	0.757353	-0.135604	1	0.97173	0.267946	1	0.745324	-0.158859	1	0.724947	-0.206883	1	0.670057	-0.341163	1	0.832524	0.0130867	1	0.852755	0.0491144	1	1.0033	0.288023	0.797372	0.763715	-0.119194	1	1.03301	0.324717	1	0.318695	-1.31811	1	0.769091	-0.10426	1	0.926038	0.168254	1
ATF7IP	3.73109	0.122718	0.944395	2.69736	-0.402814	1	3.53983	0.0218233	1	4.27273	0.316252	1	2.71837	-0.396201	1	3.36899	-0.0595309	1	4.35153	0.361812	0.895837	1.79921	-0.996609	0.570074	5.13326	0.56863	0.658447	3.67881	0.0789714	1	3.27302	-0.1046	1	1.07559	-1.70432	1	3.32703	-0.0742177	1	5.39001	0.60141	1
ATF7IP2	1.96222	-0.112473	0.957806	1.5731	-0.440455	1	2.08574	-0.00141846	1	2.19434	0.077553	1	1.9265	-0.127989	1	1.90813	-0.147836	1	2.77663	0.471774	0.65596	1.28728	-0.728666	0.758708	3.63146	0.821453	0.47884	2.67425	0.382143	1	3.09904	0.564629	1	0.736982	-1.49511	1	1.8857	-0.151886	1	2.42194	0.195709	1
ATG10	1.53008	0.0292452	1	1.11816	-0.463214	1	1.69399	0.193056	1	1.66608	0.157633	1	1.39562	-0.121435	1	1.64226	0.144334	1	1.09965	-0.501118	0.74821	0.82424	-0.905735	0.697072	2.93735	0.993923	0.382267	2.06902	0.491496	0.951521	2.17476	0.526254	1	0.497961	-1.57187	1	1.51539	0.00799243	1	1.99454	0.390176	1
ATG13	1.00127	0.3172	0.56613	0.739922	-0.209325	1	0.911117	0.121545	1	1.00698	0.27337	1	0.615647	-0.500148	0.922954	0.883205	0.0716515	1	0.798057	-0.0940282	1	0.631419	-0.44161	1	1.0033	0.252412	0.831634	0.741253	-0.201142	1	0.848158	0.00648718	1	0.239021	-1.7403	1	0.686485	-0.306706	1	0.78357	-0.1017	1
ATG2B	0.544189	0.0446693	1	0.386084	-0.494248	1	0.554454	0.0705396	1	0.683874	0.398376	1	0.483298	-0.149549	1	0.539674	0.0267219	1	0.486523	-0.140943	1	0.263431	-1.04743	0.608056	1.01277	0.962126	0.348369	0.635182	0.276445	1	0.695925	0.39928	1	0.298776	-0.768055	1	0.552606	0.0616445	1	0.664848	0.341466	1
ATG3	1.05763	0.0349545	1	1.08853	0.0753468	1	0.994061	-0.0698595	1	0.940575	-0.152452	1	1.14207	0.154024	1	1.03853	0.00125574	1	1.10164	0.0972086	1	1.03335	-0.00649891	1	0.69411	-0.589495	1	0.958388	-0.121523	1	0.358836	-1.51095	1	2.52964	1.27604	1	0.982727	-0.0805057	1	0.902293	-0.19872	1
ATG4B	0.907665	0.071455	0.988631	0.844505	-0.0523649	1	0.90665	0.0614591	1	0.829569	-0.0794422	1	0.828299	-0.0840677	1	0.838988	-0.0659131	1	0.884225	0.0204405	1	0.855471	-0.0309778	1	1.04432	0.264673	0.818359	0.88601	0.0225135	1	1.04389	0.258797	1	0.398368	-1.09321	1	0.80897	-0.112101	1	1.04476	0.258186	1
ATG4C	0.85369	-0.0276555	1	0.717263	-0.29519	1	0.931534	0.118177	1	1.01986	0.255203	1	0.844656	-0.0409941	1	0.842957	-0.045793	1	0.727133	-0.281536	1	0.651788	-0.430349	1	1.37244	0.682029	0.497675	1.1281	0.407444	1	0.946023	0.128103	1	0.418287	-1.01515	1	0.954242	0.142849	1	1.06851	0.300862	1
ATG5	2.1648	0.247958	0.709432	1.66112	-0.207554	1	1.74822	-0.13192	1	2.18146	0.219035	1	1.56514	-0.304243	1	2.08273	0.156368	1	1.87318	-0.020023	1	1.07002	-0.860787	0.721966	2.82061	0.58697	0.554701	1.97293	0.0601919	1	2.0334	0.0937808	1	0.776819	-1.28233	1	1.51824	-0.329476	1	2.04203	0.0902549	1
ATG7	2.8634	0.0581735	1	1.92955	-0.564033	1	3.20422	0.236666	1	2.82767	0.0289488	1	2.78082	0.00324273	1	2.85143	0.0451669	1	2.29673	-0.303421	1	1.65391	-0.779682	0.719611	5.09224	0.901608	0.426814	3.57274	0.389889	1	4.08856	0.552492	1	0.856492	-1.69442	1	2.74879	-0.0161295	1	2.51692	-0.161032	1
ATIC	0.753256	-0.803374	0.0171074	1.57658	0.443035	1	0.977472	-0.322693	1	0.9713	-0.319578	1	1.61422	0.490623	0.732063	1.49487	0.378329	0.901534	1.20239	0.0106653	1	1.56972	0.419592	0.924671	0.905498	-0.407285	1	1.42635	0.273083	1	0.641556	-0.892504	1	0.497961	-1.23714	1	1.31315	0.139569	1	0.831059	-0.517822	1
ATL2	0.972571	0.259625	0.698235	0.671072	-0.361999	1	0.712687	-0.277556	1	0.841463	-0.00944128	1	0.607469	-0.522241	0.892548	0.983544	0.251099	1	1.16726	0.532473	0.52718	0.415515	-1.06552	0.597179	1.31881	0.657406	0.514764	0.711303	-0.265009	1	1.04389	0.303625	1	0.497961	-0.739924	1	0.592485	-0.523682	1	1.09225	0.365801	1
ATL3	0.781268	-0.238482	0.78123	0.895053	0.00610308	1	0.817963	-0.139654	1	0.905886	0.0247934	1	0.991133	0.170251	1	0.963703	0.129486	1	0.89218	0.00103202	1	0.741408	-0.279357	1	1.1863	0.42253	0.6808	1.17427	0.425693	0.989742	0.587186	-0.595166	1	0.517879	-0.760139	1	0.897273	0.00973588	1	0.759826	-0.220971	1
ATM	2.68405	0.150227	0.911917	1.98446	-0.345354	1	2.75185	0.173395	1	2.94561	0.272182	1	2.07446	-0.280581	1	2.40586	-0.0473837	1	2.15489	-0.223375	1	1.54392	-0.712177	0.769939	4.27193	0.809021	0.486251	2.84397	0.212716	1	3.16428	0.346466	1	1.07559	-1.20734	1	2.40412	-0.0454603	1	3.44296	0.453971	1
ATOSA	3.23029	0.833894	0.00264393	1.75699	-0.290896	1	1.64039	-0.408928	0.980549	2.87128	0.481249	1	1.08556	-1.03759	0.105634	2.83555	0.496585	0.613307	1.67831	-0.371148	0.965869	0.646356	-1.76572	0.151292	1.79207	-0.246814	1	1.38143	-0.646408	0.938635	1.35923	-0.646008	1	0.497961	-2.06303	1	1.58091	-0.431537	1	2.6119	0.284151	1
ATOX1	0.638474	-0.198753	0.850209	0.734693	0.0484297	1	0.807117	0.204732	1	0.489614	-0.575695	1	0.896704	0.372766	0.95504	0.661554	-0.122248	1	0.654884	-0.13597	1	1.11619	0.694359	0.60181	0.441706	-0.697419	0.930503	0.716295	0.00846442	1	0.195729	-1.80908	1	0.995921	0.485006	1	0.777636	0.130482	1	0.593614	-0.24175	1
ATP11A	1.53042	-0.18499	0.875444	1.29421	-0.420237	1	1.81202	0.109097	1	1.62742	-0.0636158	1	1.88784	0.173203	1	1.98409	0.26398	1	1.30314	-0.42013	0.896485	1.06187	-0.704974	0.846957	3.06986	0.882099	0.441877	2.39722	0.536979	0.910507	3.27302	0.947851	1	0.717063	-1.23291	1	1.74612	0.0424666	1	1.68586	-0.0213024	1
ATP11B	2.35918	0.512151	0.166839	1.6036	-0.185862	1	1.63593	-0.159677	1	2.11803	0.250044	1	1.28186	-0.538977	0.789404	2.04135	0.205377	1	1.73862	-0.0610501	1	0.816092	-1.18912	0.507051	2.02238	0.165879	0.913067	1.56612	-0.217326	1	1.56583	-0.212001	1	1.19511	-0.601282	1	1.34164	-0.438802	1	2.08952	0.194306	1
ATP11C	0.89605	0.15541	0.907489	0.747766	-0.152159	1	0.759264	-0.132715	1	0.938593	0.2037	1	0.713794	-0.227967	1	0.960869	0.257343	1	0.731773	-0.191154	1	0.36663	-1.21019	0.507051	1.26202	0.632085	0.530377	0.990833	0.284	1	1.12	0.444327	1	0.458124	-0.816633	1	0.717818	-0.202629	1	0.902293	0.134683	1
ATP13A2	1.16831	0.0619726	0.998415	1.00138	-0.18887	1	1.248	0.163247	1	1.1279	-0.00261593	1	1.00452	-0.186763	1	0.931957	-0.314479	1	1.41847	0.374683	0.874729	1.11483	-0.0203682	1	1.14844	0.0237453	1	1.08193	-0.0662321	1	1.03301	-0.130382	1	0.458124	-1.27231	1	1.17073	0.0522829	1	1.21097	0.0947375	1
ATP13A3	1.3644	0.0869024	0.972884	1.09637	-0.268415	1	1.15867	-0.188375	1	1.32117	0.0228593	1	1.26327	-0.0480335	1	1.66154	0.412261	0.832134	1.12417	-0.235792	1	0.769924	-0.790158	0.783893	2.0003	0.636126	0.524692	1.56986	0.288297	1	1.4136	0.115333	1	1.09551	-0.252026	1	1.00836	-0.376899	1	1.28221	-0.029154	1
ATP1A1	1.48875	0.195953	0.830838	1.51296	0.191806	1	1.08721	-0.33661	1	1.39649	0.0639385	1	1.17181	-0.21338	1	1.74657	0.448261	0.740965	1.30712	-0.0405507	1	1.1963	-0.172848	1	0.760366	-0.830869	0.818359	1.00581	-0.436224	1	0.717672	-0.89936	1	1.01584	-0.401368	1	1.00836	-0.419722	1	1.63837	0.277847	1
ATP1B3	3.25728	-0.161652	0.920402	3.61507	0.0232691	1	3.16977	-0.188501	1	3.54623	-0.0070775	1	3.89836	0.145227	1	4.09914	0.235576	1	3.93726	0.16369	1	3.43954	-0.0538474	1	2.86163	-0.324721	1	3.55527	-0.00334799	1	1.90292	-0.915606	1	0.956084	-1.89928	1	3.68594	0.0484963	1	4.25028	0.23071	1
ATP2A2	1.84095	0.220145	0.778129	1.30641	-0.351321	1	1.51725	-0.122591	1	1.5184	-0.11641	1	1.39859	-0.249244	1	1.85314	0.208047	1	1.95802	0.294396	0.998534	1.0578	-0.658036	0.878971	2.11072	0.375104	0.715848	1.58608	-0.0481633	1	1.69632	0.0461588	1	1.21502	-0.435601	1	1.20491	-0.451989	1	2.04203	0.303714	1
ATP2B1	3.04445	0.306082	0.585911	2.23284	-0.230936	1	2.30842	-0.184731	1	2.97931	0.220466	1	2.17112	-0.278366	1	3.36616	0.445342	0.744003	2.09059	-0.341676	0.998534	1.56701	-0.755882	0.732483	2.9058	0.169054	1	2.53199	-0.0338515	1	2.01166	-0.372747	1	1.55364	-0.747683	1	2.02242	-0.365399	1	3.46671	0.399942	1
ATP2B4	1.73232	0.5262	0.149816	0.997021	-0.432421	1	1.52044	0.237097	1	1.45497	0.156332	1	0.875141	-0.640505	0.626043	1.05554	-0.360214	1	1.40256	0.103204	1	0.881271	-0.605382	0.9281	1.61538	0.301568	0.780636	1.22419	-0.111163	1	1.39185	0.0768001	1	0.617471	-1.07742	1	1.1337	-0.221105	1	1.37718	0.0563452	1
ATP2C1	1.10443	0.109696	0.944395	0.841019	-0.332529	1	1.06807	0.0420521	1	1.19827	0.220422	1	0.947264	-0.149997	1	1.16381	0.186442	1	0.83385	-0.354939	0.998534	0.567598	-0.910268	0.696704	1.67533	0.705861	0.485751	1.29906	0.341741	1	1.59845	0.618306	1	0.956084	-0.121725	1	0.911515	-0.195781	1	1.09225	0.0668988	1
ATP5F1A	2.8043	-0.244042	0.767641	4.00813	0.352783	1	2.92093	-0.153396	1	3.237	0.0121582	1	3.59648	0.18243	1	3.29133	0.0410558	1	3.41295	0.0992362	1	4.18909	0.407962	0.930227	1.06009	-1.62132	0.425725	3.05237	-0.0781743	1	0.652429	-2.29812	1	2.23086	-0.542139	1	3.56061	0.150849	1	2.63565	-0.306047	1
ATP5F1B	3.7328	-0.321242	0.608439	5.59691	0.359469	1	3.57428	-0.357912	1	3.95458	-0.18873	1	5.08801	0.210333	1	4.82418	0.128908	1	5.6772	0.39582	0.831719	5.92855	0.435167	0.896108	0.908653	-2.32291	0.241221	3.67507	-0.29746	1	0.782915	-2.51495	1	12.0108	1.4111	0.91761	4.8937	0.133206	1	2.75437	-0.719587	1
ATP5F1C	2.57063	-0.241476	0.775631	3.6325	0.336762	1	2.57575	-0.21335	1	2.75532	-0.100734	1	3.37045	0.220655	1	3.0436	0.0580285	1	3.25785	0.167979	1	3.84147	0.410811	0.926545	1.07903	-1.46703	0.482422	2.62059	-0.175806	1	0.73942	-1.99228	1	4.80034	0.689132	1	3.23873	0.141589	1	2.11327	-0.494416	1
ATP5F1D	2.16377	-0.278289	0.698494	3.14097	0.346647	1	2.44623	-0.0521485	1	2.07244	-0.30623	1	3.07229	0.316806	1	2.57422	0.0314656	1	2.65864	0.0832595	1	3.81296	0.63568	0.696704	0.555288	-2.20789	0.269378	2.31236	-0.135548	1	0.282719	-3.12871	1	0.298776	-3.01923	1	2.81145	0.156658	1	1.87582	-0.445672	1
ATP5F1E	6.03185	-0.368099	0.522105	8.85466	0.282402	1	7.38017	-0.00683249	1	6.66331	-0.165489	1	9.4719	0.398285	0.903721	6.74762	-0.154253	1	7.33496	-0.0167908	1	12.236	0.776865	0.567246	1.76051	-2.10086	0.292032	7.20288	-0.0444571	1	0.946023	-2.97667	1	6.51332	-0.210297	1	9.57661	0.378027	1	5.98363	-0.336979	1
ATP5IF1	1.27661	-0.351775	0.541802	1.6925	0.135025	1	1.65762	0.105837	1	1.29936	-0.276728	1	1.96591	0.381617	0.940427	1.27719	-0.320262	1	1.89174	0.323301	0.959942	2.56777	0.778523	0.570074	0.378605	-2.05499	0.307399	1.43009	-0.127055	1	0.184855	-3.01277	1	0.418287	-1.85816	1	1.81733	0.230956	1	1.11599	-0.48191	1
ATP5MC1	1.38216	-0.887044	0.00601189	3.19587	0.523085	1	1.83372	-0.367716	1	1.58976	-0.571344	1	3.86564	0.856445	0.0915804	2.81288	0.335146	0.997448	1.88909	-0.31906	1	4.01936	0.86364	0.472659	0.466947	-2.32495	0.243126	2.48207	0.113048	1	0.239224	-3.22815	1	4.84018	1.05402	1	2.40697	0.0621415	1	1.59089	-0.548408	1
ATP5MC1P6	0	-4.78437	0.000525972	0.000871522	-2.19823	1	0	-3.71139	0.163921	0.00198224	-1.39754	1	0	-3.46449	0.318883	0.000566884	-2.89119	0.274676	0	-3.64944	0.148004	0.00271578	-0.913088	1	0	-1.26711	1	0	-2.65588	0.951521	0	0.531079	1	1.87233	11.8166	1.74018e-34	0	-1.41783	1	0	1.64485	1
ATP5MC2	8.57789	-0.15352	0.920492	11.4501	0.324233	1	9.0429	-0.0520634	1	8.37994	-0.168256	1	10.298	0.157473	1	8.81845	-0.0941748	1	10.3701	0.171309	1	13.4771	0.565363	0.768342	2.30634	-2.04478	0.306423	8.1463	-0.209057	1	1.39185	-2.75791	1	7.21047	-0.397832	1	10.1235	0.116929	1	7.622	-0.322257	1
ATP5MC2P1	0.000341613	-3.14853	0.0280177	0.000871522	-1.57675	1	0	-3.09758	0.417961	0	-2.39754	1	0	-2.85068	0.565552	0.00226754	-0.879598	1	0.000662838	-2.01359	0.733331	0.00271578	-0.283732	1	0	-0.653297	1	0.0012479	-1.02003	1	0	1.1449	1	1.09551	10.402	1.1982e-22	0	-0.804015	1	0	2.25867	1
ATP5MC3	2.9751	-0.425217	0.397322	5.0618	0.467708	1	3.20358	-0.265724	1	3.04274	-0.33447	1	5.06125	0.476584	0.75003	4.43473	0.269332	1	3.578	-0.0876028	1	5.5334	0.588635	0.738516	0.542668	-2.82381	0.14841	3.45045	-0.138938	1	0.402331	-3.2161	1	7.07104	0.885459	1	4.12176	0.126925	1	2.04203	-0.905939	1
ATP5ME	0.921329	-0.395709	0.466253	1.43191	0.349001	1	1.13443	-0.0220331	1	1.0496	-0.141616	1	1.42387	0.346159	0.995875	1.0544	-0.142649	1	1.14538	-0.00637192	1	1.87661	0.758744	0.583437	0.514272	-1.17533	0.608593	1.1618	0.0156513	1	0.271846	-2.047	1	0.239021	-2.18337	1	1.29321	0.173392	1	1.37718	0.252018	1
ATP5MF	1.8734	-0.321089	0.610007	2.72699	0.312053	1	2.17188	-0.0507451	1	1.94458	-0.219845	1	2.79346	0.357315	0.974694	2.23409	-0.00484461	1	2.40212	0.11326	1	3.51558	0.696439	0.633017	0.36283	-2.64664	0.184336	1.96919	-0.197629	1	0.173981	-3.62364	1	0.438205	-2.32243	1	2.6263	0.233557	1	1.28221	-0.814176	1
ATP5MG	6.05952	-0.07165	1	7.4184	0.258217	1	6.32486	0.00551171	1	5.55127	-0.197441	1	7.0108	0.171062	1	5.70229	-0.164775	1	6.64495	0.0858018	1	9.56498	0.643778	0.685994	1.17052	-2.45662	0.217191	5.26989	-0.273789	1	0.761168	-3.05289	1	7.68851	0.263687	1	7.06139	0.165565	1	5.03385	-0.351772	1
ATP5MGP2	0.00204968	-1.71112	0.196641	0.00348609	-0.658714	1	0.00127607	-1.92765	0.671283	0.00198224	-1.22762	1	0.000743536	-2.28202	0.637348	0.00170065	-1.69027	0.747581	0.00198851	-1.43417	0.897904	0.00135789	-1.34443	1	0	-1.10076	1	0.0012479	-1.4734	1	0	0.697437	1	1.2947	9.45466	3.73931e-22	0.00284849	-0.235354	1	0	1.81121	1
ATP5MJ	2.51188	-0.190193	0.864094	3.41114	0.319133	1	2.68294	-0.0639054	1	2.43519	-0.211371	1	3.2433	0.242564	1	2.74202	-0.028939	1	2.94366	0.0868938	1	4.15515	0.614213	0.718329	0.747746	-1.92274	0.338406	2.54572	-0.140876	1	0.521943	-2.41184	1	0.577634	-2.25555	1	2.9083	0.0590887	1	2.35071	-0.26698	1
ATP5MK	1.85769	-0.323094	0.605375	2.7819	0.355849	1	1.97409	-0.193122	1	1.73446	-0.384222	1	2.81503	0.38196	0.937196	2.30665	0.0603241	1	2.50288	0.192663	1	3.4762	0.69017	0.638719	0.536358	-2.0736	0.300912	1.93924	-0.209848	1	0.304467	-2.84204	1	1.8325	-0.292992	1	2.28164	0.0357475	1	1.5434	-0.540094	1
ATP5MKP1	0.00136645	-2.43359	0.0389369	0.000871522	-2.2268	1	0.00319018	-1.08293	1	0.00198224	-1.4264	1	0.00297414	-1.11371	1	0.00113377	-2.32058	0.417299	0.00132568	-2.06447	0.585482	0.00271578	-0.941943	1	0	-1.2954	1	0	-2.68416	0.918951	0	0.50279	1	1.57356	9.79108	4.76879e-25	0.00284849	-0.432046	1	0	1.61657	1
ATP5PB	1.9021	-0.121815	0.945876	2.41324	0.271191	1	1.7629	-0.23109	1	1.82961	-0.164569	1	2.17187	0.105151	1	2.10484	0.0568394	1	2.61688	0.415617	0.785364	2.60308	0.378258	0.96209	0.482722	-2.09575	0.297212	1.60979	-0.356388	1	0.36971	-2.44126	1	0.736982	-1.45764	1	2.12497	0.0630168	1	1.68586	-0.28492	1
ATP5PD	1.27353	-0.182871	0.878732	1.74914	0.344113	1	1.31436	-0.112665	1	1.31324	-0.109323	1	1.66552	0.270227	1	1.43138	0.0262807	1	1.45294	0.0499822	1	2.06264	0.587826	0.744588	0.293419	-2.2793	0.252448	1.21795	-0.222323	1	0.173981	-2.95402	1	0.25894	-2.36952	1	1.43279	0.0239032	1	1.04476	-0.43375	1
ATP5PF	2.40734	-0.331359	0.586223	3.5837	0.33867	1	2.66317	-0.136025	1	2.40545	-0.287542	1	3.71024	0.402098	0.902288	3.19326	0.162978	1	2.8681	-0.0158872	1	4.42129	0.65327	0.677042	0.460637	-2.67521	0.1755	2.61186	-0.158489	1	0.304467	-3.22302	1	2.54956	-0.201296	1	3.13903	0.117051	1	1.99454	-0.555793	1
ATP5PO	2.85861	-0.122061	0.945014	4.09441	0.466536	1	2.73845	-0.178361	1	2.74541	-0.167365	1	3.31468	0.129682	1	3.11559	0.0312861	1	3.37384	0.16063	1	4.34525	0.541207	0.796451	0.315504	-3.29669	0.0989067	2.51826	-0.296217	1	0.271846	-3.45886	1	0.537797	-2.48705	1	3.17606	0.0541012	1	2.16075	-0.519678	1
ATP6AP2	0.950024	0.0734647	0.986154	1.02491	0.183125	1	0.835828	-0.14291	1	1.04167	0.206497	1	0.865475	-0.0850974	1	0.93876	0.046282	1	0.943218	0.0530121	1	1.02928	0.183439	1	0.33128	-1.47507	0.483921	0.819871	-0.16393	1	0.282719	-1.6591	1	0.318695	-1.46286	1	0.914364	0.00262779	1	0.617358	-0.545325	1
ATP6V0A2	0.668194	-0.20523	0.83791	0.691117	-0.12473	1	0.786061	0.0801869	1	0.720546	-0.0587602	1	0.819376	0.145641	1	0.768695	0.0443194	1	0.712551	-0.0793174	1	0.59204	-0.354151	1	1.17052	0.663762	0.511468	0.993329	0.437883	0.951521	1.00039	0.421675	1	0.219103	-1.67918	1	0.683636	-0.132278	1	0.878549	0.23641	1
ATP6V0B	1.9489	-0.154267	0.920492	2.54223	0.286782	1	1.96515	-0.124554	1	2.05261	-0.0520325	1	2.34139	0.158149	1	2.05836	-0.0503088	1	2.43527	0.225227	1	2.93712	0.500038	0.830905	0.511117	-2.07476	0.300912	1.7246	-0.31625	1	0.260972	-2.98833	1	3.12719	0.543065	1	2.29018	0.111148	1	1.37718	-0.634071	1
ATP6V0D1	1.25645	0.12683	0.939131	1.0528	-0.169939	1	1.27926	0.141518	1	1.1943	0.0274149	1	1.27888	0.138315	1	1.25565	0.112778	1	0.970394	-0.304559	1	1.29271	0.147768	1	0.646784	-0.872047	0.792044	0.972115	-0.286666	1	0.674177	-0.796055	1	0.398368	-1.51998	1	1.33309	0.188362	1	1.06851	-0.137533	1
ATP6V0D1-DT	0.536332	-0.088481	0.986154	0.373011	-0.636092	1	0.817325	0.624663	0.381743	0.576833	0.0385714	1	0.559882	-0.00837441	1	0.35657	-0.734187	0.385402	0.471278	-0.284708	1	0.477978	-0.246734	1	1.28726	1.23654	0.22268	0.77869	0.502962	0.910507	0.826411	0.561259	1	0.159347	-1.6836	1	0.649455	0.21385	1	0.973527	0.793951	1
ATP6V0E1	1.83036	-0.132072	0.944395	2.17183	0.155288	1	2.00407	0.029191	1	2.01693	0.037591	1	2.14733	0.139685	1	1.93988	-0.0241997	1	1.90433	-0.0536671	1	2.57456	0.411977	0.926429	0.949668	-1.06861	0.663905	1.92551	-0.0342793	1	0.587186	-1.7408	1	0.438205	-2.13549	1	2.22467	0.179587	1	1.78084	-0.159329	1
ATP6V1D	1.81362	0.748738	0.010667	1.33779	0.12407	1	0.941742	-0.436777	0.927373	1.49263	0.29508	1	0.760637	-0.760116	0.435184	1.41211	0.221977	1	1.22095	-0.0207634	1	0.706103	-0.842409	0.736453	0.634164	-0.977388	0.717997	0.681354	-0.898829	0.753613	0.478448	-1.35906	1	0.736982	-0.738759	1	0.885879	-0.491375	1	1.16348	-0.092854	1
ATP6V1F	1.0771	-0.0926112	0.981856	1.39008	0.324732	1	1.06744	-0.0971074	1	1.05951	-0.104534	1	1.35547	0.28936	1	1.21597	0.117282	1	1.00751	-0.189327	1	1.6254	0.555808	0.783893	0.157752	-2.84983	0.148633	0.98709	-0.210658	1	0.0978644	-3.40597	1	0.956084	-0.244717	1	1.03115	-0.139679	1	1.02102	-0.151514	1
ATP6V1G1	2.5843	-0.0397734	1	3.28651	0.347535	1	2.39264	-0.160263	1	2.72162	0.0462204	1	2.81874	0.104152	1	2.57025	-0.0451551	1	2.66925	0.0169026	1	3.60792	0.479309	0.856088	0.558443	-2.26458	0.25384	2.24997	-0.245213	1	0.36971	-2.81858	1	3.08736	0.20722	1	2.76588	0.0660498	1	2.08952	-0.356189	1
ATP6V1H	1.38626	0.110564	0.944395	1.04495	-0.347753	1	1.39475	0.107587	1	1.46785	0.182651	1	1.20601	-0.126877	1	1.33615	0.0379003	1	1.17389	-0.171784	1	0.809303	-0.720663	0.830905	2.07917	0.689145	0.492528	1.48001	0.192119	1	1.68544	0.364698	1	0.517879	-1.31148	1	1.37297	0.0731952	1	1.37718	0.0678222	1
ATP8A1	2.04011	0.135859	0.920492	1.46939	-0.397448	1	2.09914	0.166709	1	1.97531	0.0633988	1	1.74508	-0.132445	1	1.98806	0.0786007	1	1.41317	-0.469046	0.8117	1.02249	-0.928143	0.677303	3.51156	0.915568	0.425207	2.52076	0.439916	0.986759	2.38137	0.322461	1	0.876411	-1.11202	1	2.10503	0.153089	1	1.89956	-0.0130622	1
ATP8B4	5.10506	0.181299	0.849086	2.46728	-0.969486	0.475326	6.1545	0.472628	0.707253	6.97453	0.649187	0.688613	4.00617	-0.23081	1	4.03168	-0.227777	1	2.54729	-0.941176	0.0974762	2.3926	-0.992895	0.571059	9.55347	1.07772	0.33094	5.75532	0.334277	1	7.08973	0.6064	1	2.2707	-1.04657	1	5.51752	0.256827	1	8.14438	0.788398	1
ATP9B	1.58542	0.204183	0.816273	1.02055	-0.51428	1	1.51151	0.10085	1	1.72158	0.300888	1	1.19189	-0.2789	1	1.5697	0.165973	1	1.09037	-0.423144	0.895837	0.636851	-1.20133	0.507051	2.625	0.91204	0.369987	1.73708	0.309244	1	2.42486	0.768879	1	0.856492	-0.72769	1	1.27897	-0.156511	1	1.5434	0.107861	1
ATR	2.26318	-0.152376	0.920492	2.13174	-0.225403	1	2.32756	-0.090985	1	2.86137	0.235442	1	2.44103	-0.0135977	1	2.75789	0.189916	1	2.38887	-0.048644	1	1.24111	-1.02811	0.551682	4.28455	0.822102	0.477933	3.272	0.439683	0.986759	3.42525	0.469836	1	1.11543	-1.1474	1	2.48673	0.0130142	1	2.80186	0.166139	1
ATRAID	0.884435	-0.12435	0.944395	1.14082	0.295783	1	0.874749	-0.128596	1	0.818667	-0.225315	1	1.05359	0.171631	1	1.00509	0.0990233	1	1.03071	0.138063	1	1.33209	0.525558	0.827717	0.145132	-2.70828	0.1755	0.851068	-0.162888	1	0.14136	-2.66101	1	0.239021	-1.90321	1	0.928606	-0.0287542	1	0.831059	-0.182205	1
ATRN	1.40129	0.034738	1	1.11816	-0.322933	1	1.45919	0.0969468	1	1.66707	0.301964	1	1.19784	-0.219333	1	1.42798	0.0625724	1	1.23951	-0.16739	1	0.66944	-1.07902	0.583555	2.50195	0.889265	0.386714	1.6959	0.323021	1	2.01166	0.545667	1	1.01584	-0.438583	1	1.35303	-0.0249104	1	1.68586	0.281392	1
ATRNL1	2.44526	0.477564	0.227988	2.07074	0.132461	1	1.31372	-0.592071	0.634875	2.21516	0.236885	1	1.04839	-0.929682	0.205668	3.06231	0.821858	0.0551026	1.07976	-0.893564	0.13712	0.503777	-1.97514	0.0696597	2.8427	0.592624	0.642169	2.35105	0.324862	1	2.1204	0.148525	1	0.697145	-1.44035	1	0.763394	-1.33955	1	1.85208	-0.0551543	1
ATRX	5.14161	0.0965908	0.959748	4.55457	-0.109007	1	4.40883	-0.164794	1	5.83176	0.278822	1	4.20395	-0.237281	1	5.35422	0.15443	1	4.91892	0.0124742	1	2.79454	-0.839922	0.669437	6.62559	0.44994	0.764623	5.41589	0.159087	1	5.71963	0.218172	1	4.40197	-0.170884	1	4.43224	-0.145193	1	5.98363	0.267316	1
ATXN1	2.36225	-0.427246	0.400138	0.963903	-1.72579	0.00254967	5.41502	1.00934	0.0079534	2.90399	-0.0522986	1	3.78906	0.377333	0.950286	1.5748	-1.02906	0.0380636	2.51083	-0.287064	1	2.41705	-0.329488	1	7.6005	1.38998	0.186621	4.03571	0.457123	0.969138	6.13284	1.02808	1	1.33453	-1.17936	1	4.84527	0.711227	1	3.39547	0.15473	1
ATXN10	3.64876	-0.0108583	1	3.49393	-0.0780331	1	3.38606	-0.131086	1	3.95755	0.116929	1	3.47826	-0.0862595	1	4.07363	0.173776	1	3.74304	0.0314315	1	2.56777	-0.54082	0.908286	5.02599	0.462825	0.751814	4.16175	0.192265	1	4.48001	0.277894	1	1.55364	-1.25316	1	3.29285	-0.163087	1	3.79913	0.0252946	1
ATXN2	2.98706	0.0831002	0.977573	2.38971	-0.27889	1	2.53556	-0.192624	1	3.48776	0.313413	1	2.4098	-0.269674	1	3.48407	0.334512	0.997448	2.80712	-0.0281263	1	1.6254	-0.848533	0.665333	4.3161	0.610293	0.624212	3.09479	0.122603	1	3.29477	0.197246	1	1.17519	-1.28803	1	2.42691	-0.242576	1	3.32424	0.196582	1
ATXN2L	1.32136	0.131699	0.927587	1.05803	-0.236618	1	1.33541	0.133568	1	1.04563	-0.252366	1	1.15768	-0.0977035	1	1.2925	0.0812745	1	1.38931	0.197887	1	1.12841	-0.132234	1	1.13266	-0.123025	1	1.09067	-0.184618	1	1.28311	0.0571522	1	0.697145	-0.810069	1	1.09097	-0.178527	1	1.11599	-0.145051	1
ATXN3	1.03884	0.102986	0.953008	0.957803	-0.0401554	1	1.00108	0.0304008	1	1.24782	0.37585	1	0.825324	-0.276417	1	0.934792	-0.0822739	1	0.93659	-0.0774857	1	0.734619	-0.439502	1	1.08849	0.150981	0.931845	1.03077	0.0734011	1	1.15263	0.229884	1	0.418287	-1.1965	1	1.05394	0.103672	1	1.70961	0.788338	1
ATXN7	1.45288	0.18067	0.850209	0.85322	-0.67353	1	1.46238	0.169799	1	1.40046	0.0938716	1	1.13092	-0.243659	1	1.36392	0.0561547	1	1.26138	-0.0717166	1	0.619198	-1.13207	0.552146	2.61238	1.0178	0.315507	1.62352	0.320598	1	2.06603	0.64559	1	0.418287	-1.6212	1	1.06248	-0.318962	1	1.70961	0.362239	1
ATXN7L1	1.38866	-0.11646	0.953008	1.10858	-0.450119	1	1.66464	0.192461	1	1.70969	0.225222	1	1.43948	-0.0449689	1	1.47333	-0.00804214	1	1.17985	-0.363303	0.979653	0.996692	-0.597244	0.937944	2.92157	1.01166	0.370772	2.03158	0.489712	0.951521	2.327	0.649338	1	0.7569	-0.961262	1	1.73188	0.231229	1	2.01829	0.431913	1
ATXN7L3B	1.19633	-0.0164553	1	1.46416	0.306638	1	0.945571	-0.392132	0.998141	1.67797	0.520249	0.949373	1.0521	-0.218356	1	1.36449	0.204828	1	1.31838	0.143663	1	0.901639	-0.44131	1	0.489032	-1.319	0.542676	1.03201	-0.239066	1	0.304467	-1.95941	1	1.77274	0.54465	1	1.45558	0.276671	1	1.06851	-0.178558	1
AUH	1.2749	0.156171	0.904945	0.956931	-0.316588	1	1.16123	-0.0152552	1	1.63932	0.530102	0.941635	0.85804	-0.491364	0.877671	1.17912	0.00982374	1	1.00486	-0.247387	1	0.533651	-1.17747	0.519992	2.20538	0.940027	0.354523	1.48251	0.362416	1	1.75069	0.577036	1	0.438205	-1.38702	1	1.25903	0.105247	1	1.18723	0.013318	1
AUP1	0.621052	-0.0579512	1	0.698089	0.135072	1	0.657178	0.0407658	1	0.50349	-0.371803	1	0.750227	0.254062	1	0.596362	-0.118807	1	0.777509	0.317059	0.976038	0.848682	0.431753	0.856088	0.189303	-1.76463	0.396807	0.484186	-0.42505	1	0.184855	-1.73437	1	1.59347	1.31082	1	0.512727	-0.3262	1	0.379913	-0.703219	1
AURKA	0.261675	-0.372405	0.557085	0.0732079	-2.22214	0.000235186	0.222037	-0.592298	0.727348	0.0277514	-3.59089	1.07725e-08	0.100377	-1.77884	0.00100758	0.0850326	-2.06387	9.59779e-07	1.71211	3.51286	1.07041e-50	0.19961	-0.715201	0.856088	0.182993	-0.812064	0.857747	0.0823615	-2.01472	0.0444345	0.14136	-1.10402	1	0.0597553	-2.04983	1	0.0284849	-3.40184	0.210548	0.308679	0.00975828	1
AURKAIP1	1.54409	-0.0546944	1	1.78226	0.179404	1	1.61998	0.0292871	1	1.18142	-0.458777	1	1.81794	0.214734	1	1.45916	-0.142482	1	1.89505	0.286692	0.998534	2.38581	0.625262	0.70883	0.391226	-2.04226	0.31048	1.29283	-0.316389	1	0.304467	-2.35827	1	0.597553	-1.39709	1	1.54103	-0.0484992	1	0.926038	-0.779815	1
AURKB	1.86281	0.969384	0.000201634	0.350352	-1.79721	0.00277913	1.61232	0.569469	0.500273	0.0862276	-3.82066	1.91011e-10	0.555421	-1.12386	0.0867351	0.508495	-1.28665	0.0043934	2.74282	1.53149	1.829e-07	1.10668	-0.0541527	1	0.672024	-0.782662	0.862426	0.325702	-1.87498	0.0502159	0.424079	-1.42017	1	0.199184	-2.42051	1	0.0769091	-3.88476	0.113741	1.06851	-0.104202	1
AUTS2	14.2927	-0.241641	0.774497	11.2853	-0.575095	1	18.3646	0.191402	1	19.4349	0.271224	1	17.6776	0.125839	1	18.0972	0.17018	1	9.85109	-0.799979	0.223513	8.75296	-0.939622	0.604054	37.728	1.24874	0.242912	25.4222	0.687193	0.683187	30.1096	0.875346	1	5.8361	-1.51194	1	19.364	0.248492	1	18.2358	0.127251	1
AVL9	1.13108	0.0117781	1	0.859321	-0.417741	1	1.12741	0.0050984	1	1.35189	0.289739	1	1.08482	-0.0564971	1	1.11166	-0.0180889	1	1.04198	-0.122104	1	0.639567	-0.847138	0.734861	2.10126	0.930585	0.359291	1.49748	0.44374	0.986759	1.4136	0.328938	1	0.398368	-1.45773	1	1.11376	-0.0137331	1	1.23472	0.129836	1
AZIN1	1.20453	0.314324	0.574235	0.930786	-0.142261	1	0.869006	-0.257162	1	0.992113	-0.0419101	1	0.812684	-0.358007	1	1.07991	0.0962134	1	1.25807	0.346171	0.929949	0.779429	-0.405612	1	0.968599	-0.0750256	1	0.905976	-0.179666	1	0.608934	-0.737084	1	1.71298	0.740921	1	0.743455	-0.463973	1	1.37718	0.426653	1
B2M	21.9349	0.0115683	1	26.5256	0.311428	1	20.8938	-0.0692669	1	23.776	0.134874	1	21.8049	-5.45486e-05	1	20.0541	-0.13762	1	22.8003	0.0726717	1	29.5681	0.468008	0.866205	4.0006	-2.47661	0.136253	17.684	-0.319883	1	3.01205	-2.87377	1	4.64099	-2.25773	1	24.9043	0.194122	1	17.0486	-0.386947	1
B3GNT2	0.978037	-0.146419	0.927945	0.894182	-0.266012	1	1.0853	0.0382317	1	1.13483	0.106206	1	1.07887	0.0279932	1	1.05667	-0.00545125	1	1.11025	0.0750504	1	0.867692	-0.303531	1	1.26833	0.264476	0.818127	1.36271	0.387653	1	0.772041	-0.455568	1	0.995921	-0.0903412	1	1.29036	0.290906	1	1.13974	0.100692	1
B4GALT1	1.35893	0.130831	0.928889	1.0467	-0.297571	1	1.34562	0.0991996	1	1.65914	0.425415	1	1.06177	-0.279416	1	1.40587	0.17441	1	1.08507	-0.248301	1	0.852755	-0.596658	0.937944	1.46079	0.209988	0.873403	1.23667	-0.0365833	1	1.14175	-0.152239	1	0.398368	-1.63013	1	1.49261	0.2427	1	1.37718	0.11232	1
BABAM2	2.92386	0.20926	0.798779	2.03762	-0.388446	1	2.83735	0.134235	1	3.4382	0.431591	1	2.23507	-0.248736	1	2.82308	0.128187	1	1.789	-0.602527	0.560285	1.38233	-0.957489	0.59779	4.33503	0.749467	0.52356	2.97624	0.199003	1	2.96855	0.174923	1	0.796737	-1.71019	1	2.67758	0.0334561	1	3.96534	0.578674	1
BACH1	1.88946	0.114746	0.944395	1.45893	-0.307318	1	1.55745	-0.212369	1	2.35193	0.442434	1	1.42387	-0.349807	1	2.01924	0.214622	1	1.74061	-0.0327693	1	0.848682	-1.10707	0.570074	2.91211	0.732762	0.537037	2.09772	0.255859	1	1.98991	0.157724	1	0.438205	-1.98707	1	1.72048	-0.0485036	1	2.25573	0.327636	1
BACH2	8.18982	0.476838	0.226805	6.75952	0.090836	1	5.48201	-0.245028	1	11.1749	0.897188	0.204794	3.42472	-0.9689	0.164399	7.04807	0.166239	1	3.05436	-1.15318	0.0186831	2.27311	-1.54136	0.214219	10.093	0.67833	0.573303	7.1355	0.17123	1	8.01401	0.318424	1	2.15119	-1.58651	1	6.02455	-0.0876378	1	7.52702	0.210608	1
BAG1	0.985552	-0.510219	0.245288	1.62539	0.337928	1	1.15166	-0.213401	1	1.14673	-0.2113	1	1.80084	0.513711	0.671747	1.53796	0.263584	1	1.33098	0.0204931	1	1.83587	0.51453	0.830508	0.378605	-1.81206	0.37431	1.27036	-0.0521908	1	0.36971	-1.81039	1	1.05568	-0.318426	1	1.37582	0.0668986	1	0.807315	-0.696612	1
BAHCC1	2.21536	-0.10301	0.969236	1.70034	-0.499437	1	2.79333	0.288837	1	2.25877	-0.0583002	1	2.26258	-0.0569519	1	1.85031	-0.385837	0.994113	2.49492	0.101145	1	2.0477	-0.206217	1	4.28455	0.895451	0.429908	2.99746	0.378965	1	5.96973	1.35103	1	1.55364	-0.605088	1	2.40697	0.0369766	1	2.63565	0.148926	1
BALR6	8.34799	0.356868	0.479674	4.69489	-0.600183	1	8.2932	0.300578	1	8.01421	0.231336	1	5.25085	-0.434143	0.95504	5.73573	-0.305077	1	6.86634	-0.010881	1	3.4151	-1.05894	0.525589	11.9103	0.806501	0.486251	7.69456	0.164034	1	8.02488	0.203914	1	1.25486	-2.47105	1	6.486	-0.0969662	1	9.35535	0.408678	1
BANF1	2.70455	0.0327316	1	3.1	0.244192	1	2.56172	-0.0595905	1	2.05063	-0.400157	1	2.83808	0.105543	1	2.60143	-0.0351101	1	3.31551	0.364217	0.893123	3.66766	0.495588	0.832222	0.384915	-2.80865	0.153069	1.99165	-0.438748	1	0.282719	-3.20191	1	0.478042	-2.4482	1	2.23321	-0.258684	1	1.56714	-0.775344	1
BANK1	9.42782	0.346158	0.504417	7.61187	-0.048713	1	6.1411	-0.394273	0.989346	13.8043	0.903934	0.18708	5.24862	-0.6321	0.626043	8.83035	0.196911	1	5.85683	-0.467315	0.811414	3.27795	-1.30759	0.345105	9.90368	0.340964	0.880149	8.175	0.0614834	1	8.40546	0.0863548	1	2.19103	-1.85955	1	6.82212	-0.210171	1	10.2576	0.357548	1
BANP	0.904248	0.305498	0.594959	0.578691	-0.441023	1	0.877939	0.218679	1	0.720546	-0.099938	1	0.632749	-0.307737	1	0.779466	0.023326	1	0.680734	-0.195205	1	0.472546	-0.731087	0.830905	1.21785	0.683221	0.498369	0.827358	0.113372	1	1.68544	1.13805	1	0.199184	-1.84318	1	0.672242	-0.196183	1	0.807315	0.0789262	1
BARD1	3.26547	0.515845	0.160219	2.18403	-0.208349	1	2.53939	0.029023	1	2.31427	-0.116837	1	1.95252	-0.387304	1	2.66209	0.108237	1	2.14561	-0.242243	1	1.47874	-0.787667	0.711838	3.41691	0.463899	0.751814	2.60187	0.0640219	1	1.96816	-0.351189	1	0.677226	-1.87112	1	1.53818	-0.713042	1	2.65939	0.0720357	1
BAX	1.31794	-0.343685	0.562081	1.54869	-0.0481404	1	1.8586	0.250038	1	1.21809	-0.417449	1	2.24399	0.556048	0.591251	1.45803	-0.149465	1	1.42179	-0.186838	1	2.6411	0.779951	0.568781	0.659404	-1.2932	0.551313	1.61354	0.0157067	1	0.391458	-2.01131	1	1.81258	0.171275	1	1.91418	0.267564	1	1.11599	-0.521296	1
BAZ1A	4.57043	0.0129607	1	4.39944	-0.0495221	1	4.05026	-0.184471	1	4.53339	-0.00247958	1	4.44114	-0.0350953	1	5.33495	0.271059	1	4.8354	0.102835	1	3.29153	-0.48686	0.959883	4.85561	0.0965958	1	4.84809	0.100304	1	3.57749	-0.356201	1	3.36621	-0.452045	1	4.03061	-0.178188	1	4.48772	-0.0421645	1
BAZ1B	3.29861	0.144287	0.920492	2.91001	-0.0753828	1	3.03195	-0.0110273	1	2.88912	-0.0858761	1	2.83584	-0.117469	1	3.40357	0.181912	1	2.78723	-0.14667	1	2.13189	-0.542937	0.907444	3.80183	0.322332	0.898792	3.5091	0.213897	1	2.67496	-0.200905	1	3.04752	-0.0208931	1	2.50667	-0.292939	1	3.06305	-0.0171968	1
BAZ2A	0.883068	0.166635	0.881567	0.691988	-0.24079	1	0.902822	0.183501	1	0.963371	0.277237	1	0.654311	-0.332335	1	0.646248	-0.362856	1	0.884888	0.149604	1	0.646356	-0.336214	1	0.962289	0.25993	0.822299	0.822367	0.0285296	1	0.782915	-0.0404506	1	1.07559	0.413544	1	0.885879	0.138034	1	0.712337	-0.167823	1
BAZ2B	4.77916	0.320007	0.549864	3.26036	-0.332186	1	4.00432	-0.0116514	1	6.30056	0.70928	0.548388	2.79792	-0.575016	0.731615	4.01127	-0.00888392	1	3.17963	-0.380416	0.95321	1.74217	-1.25715	0.378321	6.49939	0.706331	0.551458	4.39012	0.129629	1	3.96895	-0.034316	1	3.40605	-0.264032	1	4.05339	0.00498384	1	5.84116	0.508992	1
BBLN	1.50685	-0.210466	0.831839	2.22151	0.43351	1	1.56191	-0.130667	1	1.59868	-0.0893077	1	2.00085	0.269778	1	1.71766	0.0239865	1	1.60473	-0.0865837	1	2.47951	0.58834	0.742642	0.290264	-2.56091	0.203641	1.59107	-0.0953333	1	0.173981	-3.21916	1	0.497961	-1.7408	1	1.89709	0.167173	1	1.35344	-0.332308	1
BBX	4.13044	0.401923	0.371138	3.05381	-0.141705	1	3.20614	-0.0674648	1	4.24795	0.377111	1	2.52653	-0.44154	0.948571	3.68135	0.161465	1	2.57645	-0.415762	0.897904	1.82636	-0.90886	0.622123	4.33503	0.38263	0.831914	3.36184	0.00840423	1	3.40351	0.0160506	1	1.65323	-1.02873	1	2.84279	-0.241167	1	3.32424	-0.0307399	1
BCAP31	0.931236	-0.128936	0.944395	1.15738	0.232214	1	0.90346	-0.163757	1	0.948504	-0.0815786	1	1.02682	0.042941	1	0.99885	-0.00133817	1	1.1825	0.275331	1	1.4027	0.521673	0.830508	0.378605	-1.41445	0.503684	0.872283	-0.207786	1	0.347962	-1.50007	1	0.418287	-1.22137	1	1.05109	0.0741419	1	0.617358	-0.676439	1
BCAS3	3.10355	0.393798	0.394436	1.87029	-0.464847	1	2.66955	0.0933241	1	3.59381	0.560537	0.875264	1.88263	-0.460875	0.918374	2.46538	-0.037143	1	1.7015	-0.624434	0.511938	1.14334	-1.18501	0.511733	4.58112	0.886656	0.438183	2.85644	0.191295	1	3.31652	0.388094	1	1.19511	-1.08405	1	2.37564	-0.0900328	1	3.77538	0.560251	1
BCAS4	1.74496	-0.020668	1	1.91561	0.129282	1	1.62189	-0.137004	1	2.12596	0.291829	1	1.54061	-0.216026	1	1.85881	0.0861906	1	1.62528	-0.133038	1	1.51269	-0.234522	1	2.13281	0.278225	0.803528	1.98291	0.178612	1	1.8268	0.0433353	1	0.418287	-2.04212	1	1.85721	0.073957	1	2.04203	0.194241	1
BCAT1	3.48479	-0.118895	0.951551	3.28302	-0.196302	1	3.91882	0.084784	1	3.28656	-0.192759	1	3.54889	-0.0756184	1	3.82193	0.0445977	1	4.74459	0.400757	0.817093	2.66282	-0.506449	0.938963	5.08593	0.460492	0.754771	4.17548	0.176625	1	3.09904	-0.275377	1	1.01584	-1.87665	1	3.64606	-0.0324059	1	4.01283	0.0846093	1
BCKDHB	2.02098	0.0810121	0.978639	1.70034	-0.20219	1	1.91475	-0.0167438	1	2.32914	0.291083	1	1.76887	-0.142626	1	2.2715	0.269418	1	1.40058	-0.51443	0.728053	1.02928	-0.947972	0.664564	3.27494	0.780673	0.504097	2.57192	0.440115	0.986759	2.38137	0.293426	1	0.657308	-1.54585	1	1.43279	-0.44384	1	2.08952	0.0943792	1
BCL11A	10.6464	-0.00135805	1	9.17887	-0.233985	1	10.6188	-0.00585784	1	13.5457	0.377038	1	9.0689	-0.256254	1	9.62229	-0.167884	1	11.9185	0.182712	1	7.30545	-0.571318	0.879004	16.6902	0.663213	0.581707	11.9886	0.180266	1	12.7767	0.250021	1	5.35806	-1.01704	1	11.5193	0.11233	1	13.6056	0.323026	1
BCL2	9.20612	0.269856	0.671096	6.56256	-0.304624	1	7.29787	-0.143648	1	9.05291	0.198187	1	6.48066	-0.328556	1	9.52989	0.299571	1	6.53691	-0.3187	1	4.00306	-1.03535	0.544388	13.4878	0.778661	0.502536	9.72115	0.304762	1	8.84042	0.136715	1	2.72882	-1.56782	1	5.70836	-0.495704	1	11.0175	0.438041	1
BCL2L13	0.822945	-0.137639	0.944395	0.812259	-0.139082	1	1.04766	0.273032	1	0.847409	-0.0720077	1	0.925702	0.0672817	1	0.837855	-0.0952184	1	0.911402	0.0428578	1	0.761777	-0.231746	1	1.22731	0.479651	0.631606	0.963379	0.125747	1	0.902527	0.0257003	1	0.179266	-2.1887	1	0.945697	0.0939925	1	1.02102	0.201806	1
BCL7A	6.50669	0.25835	0.692207	4.43518	-0.383114	1	6.38866	0.196086	1	6.12414	0.119966	1	4.64338	-0.316507	1	4.83382	-0.261261	1	6.49846	0.22315	1	4.28822	-0.423643	1	6.76757	0.258783	0.968189	5.23744	-0.122049	1	7.1441	0.323242	1	2.07152	-1.46999	1	5.61721	-0.0165063	1	6.52975	0.176436	1
BCL7C	0.312917	-0.194151	0.874884	0.318977	-0.136388	1	0.357301	0.0421565	1	0.277514	-0.348326	1	0.434225	0.357758	0.95504	0.308952	-0.196232	1	0.30822	-0.195816	1	0.454893	0.411835	0.88702	0.306039	-0.181545	1	0.456732	0.420324	0.97362	0.206603	-0.700062	1	2.01176	2.54043	0.0966522	0.307636	-0.175382	1	0.427402	0.339409	1
BCLAF1	8.77432	0.595705	0.072165	6.81007	0.08695	1	4.33674	-0.631179	0.553394	8.87946	0.506188	0.966829	4.37348	-0.609006	0.660214	8.44374	0.45802	0.703494	5.88202	-0.147192	1	3.09328	-1.10155	0.501438	3.65985	-0.83349	0.660675	4.21291	-0.644576	0.938635	3.15341	-1.04596	1	3.18695	-1.03723	1	4.16449	-0.645619	1	8.23936	0.326823	1
BCOR	0.658629	-0.183528	0.882718	0.49241	-0.606936	1	0.826896	0.207461	1	0.660087	-0.153222	1	0.774764	0.0982213	1	0.717108	-0.0267406	1	0.735087	0.0139846	1	0.628703	-0.223514	1	1.14528	0.670975	0.508605	0.968371	0.439671	0.951521	1.17437	0.691713	1	0.856492	0.238297	1	0.888727	0.294833	1	0.474891	-0.583212	1
BCR	2.79234	0.0341998	1	1.64543	-0.78837	0.878767	3.224	0.267167	1	2.88218	0.0777652	1	2.37039	-0.231043	1	2.64792	-0.0572852	1	2.6666	-0.0448447	1	1.9024	-0.552455	0.897069	5.2847	0.975885	0.392381	3.28572	0.278534	1	5.54565	1.0142	1	1.37437	-1.006	1	3.03364	0.14795	1	4.1553	0.577196	1
BDP1	1.47747	0.0948702	0.964196	1.34999	-0.0614148	1	1.144	-0.329194	1	1.53624	0.140828	1	1.28409	-0.141839	1	1.57084	0.187973	1	1.59214	0.205888	1	0.983113	-0.537956	0.982645	1.30934	-0.103528	1	1.51121	0.11301	1	1.48971	0.0815234	1	1.11543	-0.33541	1	1.31885	-0.0930071	1	1.11599	-0.335068	1
BICD1	1.91098	-0.0456315	1	1.81625	-0.119308	1	1.77566	-0.159543	1	2.22507	0.198677	1	1.95773	-0.00154457	1	2.50846	0.417504	0.811546	1.50332	-0.423347	0.893123	1.0673	-0.913199	0.689924	3.20237	0.727833	0.540574	2.45836	0.349635	1	2.39224	0.281366	1	0.577634	-1.74516	1	1.79455	-0.131488	1	1.80459	-0.133781	1
BICRAL	2.37831	0.385632	0.413536	1.53475	-0.365645	1	2.09531	0.125911	1	2.26571	0.242778	1	1.44766	-0.461882	0.917313	2.06573	0.10434	1	1.67565	-0.235694	1	1.15285	-0.783878	0.785494	2.68179	0.477666	0.631266	1.86436	-0.0614905	1	2.05515	0.0759866	1	0.856492	-1.17759	1	1.60655	-0.279959	1	2.23199	0.184562	1
BID	2.14294	0.0347094	1	2.21541	0.0818161	1	2.05894	-0.0346287	1	2.10514	0.0011244	1	2.10049	-0.00217897	1	2.13942	0.0283523	1	2.01238	-0.071431	1	2.1767	0.0518011	1	1.7826	-0.245399	1	2.13141	0.0199061	1	1.64195	-0.364996	1	0.836574	-1.32733	1	2.18479	0.054575	1	1.9708	-0.11026	1
BIN3	1.94207	0.931032	0.000437313	1.10073	-0.156736	1	0.856245	-0.560636	0.696548	1.45299	0.278571	1	0.671413	-0.925683	0.209956	1.56233	0.423018	0.796614	1.14273	-0.100996	1	0.559451	-1.16267	0.52763	0.668869	-0.875865	0.790654	0.569043	-1.14166	0.49154	0.891653	-0.448731	1	0.338613	-1.79468	1	0.677939	-0.858137	1	1.37718	0.170555	1
BIRC5	1.32785	0.327103	0.541169	0.482823	-1.28078	0.127103	1.09296	-0.0342261	1	0.299319	-1.97725	0.00147553	0.507091	-1.22066	0.0495285	0.472214	-1.35851	0.00214128	3.96244	2.37642	2.41697e-21	0.966818	-0.21808	1	0.407001	-1.47042	0.486899	0.318215	-1.86947	0.0518668	0.315341	-1.79722	1	0.37845	-1.5183	1	0.344667	-1.71353	1	0.736081	-0.590141	1
BIRC6	5.70322	0.0773631	0.981856	4.84566	-0.190315	1	4.92947	-0.168632	1	6.46013	0.260354	1	4.94005	-0.162495	1	6.56792	0.3074	1	5.30336	-0.0502833	1	2.80812	-1.00214	0.570074	7.84029	0.530857	0.687838	5.96871	0.133147	1	5.32817	-0.0503011	1	2.54956	-1.12085	1	4.91079	-0.162216	1	6.71971	0.269623	1
BLK	0.813379	-0.0183604	1	0.839276	0.033769	1	0.898356	0.1465	1	0.820649	-0.00152067	1	0.868449	0.0891507	1	0.768128	-0.11073	1	0.743041	-0.16172	1	1.0157	0.325465	0.96209	0.653094	-0.335776	1	0.817375	-0.0075271	1	0.424079	-0.93793	1	0.298776	-1.39812	1	0.846	0.0440704	1	0.878549	0.101587	1
BLM	2.08554	0.397537	0.385179	1.51558	-0.171792	1	1.8082	0.109603	1	1.32612	-0.375332	1	1.56068	-0.127868	1	1.89169	0.187362	1	1.3966	-0.306773	1	0.969534	-0.836817	0.740144	2.31896	0.466091	0.642188	1.79323	0.0896378	1	1.40272	-0.275491	1	0.7569	-1.15334	1	1.09952	-0.634344	1	2.25573	0.398745	1
BLNK	1.13484	-0.803609	0.0169865	1.33779	-0.461581	1	2.5949	0.61267	0.389	1.43415	-0.350966	1	2.5243	0.552582	0.600466	1.32141	-0.501431	0.759906	1.49868	-0.293825	1	2.01239	0.170128	1	3.57782	1.02252	0.362424	2.8215	0.699734	0.670577	2.25088	0.316734	1	0.876411	-1.03664	1	2.89121	0.704706	1	1.85208	0.0262345	1
BLOC1S1	1.20658	-0.0444674	1	1.31164	0.0932671	1	1.4292	0.238524	1	0.973282	-0.369201	1	1.46402	0.273027	1	1.00622	-0.336226	1	1.24415	0.0102174	1	1.98252	0.73097	0.608056	0.227163	-2.45645	0.223021	1.04699	-0.253435	1	0.173981	-2.76542	1	3.00768	1.27146	1	1.24764	0.0128322	1	0.688592	-0.831104	1
BLOC1S6	1.06446	0.305636	0.590269	0.980462	0.12703	1	0.895166	-0.0172897	1	0.90985	0.00884869	1	0.820863	-0.154731	1	0.88774	-0.0313487	1	0.964429	0.104001	1	0.816092	-0.15643	1	0.347055	-1.39486	0.511564	0.698824	-0.392184	1	0.413205	-1.11414	1	0.318695	-1.44983	1	0.885879	-0.0307242	1	0.831059	-0.116192	1
BLTP1	1.31657	0.315568	0.569257	0.884595	-0.358483	1	1.15676	0.0624761	1	1.33207	0.281292	1	0.837221	-0.449473	0.940427	1.17232	0.0858202	1	0.920019	-0.305758	1	0.524146	-1.12786	0.559473	2.08864	0.935727	0.356369	1.25289	0.181407	1	1.48971	0.418423	1	1.09551	-0.0257486	1	0.837455	-0.419332	1	1.42467	0.347059	1
BLTP2	0.950708	-0.108827	0.964196	0.815745	-0.331953	1	1.08658	0.120835	1	0.847409	-0.270226	1	1.10489	0.145535	1	1.02436	0.0246292	1	1.05325	0.0693486	1	0.901639	-0.171184	1	1.55228	0.638053	0.524384	1.14433	0.193074	1	1.32661	0.393712	1	1.21502	0.263795	1	0.928606	-0.122864	1	1.04476	0.0486144	1
BLTP3A	0.856423	0.119719	0.944395	0.643183	-0.345324	1	0.815411	0.0254851	1	0.833534	0.0587528	1	0.768816	-0.0688818	1	0.888307	0.168935	1	0.667478	-0.295874	1	0.520072	-0.653329	0.88702	1.34089	0.761946	0.452315	0.947157	0.254779	1	0.935149	0.22271	1	0.25894	-1.5577	1	0.817515	0.0276806	1	0.973527	0.279905	1
BLVRB	0.150993	-1.09155	0.0112882	0.248384	-0.215084	1	0.274994	-0.0594316	1	0.137766	-1.10153	0.732771	0.469914	0.824704	0.29925	0.249996	-0.216401	1	0.153116	-0.9752	0.353755	0.434525	0.651186	0.736351	0.151442	-0.906334	0.98147	0.297	0.0639987	1	0.108738	-1.27757	1	11.5527	5.53868	1.60763e-11	0.264909	-0.100228	1	0.26119	-0.0378971	1
BMP2K	2.33287	0.125177	0.942249	1.58966	-0.491618	1	2.52216	0.239265	1	2.29742	0.0809387	1	1.85289	-0.258648	1	2.15303	-0.0212063	1	2.0886	-0.0699367	1	1.09989	-1.02746	0.608056	3.98482	0.895293	0.429757	2.77658	0.372495	1	2.54447	0.215083	1	0.816655	-1.41368	1	2.14491	-0.0263572	1	2.11327	-0.0628679	1
BMS1	0.730709	-0.214258	0.831839	0.871522	0.0912027	1	0.691632	-0.279465	1	0.824614	0.00389787	1	0.887038	0.121114	1	1.04363	0.401743	0.856854	0.82921	0.0129595	1	0.69524	-0.254704	1	0.772986	-0.0906858	1	0.932182	0.192366	1	0.608934	-0.426711	1	0.617471	-0.397995	1	0.774788	-0.087613	1	0.807315	-0.0193776	1
BMT2	0.870087	0.358077	0.488165	0.554288	-0.406175	1	0.747141	0.061089	1	1.10312	0.678274	0.641286	0.471402	-0.662932	0.658081	0.604865	-0.284337	1	0.674106	-0.10561	1	0.336757	-1.13525	0.559473	1.24309	0.812388	0.425207	0.767459	0.0988841	1	0.859032	0.25944	1	0.358532	-0.958728	1	0.726364	0.0148709	1	0.902293	0.330638	1
BNIP2	1.35757	0.234854	0.745339	1.22972	0.0419649	1	1.09679	-0.142126	1	1.25773	0.0766389	1	1.05656	-0.198794	1	1.20803	0.0147237	1	1.45427	0.319248	0.965869	0.993976	-0.282316	1	0.757211	-0.67204	0.949567	0.964627	-0.328975	1	0.402331	-1.55687	1	0.537797	-1.1335	1	1.06248	-0.176796	1	1.23472	0.0382248	1
BNIP3L	1.05627	0.717086	0.0177079	0.814002	0.170106	1	0.660368	-0.164531	1	1.09222	0.636752	0.740378	0.414149	-0.885357	0.324205	0.723911	-0.0162804	1	0.497791	-0.609844	0.614791	0.501062	-0.568984	0.96209	0.37545	-0.9707	0.72429	0.482938	-0.62672	0.986759	0.315341	-1.1856	1	0.896329	0.298214	1	0.734909	0.00896381	1	0.759826	0.0661093	1
BOD1L1	1.56493	-0.192917	0.85872	1.41971	-0.31861	1	1.95558	0.190779	1	1.91584	0.149276	1	1.88263	0.125513	1	1.56573	-0.174442	1	1.77309	0.0295465	1	1.63083	-0.0999753	1	2.11072	0.28301	0.798673	2.1102	0.296005	1	1.95729	0.16282	1	1.23494	-0.502115	1	2.07655	0.259778	1	1.59089	-0.14268	1
BOLA3	0.268166	-0.639633	0.114823	0.456678	0.268388	1	0.368785	-0.0726733	1	0.193269	-1.04848	0.432605	0.643158	0.846032	0.091459	0.451807	0.264921	1	0.369201	-0.0704504	1	0.666724	0.850422	0.462526	0.072566	-2.38204	0.246724	0.348164	-0.154361	1	0.0326215	-3.1743	1	1.09551	1.51219	0.86077	0.316182	-0.28598	1	0.213701	-0.73695	1
BOP1	0.490214	-0.561091	0.175626	0.85322	0.377162	1	0.560196	-0.296179	1	0.487632	-0.495829	1	0.872167	0.420288	0.877671	0.740918	0.159459	1	0.779497	0.239569	1	1.032	0.660031	0.62645	0.419621	-0.689223	0.935169	0.655148	-0.0413934	1	0.543691	-0.297841	1	0.25894	-1.30391	1	0.729212	0.1193	1	0.52238	-0.337336	1
BPTF	8.71146	0.353453	0.485097	6.30372	-0.2141	1	7.01075	-0.0492066	1	8.59898	0.272485	1	5.52149	-0.424972	0.964506	7.38877	0.0370455	1	7.44897	0.0493266	1	4.38463	-0.753516	0.731545	8.2536	0.193418	1	6.88342	-0.0751403	1	6.16546	-0.242796	1	2.64915	-1.468	1	6.12709	-0.246504	1	8.28685	0.169241	1
BRAF	5.14537	0.550705	0.117255	3.39284	-0.203647	1	3.0109	-0.400321	0.989346	5.45216	0.544567	0.902529	2.35032	-0.777423	0.399859	4.89334	0.399204	0.853521	3.42555	-0.193713	1	1.30765	-1.61614	0.158774	4.50856	0.225607	1	3.34063	-0.222498	1	3.28389	-0.246164	1	1.11543	-1.79837	1	2.78012	-0.487374	1	5.0101	0.349858	1
BRCA1	4.27631	0.186427	0.834452	3.32573	-0.237325	1	5.00668	0.427545	0.818492	3.09527	-0.345391	1	4.09762	0.0916708	1	4.19608	0.134984	1	2.11512	-0.950427	0.0900169	2.92897	-0.422401	1	5.67277	0.564708	0.660985	4.81066	0.335202	1	4.24079	0.121687	1	1.49388	-1.38522	1	2.83709	-0.460032	1	3.77538	-0.0599739	1
BRCA2	2.97545	0.296293	0.608439	2.14743	-0.263793	1	2.98856	0.266773	1	2.09721	-0.297616	1	2.47672	-0.0415762	1	2.58613	0.0287102	1	2.05811	-0.338201	0.998534	1.58058	-0.71639	0.76951	3.47686	0.46184	0.754386	3.04113	0.275823	1	2.87069	0.167132	1	0.776819	-1.70535	1	1.77176	-0.533466	1	2.56441	-0.0072761	1
BRD1	0.691082	-0.360822	0.539997	0.50984	-0.780107	1	1.12358	0.473016	0.71722	0.81272	-0.0611364	1	0.923471	0.141991	1	0.676293	-0.363922	1	0.93195	0.158986	1	0.657219	-0.380569	1	1.77314	1.10458	0.277568	1.09441	0.39887	0.981851	1.6202	0.941363	1	1.09551	0.372879	1	0.94	0.157411	1	1.44842	0.769422	1
BRD2	2.19349	0.246667	0.712708	2.12477	0.15775	1	1.76864	-0.135526	1	2.07244	0.11671	1	1.62834	-0.263798	1	2.04985	0.106471	1	2.03226	0.0899869	1	1.78291	-0.115466	1	1.06956	-0.86129	0.797372	1.49623	-0.381944	1	1.09826	-0.813249	1	1.35445	-0.514142	1	1.61224	-0.261503	1	1.85208	-0.0693861	1
BRD4	2.30418	0.0568619	1	1.88859	-0.263137	1	2.25801	0.0170149	1	2.29643	0.042264	1	2.03654	-0.147822	1	2.2477	0.00976919	1	2.69245	0.306017	0.991357	1.87253	-0.268707	1	2.57136	0.205396	0.875936	2.12642	-0.0763904	1	2.1204	-0.0839346	1	1.47396	-0.610745	1	1.96545	-0.191265	1	2.89684	0.354176	1
BRD7	2.01244	0.123638	0.944395	1.9801	0.0793198	1	2.01556	0.111494	1	1.74437	-0.118826	1	1.88114	-0.0015087	1	1.77661	-0.0957102	1	1.83407	-0.0424877	1	1.91191	0.0228555	1	1.51442	-0.321977	1	1.79698	-0.0718151	1	1.06563	-0.825998	1	1.21502	-0.638414	1	1.80594	-0.0631423	1	1.82833	-0.0573594	1
BRD8	0.664436	0.211654	0.799837	0.46365	-0.382844	1	0.646331	0.140885	1	0.516375	-0.213794	1	0.448352	-0.440746	1	0.40929	-0.599274	0.627159	1.00486	0.890157	0.0336494	0.490199	-0.287525	1	0.615234	0.0565275	1	0.535349	-0.155423	1	0.489322	-0.263533	1	0.677226	0.205047	1	0.455758	-0.384353	1	0.641103	0.130817	1
BRD9	0.636424	-0.213988	0.831839	0.657128	-0.135034	1	0.789252	0.158903	1	0.605576	-0.259409	1	0.811941	0.201824	1	0.712006	-0.0100601	1	0.693328	-0.0527606	1	0.61784	-0.223775	1	1.09165	0.625165	0.53647	0.819871	0.20788	1	1.54408	1.1136	1	0.557716	-0.340419	1	0.737758	0.0447897	1	0.949782	0.409875	1
BRF1	0.919621	0.370236	0.455246	0.611808	-0.329717	1	0.687166	-0.154436	1	0.840472	0.165803	1	0.547242	-0.508378	0.912659	0.916085	0.322986	1	0.708573	-0.104469	1	0.461683	-0.741046	0.830508	0.959134	0.352592	0.739279	0.727526	-0.0582863	1	1.35923	0.849864	1	0.278858	-1.37131	1	0.541212	-0.489677	1	0.736081	-0.0268708	1
BRI3	1.25167	-0.0381077	1	1.28637	0.0100971	1	1.3839	0.130278	1	1.44208	0.188773	1	1.23204	-0.0586004	1	1.08048	-0.274868	1	1.33496	0.0707684	1	1.67564	0.415937	0.926135	0.668869	-0.948	0.737989	1.20922	-0.0848647	1	0.521943	-1.28346	1	0.876411	-0.541824	1	1.58945	0.322519	1	1.16348	-0.140458	1
BRI3BP	1.76238	-0.0151969	1	1.62452	-0.141079	1	1.7629	-0.0132273	1	1.53029	-0.231875	1	1.75103	-0.0238561	1	1.75224	-0.0234202	1	2.27221	0.405073	0.809397	1.60095	-0.159229	1	2.02869	0.193804	0.887946	1.82693	0.0418315	1	1.43534	-0.314506	1	0.557716	-1.65318	1	1.50685	-0.244926	1	2.16075	0.265101	1
BRIP1	4.3337	0.327561	0.539997	2.84378	-0.386181	1	4.59961	0.386373	0.912797	3.014	-0.293446	1	3.61358	-0.0130307	1	4.18871	0.23392	1	1.74194	-1.15473	0.0175673	1.75304	-1.09748	0.507051	6.46469	0.851076	0.458638	4.65966	0.379694	1	5.01283	0.452354	1	1.37437	-1.41672	1	2.59497	-0.502181	1	3.51419	-0.0755856	1
BRIX1	0.589965	-0.460227	0.33406	1.01707	0.456627	1	0.586994	-0.422872	0.95825	0.623416	-0.314123	1	0.924215	0.30754	1	0.916085	0.304557	1	1.00619	0.454531	0.706238	0.942376	0.32158	0.966089	0.280799	-1.45453	0.48969	0.676362	-0.185777	1	0.260972	-1.51337	1	0.418287	-0.83338	1	0.623818	-0.297509	1	0.712337	-0.0884204	1
BRK1	2.38377	-0.011545	1	2.84203	0.268688	1	2.47239	0.0490367	1	2.19335	-0.139545	1	2.67896	0.177447	1	2.28794	-0.0783315	1	2.28215	-0.0809026	1	3.55496	0.606523	0.721966	0.517427	-2.23508	0.263374	1.98416	-0.289909	1	0.239224	-3.28591	1	0.537797	-2.13707	1	2.42406	0.013323	1	1.89956	-0.353293	1
BRWD1	3.52066	0.34157	0.516659	2.40104	-0.31534	1	2.94837	0.00570865	1	3.50758	0.277659	1	2.18302	-0.468472	0.904297	2.88317	-0.0311162	1	2.7415	-0.111842	1	1.51541	-0.994541	0.570074	4.79567	0.725663	0.540574	3.30943	0.18245	1	3.61011	0.288695	1	1.01584	-1.53557	1	2.58358	-0.192043	1	3.79913	0.347786	1
BRWD3	0.840708	0.382689	0.431043	0.507226	-0.470313	1	0.780319	0.210028	1	0.817676	0.273962	1	0.536089	-0.390746	1	0.59126	-0.245083	1	0.571366	-0.294645	1	0.331325	-1.08972	0.581348	1.26833	0.913234	0.375348	0.844829	0.319849	1	0.848158	0.309435	1	0.438205	-0.614614	1	0.592485	-0.215596	1	0.78357	0.199932	1
BSG	1.64179	0.00664564	1	2.03152	0.344397	1	1.3922	-0.260367	1	1.5739	-0.0604147	1	1.61347	-0.0222771	1	1.76641	0.127767	1	1.89704	0.242308	1	1.96487	0.280212	1	0.548978	-1.59395	0.437282	1.26412	-0.392419	1	0.543691	-1.58259	1	0.318695	-2.30492	1	1.53818	-0.0923746	1	1.11599	-0.556469	1
BST2	1.36235	-0.401261	0.450274	1.70295	-0.00283213	1	1.9256	0.199044	1	1.44307	-0.259047	1	2.21053	0.42108	0.868749	1.41834	-0.301767	1	1.94941	0.218262	1	2.92218	0.835478	0.507051	0.441706	-1.96845	0.329741	1.48999	-0.206759	1	0.347962	-2.27213	1	0.37845	-2.13057	1	2.49527	0.564314	1	1.18723	-0.529204	1
BTAF1	2.01005	0.410024	0.35539	1.53301	-0.0863258	1	1.21546	-0.459775	0.882807	1.81871	0.181291	1	1.25137	-0.407291	0.994028	2.24599	0.556968	0.475015	1.37009	-0.268518	1	0.673514	-1.31174	0.426874	2.218	0.464262	0.645181	1.44133	-0.178227	1	1.59845	-0.0245038	1	1.03576	-0.647435	1	1.11945	-0.544571	1	1.78084	0.123026	1
BTBD1	0.884435	0.090718	0.967577	0.77304	-0.133914	1	0.773939	-0.136586	1	0.873179	0.0567202	1	0.787404	-0.106821	1	0.875836	0.0653544	1	0.939241	0.178352	1	0.57303	-0.579981	0.95198	1.03485	0.305054	0.781608	0.891001	0.0868615	1	0.750294	-0.162469	1	1.01584	0.271245	1	0.806121	-0.0636583	1	1.04476	0.310725	1
BTBD10	0.716703	0.175251	0.866758	0.536858	-0.303277	1	0.715239	0.151266	1	0.725501	0.166814	1	0.605981	-0.116851	1	0.614502	-0.0980943	1	0.605834	-0.118839	1	0.403294	-0.721993	0.832222	1.02854	0.676642	0.505897	0.700072	0.109201	1	0.663303	0.0320247	1	0.537797	-0.255522	1	0.592485	-0.139558	1	1.18723	0.862237	1
BTBD7	1.26328	0.207122	0.807612	1.01707	-0.165756	1	1.09679	-0.0492989	1	1.29738	0.215424	1	0.993363	-0.205521	1	1.16665	0.0521765	1	1.17256	0.0592677	1	0.888061	-0.365482	1	1.06325	-0.0907619	1	1.06321	-0.0939547	1	0.717672	-0.653013	1	0.936166	-0.271095	1	1.06248	-0.092022	1	1.3297	0.226625	1
BTBD9	4.03684	0.307099	0.584067	2.66599	-0.392617	1	3.43966	0.00485906	1	4.36788	0.380339	1	2.5414	-0.472598	0.902288	4.04528	0.277284	1	2.7183	-0.371905	0.965869	1.23161	-1.52895	0.214219	5.42983	0.679967	0.571606	4.04195	0.252503	1	4.28429	0.312167	1	0.956084	-1.84472	1	2.95673	-0.221322	1	3.53794	0.0214602	1
BTF3	8.88603	-0.398921	0.451395	15.1305	0.493546	1	9.78047	-0.206492	1	11.2274	0.0154952	1	13.3167	0.29246	1	11.4448	0.0489911	1	11.5672	0.065125	1	16.7224	0.63064	0.699748	1.18945	-3.25411	0.0989067	9.64128	-0.217611	1	0.728546	-3.93365	1	7.46941	-0.598766	1	14.0715	0.347681	1	8.02566	-0.499617	1
BTF3L4	2.2789	0.28463	0.635843	2.18578	0.173536	1	1.65507	-0.27152	1	2.39554	0.316062	1	1.59786	-0.322357	1	2.19101	0.187434	1	1.89903	-0.0499765	1	1.53577	-0.368737	1	1.43555	-0.458294	1	1.56736	-0.339539	1	0.750294	-1.38474	1	0.856492	-1.19117	1	1.79739	-0.128431	1	2.16075	0.124509	1
BTF3P8	0.000341613	-3.19225	0.0403967	0	-2.64184	1	0.000638037	-2.11927	0.822047	0.000991122	-1.41924	1	0	-2.89375	0.641237	0.00113377	-1.70676	0.957155	0	-3.07869	0.483785	0	-1.95616	1	0	-0.696366	1	0	-2.08513	1	0	1.10183	1	1.23494	11.4464	2.26057e-24	0	-0.847083	1	0	2.2156	1
BTG1	2.87843	0.462916	0.265399	2.77841	0.329728	1	1.7629	-0.397434	1	3.12501	0.513212	0.976109	1.51979	-0.621678	0.66352	2.19044	-0.0501451	1	2.37959	0.0852953	1	1.99067	-0.191998	1	0.602614	-1.92721	0.35565	1.24041	-0.904072	0.67267	0.434953	-2.36352	1	5.11904	1.16519	1	2.14776	-0.0758045	1	2.44569	0.0960983	1
BTG2	2.31852	1.11339	1.55397e-05	1.28811	-0.0608314	1	0.881767	-0.664675	0.553394	1.94656	0.592637	0.866526	0.444634	-1.69035	0.00206094	1.58444	0.282676	1	1.0327	-0.414796	0.930719	0.630061	-1.12898	0.583555	0.432241	-1.64798	0.454168	0.584018	-1.24527	0.441431	0.152234	-3.06117	1	4.5414	1.75297	0.588877	0.974182	-0.46877	1	1.66212	0.299894	1
BTK	0.88136	-0.16327	0.919121	0.942115	-0.0366577	1	1.01575	0.0848749	1	0.91877	-0.0751888	1	1.03426	0.112364	1	0.943295	-0.0364983	1	1.02541	0.0998988	1	1.01842	0.0832489	1	0.981219	0.0256721	1	1.03825	0.113337	1	0.576313	-0.735303	1	0.63739	-0.583276	1	1.08527	0.174854	1	0.736081	-0.378832	1
BTRC	1.31862	0.426791	0.323023	0.782627	-0.461696	1	0.995337	-0.0918248	1	1.2062	0.212184	1	0.779969	-0.473364	0.902288	1.17175	0.177976	1	0.92267	-0.212913	1	0.52143	-1.05343	0.601808	1.83939	0.828123	0.421558	1.14557	0.128902	1	1.08738	0.0450862	1	0.298776	-1.75686	1	0.828909	-0.352794	1	1.23472	0.223732	1
BUB1	0.914838	0.321555	0.55853	0.393928	-1.03065	0.493359	0.821153	0.102808	1	0.33599	-1.25947	0.177865	0.356154	-1.19516	0.0597775	0.431399	-0.928416	0.116504	2.192	1.88114	4.08282e-12	0.475262	-0.727525	0.830905	1.01908	0.412969	0.688642	0.426782	-0.890891	0.762977	0.532817	-0.523031	1	0.497961	-0.604918	1	0.273455	-1.5094	1	1.09225	0.501065	1
BUB1B	1.26943	0.306318	0.590466	0.478466	-1.24307	0.159683	1.29585	0.302733	1	0.376626	-1.58856	0.0261509	0.721229	-0.631463	0.63517	0.682528	-0.73628	0.310927	2.56054	1.51659	2.81507e-07	0.533651	-1.0544	0.60181	1.94666	0.877517	0.396083	0.874778	-0.31877	1	1.06563	-0.0184884	1	0.497961	-1.08976	1	0.364606	-1.58257	1	1.35344	0.319875	1
BUB3	2.89448	0.284117	0.637305	2.26247	-0.149443	1	2.21654	-0.187144	1	1.5858	-0.69116	0.869812	1.89378	-0.43108	0.95504	2.18477	-0.213488	1	4.94477	1.17919	0.000378117	2.41569	-0.0458058	1	0.896033	-1.49433	0.471413	1.58858	-0.679782	0.907973	0.554565	-2.16046	1	0.7569	-1.71122	1	1.28467	-0.97252	1	2.32697	-0.115767	1
BUD23	1.16968	-0.0715391	1	1.42668	0.252785	1	1.06233	-0.218869	1	1.20223	-0.0184242	1	1.23799	0.0280317	1	1.34125	0.162941	1	1.32236	0.136017	1	1.39048	0.204288	1	0.637319	-0.946118	0.7394	1.04824	-0.227055	1	0.782915	-0.634819	1	0.298776	-1.96478	1	1.29036	0.08661	1	1.02102	-0.253963	1
BUD31	1.25303	0.271808	0.671155	1.11381	0.0427623	1	1.05148	-0.0494603	1	1.01293	-0.105263	1	1.06103	-0.0341855	1	1.08105	-0.00445602	1	1.16195	0.113115	1	1.24926	0.21702	1	0.277644	-1.97846	0.329691	0.819871	-0.424133	1	0.163107	-2.66314	1	0.995921	-0.122472	1	0.965636	-0.170708	1	0.78357	-0.460147	1
BZW1	2.2625	0.1156	0.944395	2.5004	0.257273	1	1.80245	-0.266247	1	2.22408	0.0701075	1	1.88486	-0.191431	1	2.39338	0.198147	1	2.62749	0.34838	0.916232	1.91463	-0.15967	1	0.810846	-1.41015	0.502524	1.54615	-0.483922	1	0.587186	-1.85197	1	1.13535	-0.910373	1	1.8857	-0.178783	1	1.63837	-0.389525	1
BZW1P2	0.0191303	-0.407013	0.831839	0.0209165	-0.181984	1	0.017227	-0.503216	1	0.0287425	0.305816	1	0.0178449	-0.43389	1	0.0238091	-0.00594046	1	0.028502	0.288299	1	0.0135789	-0.744653	1	0.00631009	-1.39463	0.990671	0.0137269	-0.743619	1	0	-1.19009	1	1.21502	5.92085	1.38825e-08	0.00854546	-1.12594	1	0	-0.0763127	1
BZW2	1.8225	-0.441423	0.363843	2.77318	0.272528	1	1.82798	-0.393468	0.993253	2.14677	-0.131101	1	2.79198	0.288517	1	3.0487	0.451326	0.724507	2.53138	0.131238	1	2.40618	0.0448485	1	1.61223	-0.546506	1	2.38224	0.0298354	1	1.10913	-1.08049	1	1.15527	-1.02152	1	2.69752	0.211704	1	2.1845	-0.114515	1
C11orf58	2.67756	0.00308885	1	3.15055	0.260353	1	2.44879	-0.142303	1	2.79298	0.067831	1	2.52802	-0.0893884	1	2.61617	-0.0358093	1	3.07424	0.228508	1	2.95477	0.152207	1	1.55228	-0.799769	0.844455	2.4072	-0.160846	1	0.96777	-1.47122	1	1.27478	-1.07687	1	2.59497	-0.0461579	1	1.9708	-0.457219	1
C12orf57	2.90678	0.0691505	0.99167	3.64645	0.421056	1	2.5011	-0.182897	1	2.59674	-0.117605	1	2.73695	-0.0367413	1	2.85143	0.0300129	1	2.98078	0.101586	1	3.64186	0.403091	0.937495	0.489032	-2.5404	0.206379	2.18008	-0.381467	1	0.326215	-3.07814	1	2.35037	-0.269363	1	2.76588	-0.0204577	1	2.23199	-0.346285	1
C12orf75	1.87784	0.270538	0.671731	1.85896	0.212286	1	1.44771	-0.187578	1	1.56597	-0.0584218	1	1.57406	-0.051627	1	1.80496	0.17467	1	1.49868	-0.131291	1	1.55886	-0.0643379	1	0.908653	-0.853542	0.804188	1.49998	-0.123345	1	0.695925	-1.22258	1	0.219103	-2.79861	1	1.10806	-0.565191	1	1.37718	-0.248919	1
C16orf74	4.0587	-0.108416	0.964196	3.53402	-0.309713	1	4.77698	0.169358	1	4.69098	0.13249	1	4.65602	0.124513	1	3.82137	-0.197005	1	3.70327	-0.243357	1	4.4145	0.036217	1	6.3511	0.572961	0.653183	5.2599	0.307038	1	5.89361	0.443237	1	1.63331	-1.41305	1	5.06176	0.236455	1	4.77266	0.122	1
C18orf25	1.49114	0.230062	0.757359	1.07894	-0.313012	1	1.15421	-0.215027	1	1.5967	0.300345	1	1.10266	-0.28337	1	1.79816	0.527487	0.552399	1.21034	-0.138065	1	0.64364	-1.07478	0.584027	1.41662	0.104955	0.97838	1.2192	-0.119849	1	1.26136	-0.0673722	1	0.736982	-0.831338	1	1.10521	-0.26092	1	1.47216	0.148971	1
C19orf48	0.963347	-0.37981	0.500444	1.54085	0.410078	1	1.0668	-0.178741	1	0.904894	-0.423987	1	1.57481	0.453861	0.799954	1.45519	0.33658	0.997257	1.02408	-0.243173	1	1.62675	0.479051	0.856633	0.678335	-0.82502	0.824213	1.1905	-0.00134194	1	0.424079	-1.47551	1	0.199184	-2.47576	1	1.18497	-0.00854905	1	0.878549	-0.435915	1
C19orf53	1.29847	-0.220882	0.82038	1.72823	0.259469	1	1.44898	-0.0205924	1	1.32513	-0.158344	1	1.70641	0.243418	1	1.39227	-0.0867054	1	1.60606	0.147188	1	2.28669	0.685796	0.650407	0.227163	-2.70455	0.175398	1.30905	-0.174595	1	0.130486	-3.40007	1	0.219103	-2.6508	1	1.72048	0.234653	1	0.997271	-0.55831	1
C1GALT1	1.03167	0.159252	0.898218	0.848862	-0.171169	1	1.00427	0.0961505	1	1.19034	0.359667	1	0.80971	-0.248283	1	0.848625	-0.180055	1	0.776183	-0.318558	1	0.611051	-0.659619	0.880478	1.54282	0.724341	0.474663	1.23917	0.415681	0.996181	1.03301	0.125895	1	0.697145	-0.431041	1	0.840303	-0.175876	1	1.21097	0.350212	1
C1orf43	1.4867	-0.147136	0.927202	1.90079	0.261079	1	1.46366	-0.156643	1	1.57787	-0.033806	1	1.69824	0.0832265	1	1.62979	0.0179134	1	1.97194	0.330886	0.94744	1.94722	0.288835	1	0.741435	-1.13724	0.626586	1.3652	-0.253889	1	0.467574	-1.77492	1	0.37845	-2.04917	1	1.65497	0.0373723	1	1.40093	-0.212634	1
C1QBP	1.26738	-0.805302	0.0162129	2.51957	0.357866	1	1.94027	-0.0591585	1	1.3737	-0.586715	1	3.14367	0.734875	0.245365	2.16323	0.120609	1	2.03226	0.0160858	1	3.38658	0.807413	0.536042	0.36283	-2.49086	0.213861	2.1389	0.0932595	1	0.195729	-3.30783	1	1.01584	-0.988752	1	2.56364	0.357818	1	1.11599	-0.855491	1
C1QTNF3-AMACR	1.33126	0.297414	0.611653	0.830561	-0.487146	1	1.15038	0.0199125	1	1.15763	0.0287472	1	0.943547	-0.294648	1	1.18025	0.0628717	1	1.07711	-0.0865981	1	0.395146	-1.57359	0.255343	2.10441	0.916141	0.368482	1.61354	0.543411	0.910507	1.3701	0.267707	1	0.298776	-1.86651	1	0.806121	-0.505354	1	1.16348	0.0294566	1
C21orf58	1.5212	0.575291	0.095476	0.549059	-1.10414	0.343253	1.87391	0.86103	0.0509516	0.25571	-2.22346	0.000178174	0.983697	-0.21757	1	0.698401	-0.770637	0.253788	1.52917	0.503704	0.594967	1.0578	-0.0980061	1	1.86463	0.745487	0.460328	0.781186	-0.556994	1	1.30486	0.207947	1	0.219103	-2.27138	1	0.290545	-1.97502	1	0.926038	-0.282836	1
C2CD3	0.990676	0.363025	0.47298	0.688502	-0.267945	1	0.83838	0.0413163	1	0.850383	0.0617507	1	0.754689	-0.127075	1	0.897378	0.155615	1	0.671455	-0.315142	1	0.433167	-0.951908	0.664564	1.23993	0.617883	0.540574	0.817375	0.000138089	1	0.73942	-0.140328	1	0.298776	-1.3909	1	0.583939	-0.493343	1	0.902293	0.146432	1
C2CD5	1.02484	0.160771	0.894249	0.787856	-0.275514	1	1.12805	0.301037	1	1.02284	0.132123	1	0.881833	-0.101593	1	0.929123	-0.0190609	1	0.612462	-0.678406	0.425321	0.468472	-1.04301	0.607841	1.74158	0.917388	0.368482	1.23792	0.425751	0.989742	1.29398	0.46137	1	0.438205	-1.06809	1	0.877333	-0.101371	1	1.11599	0.245074	1
C4orf3	1.2503	-0.0867121	0.986154	1.6219	0.338154	1	1.22439	-0.111175	1	1.45596	0.163531	1	1.42759	0.136567	1	1.32934	0.0227322	1	1.26735	-0.0551163	1	1.78291	0.472507	0.865938	0.233473	-2.50251	0.213861	1.0994	-0.268651	1	0.108738	-3.47887	1	0.318695	-1.98553	1	1.35588	0.0486918	1	1.23472	-0.093216	1
C4orf48	0.555804	-0.497737	0.269337	1.06326	0.590946	1	0.553178	-0.456696	0.953407	0.721537	-0.0301051	1	0.88109	0.291375	1	0.920053	0.37686	0.909283	0.614451	-0.288852	1	1.07817	0.589632	0.699748	0.3439	-1.10701	0.647237	0.759972	0.0499715	1	0.250098	-1.51764	1	0.298776	-1.23892	1	0.831758	0.182471	1	0.759826	0.0568649	1
C6orf62	1.49592	0.0669546	0.994355	1.38311	-0.0664385	1	1.43175	-0.0124496	1	1.65815	0.217745	1	1.19784	-0.294791	1	1.3078	-0.161453	1	1.78568	0.35075	0.91527	1.3158	-0.140302	1	1.26202	-0.198057	1	1.36396	-0.0861353	1	0.793789	-0.862103	1	1.69307	0.220418	1	1.45273	0.00919131	1	1.85208	0.346368	1
C9orf78	1.00912	0.028421	1	1.17133	0.260994	1	0.902184	-0.156334	1	1.00004	0.00998453	1	1.01046	0.0268597	1	1.01189	0.0301552	1	1.17389	0.273195	1	1.0836	0.132322	1	0.32497	-1.62593	0.427557	0.82611	-0.281112	1	0.304467	-1.6782	1	0.418287	-1.21267	1	0.826061	-0.272038	1	0.807315	-0.292485	1
C9orf85	0.462885	-0.319537	0.623031	0.501997	-0.151168	1	0.586994	0.0975584	1	0.535206	-0.0503007	1	0.593341	0.113175	1	0.489788	-0.199211	1	0.556784	0.0111369	1	0.498346	-0.156908	1	1.06325	0.974194	0.343923	0.791169	0.555767	0.824093	0.608934	0.149313	1	0.25894	-1.01964	1	0.655152	0.253122	1	0.617358	0.179327	1
CAAP1	0.903565	-0.0108543	1	0.863678	-0.0800875	1	0.821153	-0.164303	1	1.02482	0.187802	1	0.926445	0.0306211	1	1.10996	0.336252	0.99746	0.783474	-0.238573	1	0.639567	-0.53017	0.982645	1.14844	0.345865	0.745772	1.04699	0.217607	1	0.717672	-0.336844	1	0.239021	-1.84396	1	0.752	-0.278678	1	1.3297	0.542565	1
CAB39	2.48318	0.15372	0.907489	1.82148	-0.354668	1	2.45708	0.117901	1	2.57692	0.186917	1	1.92278	-0.274711	1	2.19441	-0.0677198	1	2.48697	0.137088	1	1.37826	-0.762557	0.725582	3.21499	0.503094	0.715953	2.60811	0.202045	1	2.40311	0.0637254	1	1.21502	-0.919094	1	1.96545	-0.225066	1	2.49318	0.105617	1
CABIN1	1.10102	0.196438	0.831839	0.753867	-0.425283	1	1.10253	0.175184	1	0.910841	-0.130624	1	0.876628	-0.194636	1	0.971639	-0.0324015	1	0.955812	-0.0582527	1	0.688451	-0.549338	0.974204	1.72581	0.824238	0.423657	1.05697	0.099079	1	1.70719	0.785496	1	0.398368	-1.27584	1	0.94	-0.0777297	1	1.3297	0.41753	1
CACNA2D4	1.10546	-0.176095	0.894273	1.21577	-0.00334257	1	1.32712	0.140155	1	1.05555	-0.2221	1	1.33242	0.143896	1	1.07765	-0.201379	1	1.48211	0.321944	0.965286	1.72724	0.537681	0.80982	0.580528	-1.08385	0.655905	1.06321	-0.207803	1	0.521943	-1.2142	1	0.219103	-2.38233	1	1.51539	0.322882	1	0.831059	-0.546339	1
CACNB4	5.2277	-0.196083	0.851252	3.27954	-0.88616	0.662573	7.8638	0.49933	0.651879	5.57506	-0.0692033	1	6.34831	0.13761	1	6.2567	0.118582	1	4.41516	-0.443076	0.853134	3.59162	-0.730055	0.754097	12.576	1.1466	0.297019	7.87925	0.46646	0.95752	8.66644	0.564323	1	2.11135	-1.48223	1	6.11285	0.0681978	1	7.4083	0.319016	1
CACUL1	1.19701	0.232372	0.754109	0.993535	-0.0973243	1	1.02979	-0.0425362	1	1.28251	0.303363	1	0.861014	-0.324694	1	1.06461	0.0117558	1	1.06849	0.0174108	1	0.706103	-0.608323	0.926135	1.25255	0.250261	0.831447	0.992081	-0.0970188	1	1.03301	-0.0339072	1	0.278858	-1.85528	1	1.01121	-0.0656565	1	1.47216	0.468871	1
CACYBP	1.43272	-0.115634	0.953038	1.95221	0.391604	1	1.31436	-0.241886	1	1.2052	-0.365247	1	1.72723	0.198614	1	1.7358	0.214621	1	1.82214	0.290051	0.998534	1.76933	0.225227	1	0.482722	-1.67939	0.417881	1.25164	-0.3029	1	0.293593	-2.34938	1	1.05568	-0.535222	1	1.18782	-0.371016	1	1.21097	-0.34086	1
CALCB	1.55809	0.502913	0.187158	0.756481	-0.710401	1	1.47195	0.340654	1	1.61652	0.472907	1	0.915292	-0.424526	0.974356	0.960302	-0.360448	1	0.846444	-0.552187	0.658829	0.517356	-1.25515	0.468636	2.41676	1.04548	0.305803	1.33775	0.169658	1	1.88117	0.649686	1	0.438205	-1.41826	1	0.877333	-0.458623	1	1.61463	0.419714	1
CALCOCO2	1.52496	0.445014	0.284371	1.16	-0.0624099	1	1.19313	-0.0187518	1	1.34495	0.169187	1	0.972544	-0.341633	1	1.07991	-0.182701	1	1.26337	0.0742612	1	1.00484	-0.277971	1	0.845552	-0.52266	1	1.08318	-0.165282	1	0.587186	-1.03348	1	0.338613	-1.78334	1	0.937152	-0.373081	1	1.59089	0.387538	1
CALM1	4.58717	-0.0913393	0.981856	5.64311	0.248626	1	4.28825	-0.190404	1	4.44023	-0.129093	1	5.06422	0.0778813	1	4.81115	-0.0042807	1	6.04309	0.371047	0.880385	6.0236	0.340089	0.987774	1.0948	-2.16552	0.279793	3.9209	-0.316399	1	0.946023	-2.35655	1	12.1104	1.31061	1	4.46073	-0.118295	1	3.7279	-0.396891	1
CALM2	6.62865	0.110492	0.944395	5.8758	-0.096324	1	5.2268	-0.287245	1	4.17362	-0.619738	0.956851	5.26423	-0.271445	1	5.48234	-0.214021	1	13.0228	1.26872	6.6771e-05	6.62243	0.0884002	1	1.30303	-2.28835	0.247898	3.74121	-0.775705	0.790224	0.869906	-2.84944	1	7.36982	0.215729	1	3.93661	-0.682401	1	5.05759	-0.331796	1
CALM3	1.53794	0.24336	0.724919	1.38311	0.0375577	1	1.34179	-0.0104731	1	1.03176	-0.415056	1	1.10564	-0.316718	1	1.11053	-0.319558	1	2.09324	0.734105	0.148004	1.55614	0.216638	1	0.353365	-1.9508	0.337198	0.852316	-0.696237	0.951521	0.337088	-1.97915	1	4.40197	1.69506	0.608039	1.07388	-0.338447	1	0.854804	-0.655526	1
CALR	5.01453	-0.0517725	1	5.60737	0.131247	1	4.12937	-0.358208	1	4.40851	-0.24406	1	5.3423	0.0556158	1	5.57984	0.13055	1	8.09988	0.756426	0.118017	5.40033	0.0686959	1	1.07903	-2.28409	0.249054	3.75993	-0.481411	1	0.772041	-2.7436	1	3.72475	-0.49173	1	3.69164	-0.496141	1	6.64848	0.338966	1
CAMK1D	3.69591	0.289855	0.622661	2.81589	-0.184816	1	2.66636	-0.277965	1	3.83069	0.297864	1	2.50497	-0.371417	1	4.32646	0.530102	0.544334	2.13102	-0.629398	0.500413	1.60638	-1.01988	0.559473	4.78936	0.610895	0.624525	3.44296	0.127225	1	4.57788	0.523853	1	1.09551	-1.53734	1	2.444	-0.384849	1	3.60917	0.164886	1
CAMK2D	4.89702	0.0594567	1	4.27743	-0.162179	1	4.79804	0.0188901	1	4.95561	0.0680581	1	4.66717	-0.0258248	1	5.42735	0.225817	1	3.69399	-0.399622	0.925757	2.22151	-1.13767	0.467397	8.04852	0.783767	0.498776	6.22453	0.419785	0.989742	5.54565	0.215151	1	1.41421	-1.7571	1	4.54333	-0.0661218	1	5.15257	0.0933664	1
CAMKMT	2.14703	-0.155862	0.920492	2.03762	-0.216693	1	2.07426	-0.194885	1	2.63539	0.185795	1	2.40088	0.0411166	1	3.06117	0.455148	0.719562	1.68096	-0.526629	0.700735	1.19766	-1.00566	0.624636	4.38236	0.932468	0.419282	3.38805	0.574096	0.863994	3.54487	0.593613	1	0.896329	-1.38391	1	2.35285	0.00629056	1	1.66212	-0.507642	1
CAMLG	0.75633	-0.26248	0.73076	1.13385	0.413435	1	0.775853	-0.194239	1	0.966344	0.155394	1	0.941316	0.117483	1	0.890008	0.0283408	1	0.969732	0.167887	1	1.13384	0.398185	0.884654	0.261869	-1.7515	0.397484	0.788673	-0.158189	1	0.152234	-2.44709	1	0.139429	-2.49	1	0.971333	0.155028	1	0.807315	-0.108506	1
CAMTA1	1.9875	0.226842	0.762889	1.46241	-0.289881	1	1.66974	-0.0859416	1	1.79195	0.02735	1	1.48335	-0.271682	1	2.00564	0.218178	1	1.75652	-0.00368653	1	1.21939	-0.554868	0.971681	2.37259	0.44018	0.661892	1.95796	0.162979	1	1.5767	-0.165427	1	0.876411	-1.00466	1	1.27042	-0.481744	1	1.9708	0.147103	1
CAND1	1.21477	0.0915577	0.965271	1.18527	0.0391904	1	1.01448	-0.21117	1	1.27161	0.148722	1	1.07143	-0.121191	1	1.27832	0.167708	1	1.12749	-0.0405924	1	0.916576	-0.351604	1	1.35351	0.232212	0.851654	1.19923	0.0559978	1	1.03301	-0.163857	1	0.338613	-1.72122	1	1.05394	-0.136954	1	1.35344	0.219449	1
CANX	2.24439	-0.249504	0.757121	2.92047	0.197469	1	2.1789	-0.27115	1	2.59377	0.00927074	1	2.70424	0.0767	1	2.91832	0.207573	1	3.06761	0.285338	0.998534	2.73479	0.0895828	1	1.27148	-1.03737	0.681016	2.59563	0.00998184	1	0.88078	-1.55312	1	3.28654	0.332647	1	2.78297	0.111392	1	2.68313	0.0373067	1
CAP1	2.88287	0.0704943	0.988631	3.13835	0.194452	1	2.65232	-0.0736817	1	2.82371	0.0265549	1	2.7667	-0.00511667	1	2.75279	-0.0134498	1	2.99934	0.126447	1	3.28745	0.258733	1	1.14844	-1.29302	0.549913	2.26744	-0.30844	1	0.674177	-2.04086	1	0.876411	-1.66215	1	2.7203	-0.0317279	1	2.01829	-0.477226	1
CAPG	1.10102	-0.0298262	1	1.24628	0.170207	1	0.972368	-0.226992	1	1.31819	0.25655	1	1.06549	-0.0783646	1	0.913817	-0.330947	1	1.50066	0.485408	0.626356	1.50862	0.459186	0.878749	0.321815	-1.81267	0.37431	0.88601	-0.355266	1	0.239224	-2.18499	1	0.318695	-1.75683	1	1.3103	0.233161	1	1.13974	0.0223896	1
CAPNS1	1.33024	-0.0472786	1	1.64369	0.294853	1	1.27863	-0.106251	1	1.33306	-0.0371685	1	1.42238	0.0657698	1	1.33388	-0.0383074	1	1.50796	0.162294	1	1.65934	0.298809	1	0.31866	-2.11514	0.292568	1.2504	-0.134367	1	0.260972	-2.3515	1	0.517879	-1.37548	1	1.54388	0.181247	1	1.35344	-0.0210372	1
CAPRIN1	2.44936	-0.0932469	0.980314	2.63461	0.0338091	1	2.33266	-0.162137	1	2.38464	-0.121579	1	2.54587	-0.0203625	1	2.83045	0.155721	1	3.04508	0.272769	1	2.27039	-0.193852	1	2.47987	-0.0596843	1	2.80279	0.127648	1	1.56583	-0.728463	1	2.4898	-0.0670463	1	2.42691	-0.0914509	1	2.73062	0.0621921	1
CAPZA1	3.28051	0.267948	0.676892	3.05207	0.111229	1	2.64977	-0.114839	1	2.87921	0.0187307	1	2.42393	-0.253801	1	2.99145	0.0840337	1	2.95824	0.0639094	1	2.40075	-0.257863	1	2.10757	-0.443116	1	2.55071	-0.166884	1	1.35923	-1.07389	1	2.15119	-0.418788	1	2.36709	-0.273082	1	3.0393	0.0739488	1
CAPZA2	2.01756	0.356886	0.483239	1.82148	0.136794	1	1.2346	-0.483878	0.828905	2.10514	0.363663	1	1.27739	-0.423406	0.970265	2.34633	0.579496	0.419315	1.45559	-0.221311	1	1.01434	-0.751206	0.823131	1.08849	-0.62973	0.988087	1.22045	-0.476722	1	0.869906	-0.943233	1	1.77274	0.074168	1	1.10521	-0.608686	1	1.78084	0.0783024	1
CAPZB	3.16538	0.111687	0.944395	2.75662	-0.122869	1	3.20869	0.120695	1	2.77316	-0.112437	1	2.92879	-0.0281916	1	2.87183	-0.0613806	1	3.11467	0.0714719	1	3.22227	0.118337	1	2.66917	-0.165122	1	2.66801	-0.169836	1	2.44661	-0.295274	1	2.33046	-0.371828	1	2.65479	-0.173208	1	2.56441	-0.237658	1
CARD8	1.32546	0.02075	1	1.07807	-0.305029	1	1.57787	0.306183	1	1.45695	0.165302	1	1.28855	-0.0272485	1	1.051	-0.360142	1	1.13412	-0.232572	1	1.11075	-0.251248	1	2.11388	0.708547	0.482353	1.65472	0.359567	1	1.35923	0.0489269	1	0.398368	-1.67971	1	1.504	0.202944	1	1.30595	-0.0128925	1
CARHSP1	2.10365	0.150287	0.911917	1.94437	0.0030359	1	2.15146	0.169405	1	1.6522	-0.249098	1	1.94137	0.000718053	1	1.69102	-0.225592	1	2.19399	0.200737	1	2.38446	0.31553	1	1.05063	-0.900549	0.76877	1.55488	-0.337529	1	1.05476	-0.884305	1	0.856492	-1.1777	1	1.77176	-0.135859	1	1.61463	-0.278299	1
CARS2	0.996825	-0.0347311	1	0.830561	-0.314297	1	1.00682	-0.0146414	1	1.10213	0.127185	1	1.05954	0.0673853	1	0.973907	-0.069713	1	1.01812	0.00350603	1	0.856829	-0.258183	1	1.49549	0.572613	0.570767	1.17802	0.227737	1	1.48971	0.55172	1	0.398368	-1.31189	1	1.10521	0.12451	1	0.997271	-0.0267046	1
CASC15	5.78248	0.733533	0.0132119	4.12579	0.0594265	1	2.44368	-0.771129	0.299213	7.99043	1.129	0.0227625	1.58894	-1.41334	0.00689016	4.89391	0.351484	0.969462	1.84203	-1.20157	0.0120755	1.19087	-1.7942	0.140992	5.24684	0.409365	0.805788	3.75868	-0.0853525	1	3.86021	-0.0525994	1	0.995921	-1.99922	1	2.49527	-0.686794	1	7.24209	0.841493	1
CASC3	0.894683	0.220586	0.779409	0.633597	-0.353356	1	0.817963	0.0466133	1	0.799836	0.00972619	1	0.664721	-0.283338	1	0.814046	0.0393907	1	0.87362	0.153929	1	0.59883	-0.427721	1	0.886568	0.161733	0.924172	0.836094	0.0776382	1	0.685051	-0.209053	1	0.7569	-0.0621602	1	0.680788	-0.227362	1	1.04476	0.394039	1
CASD1	0.747448	0.140767	0.920492	0.685016	-0.0174705	1	0.618258	-0.183911	1	0.904894	0.420857	1	0.597803	-0.233756	1	0.801574	0.244304	1	0.478569	-0.587285	0.664537	0.334041	-1.09072	0.581348	1.01908	0.572653	0.57138	0.947157	0.484397	0.926136	0.652429	-0.0791848	1	0.497961	-0.450014	1	0.643758	-0.106593	1	0.688592	0.00599658	1
CASP2	0.975645	0.109017	0.944585	1.00138	0.134271	1	0.925791	0.0105518	1	0.913815	-0.0101352	1	0.936855	0.0293961	1	0.951798	0.0567293	1	0.764252	-0.29706	1	0.900282	-0.0325712	1	0.899188	-0.0330544	1	0.943413	0.038886	1	0.619808	-0.563292	1	0.219103	-1.97678	1	0.794727	-0.215065	1	1.02102	0.15032	1
CASP4	0.847199	-0.00538009	1	1.01009	0.274593	1	0.893252	0.0817865	1	0.86525	0.0284425	1	0.795583	-0.104717	1	0.780033	-0.140677	1	0.874283	0.0464235	1	1.03471	0.302103	0.982645	0.372295	-1.20205	0.593526	0.783682	-0.123207	1	0.271846	-1.60987	1	0.278858	-1.53996	1	0.982727	0.215832	1	0.878549	0.052892	1
CASP8AP2	1.90039	0.192594	0.831839	1.85024	0.120709	1	1.68825	-0.0246293	1	1.90097	0.161681	1	1.67816	-0.0338233	1	1.92117	0.190729	1	1.15334	-0.628735	0.500653	1.32666	-0.388146	1	1.66902	-0.0407275	1	1.9305	0.18252	1	1.40272	-0.295022	1	1.31462	-0.390372	1	1.23055	-0.489174	1	2.13701	0.301766	1
CAST	1.38114	0.386019	0.415256	1.18614	0.0815234	1	0.917497	-0.33	1	1.43118	0.376661	1	0.828299	-0.484254	0.883522	1.16268	0.0526631	1	1.17521	0.0689751	1	0.821524	-0.476879	1	0.858172	-0.399648	1	1.0108	-0.165315	1	0.478448	-1.22396	1	0.139429	-2.85446	1	1.04539	-0.110464	1	1.30595	0.206351	1
CAT	1.04738	-0.0292522	1	1.34127	0.368335	1	0.974282	-0.143088	1	1.10807	0.062858	1	1.04987	-0.0217671	1	1.06631	0.00318716	1	1.13279	0.101548	1	1.12977	0.0910638	1	0.602614	-0.832301	0.818359	1.05198	-0.0178215	1	0.391458	-1.42512	1	0.219103	-2.18727	1	0.931455	-0.196687	1	1.04476	-0.0281498	1
CBFA2T2	1.0836	0.0991328	0.957806	0.800057	-0.388946	1	1.05914	0.0502117	1	1.24782	0.30559	1	0.948751	-0.126289	1	1.12186	0.147209	1	0.929298	-0.161149	1	0.525504	-1.00455	0.62645	1.83308	0.860869	0.403196	1.13185	0.149184	1	1.20699	0.231981	1	0.557716	-0.861144	1	0.843152	-0.29066	1	1.23472	0.260219	1
CBFA2T3	0.769311	-0.2797	0.699144	0.549059	-0.760428	1	1.03234	0.228055	1	0.8038	-0.17276	1	1.03426	0.226607	1	0.749988	-0.295681	1	1.10362	0.337676	0.93999	0.753629	-0.266561	1	1.44186	0.701481	0.488479	1.25164	0.513295	0.95077	1.79418	1.0003	1	0.617471	-0.525788	1	0.962788	0.102248	1	0.854804	-0.0667969	1
CBFB	2.42716	0.287794	0.627424	1.65851	-0.355223	1	2.08447	0.00147662	1	1.76023	-0.26047	1	1.7198	-0.303309	1	1.97106	-0.0907336	1	2.84424	0.516595	0.558695	1.29	-0.721959	0.7644	2.75751	0.413686	0.683403	2.07152	-0.00864246	1	1.75069	-0.258252	1	0.7569	-1.45413	1	1.47267	-0.511927	1	2.51692	0.254337	1
CBL	1.22844	0.289946	0.627424	0.794828	-0.437047	1	1.16506	0.166333	1	1.1616	0.153825	1	0.857296	-0.324945	1	0.984111	-0.110999	1	1.05325	0.000858667	1	0.585251	-0.881577	0.716325	1.76051	0.763227	0.451093	1.10564	0.0752024	1	1.29398	0.296494	1	0.7569	-0.468339	1	0.851697	-0.312161	1	1.49591	0.497725	1
CBLB	1.64623	0.425223	0.323965	1.11206	-0.263309	1	1.28245	-0.042111	1	1.99414	0.65954	0.673091	0.985185	-0.456653	0.926505	1.38263	0.0820081	1	0.857712	-0.678406	0.42134	0.52143	-1.38253	0.377564	1.76682	0.434911	0.667219	1.48126	0.181512	1	1.25049	-0.0771734	1	0.497961	-1.37714	1	1.25048	-0.0762928	1	2.11327	0.668376	1
CBR4	0.898783	-0.322877	0.611653	0.92207	-0.241341	1	1.2027	0.182722	1	1.19728	0.166956	1	1.10638	0.0446113	1	0.944429	-0.213952	1	1.00221	-0.114637	1	0.706103	-0.634819	0.905681	2.14228	1.0255	0.314865	1.70713	0.718961	0.643277	1.78331	0.728567	1	0.577634	-0.879377	1	1.24764	0.218872	1	1.18723	0.137173	1
CBX1	1.23493	0.147003	0.920054	1.26284	0.160476	1	0.999166	-0.214387	1	1.15069	0.0131639	1	0.949495	-0.291045	1	1.22787	0.122272	1	1.40522	0.342486	0.93187	1.04014	-0.140675	1	0.605769	-0.926339	0.75187	1.01454	-0.179259	1	0.358836	-1.64797	1	1.39429	0.282581	1	0.843152	-0.445413	1	1.40093	0.287651	1
CBX3	3.28187	-0.168552	0.907489	4.01423	0.171158	1	3.17742	-0.202886	1	3.02193	-0.272159	1	4.21956	0.255316	1	3.83157	0.102817	1	4.47747	0.357933	0.897904	4.14564	0.21431	1	1.47656	-1.3076	0.54588	3.43921	-0.0715194	1	0.946023	-1.93465	1	0.995921	-1.85792	1	3.43242	-0.0737517	1	3.18177	-0.202114	1
CBX4	0.956857	0.19358	0.831839	0.759967	-0.197771	1	1.02022	0.276939	1	0.788933	-0.137958	1	0.79707	-0.125385	1	0.870167	0.0148595	1	0.7848	-0.151921	1	0.866334	0.00712783	1	0.643629	-0.428397	1	0.758724	-0.195095	1	0.685051	-0.327149	1	0.995921	0.208504	1	0.928606	0.109837	1	0.759826	-0.172791	1
CBX5	3.91044	0.166861	0.875444	3.63338	0.0249849	1	3.68402	0.0487632	1	2.93967	-0.303181	1	3.48941	-0.0391204	1	3.68248	0.0489716	1	3.62771	0.0234449	1	3.47077	-0.0461225	1	3.00991	-0.25632	1	3.59895	0.00929082	1	2.2835	-0.658636	1	2.66907	-0.440346	1	2.59782	-0.473189	1	3.63292	-0.000863278	1
CCAR1	2.78517	0.035428	1	2.37403	-0.220362	1	2.71931	-0.00793638	1	2.55412	-0.105254	1	2.39865	-0.207239	1	2.6859	-0.0284405	1	3.72316	0.512604	0.561082	2.212	-0.321028	1	3.00045	0.135771	1	2.6181	-0.0660804	1	2.58797	-0.0880022	1	3.04752	0.139441	1	2.38988	-0.199956	1	2.54067	-0.125294	1
CCDC12	1.32546	-0.0914546	0.981856	1.40402	0.0114705	1	1.40879	0.0175039	1	1.30432	-0.103117	1	1.47889	0.095124	1	1.49374	0.115397	1	1.40058	0.00792345	1	1.50997	0.122019	1	1.40715	0.0130667	1	1.37768	-0.018002	1	1.05476	-0.404996	1	0.497961	-1.45991	1	1.28182	-0.124488	1	1.13974	-0.294949	1
CCDC138	1.14987	-0.0805647	0.99452	1.16	-0.0557303	1	1.01001	-0.280252	1	1.24386	0.0534918	1	1.20007	-0.00237166	1	1.49374	0.366517	0.935003	1.10959	-0.128825	1	0.665366	-0.888121	0.709788	1.82677	0.620086	0.536544	1.65472	0.495079	0.951521	1.5767	0.389188	1	0.478042	-1.30264	1	0.94	-0.362361	1	1.47216	0.283078	1
CCDC14	2.32331	0.239533	0.73228	1.57135	-0.409929	1	2.31544	0.204614	1	1.96936	-0.0583794	1	1.89155	-0.12384	1	2.0986	0.0435356	1	1.65113	-0.342152	0.998534	0.99126	-1.0856	0.575828	3.69456	0.878819	0.44206	2.66177	0.407492	0.999905	2.67496	0.38157	1	0.677226	-1.5837	1	1.504	-0.453805	1	2.77811	0.422911	1
CCDC167	0.782634	0.0183779	1	0.924685	0.280839	1	0.870282	0.190794	1	0.452943	-0.820005	0.769449	0.993363	0.403419	0.905878	0.837855	0.130316	1	0.585286	-0.447388	0.902454	1.15692	0.619039	0.666399	0.239783	-1.70145	0.413909	0.661387	-0.240722	1	0.206603	-1.85592	1	0.139429	-2.31466	1	0.598182	-0.379345	1	0.474891	-0.671622	1
CCDC18	2.00732	0.123386	0.944395	1.3404	-0.524063	1	2.19548	0.256991	1	1.45199	-0.397302	1	1.52276	-0.3322	1	1.51868	-0.346839	1	3.01392	0.794632	0.0846619	1.22618	-0.643481	0.830508	2.85847	0.621265	0.616874	1.86436	-0.0118285	1	1.90292	0.0119272	1	0.63739	-1.54636	1	1.27897	-0.567033	1	2.27948	0.261717	1
CCDC18-AS1	0.921671	-0.284099	0.69067	0.957803	-0.187068	1	1.12869	0.0730145	1	1.35288	0.35502	1	1.16066	0.116614	1	0.879237	-0.334793	1	0.970394	-0.171398	1	0.831029	-0.395527	1	1.88672	0.829505	0.421209	1.65596	0.665708	0.723364	1.4136	0.387748	1	0.517879	-1.03619	1	1.36727	0.350283	1	1.47216	0.438683	1
CCDC25	0.52745	-0.272972	0.70822	0.694603	0.196174	1	0.600393	-0.0356563	1	0.53917	-0.20004	1	0.742048	0.30709	1	0.611101	-0.00711164	1	0.617765	0.0107104	1	0.841892	0.486799	0.811966	0.359675	-0.777433	0.869325	0.587761	-0.0653949	1	0.337088	-0.839134	1	1.11543	0.862906	1	0.658	0.104891	1	0.664848	0.132105	1
CCDC26	12.6304	-0.136445	0.944395	10.0957	-0.465976	1	17.5396	0.419939	0.827579	8.50185	-0.722785	0.818935	14.609	0.112639	1	16.0479	0.275621	1	9.5104	-0.571075	0.614791	6.11458	-1.20071	0.426874	32.3518	1.2926	0.224957	21.3678	0.701078	0.66129	25.3904	0.892971	1	5.35806	-1.37136	1	11.4708	-0.256558	1	11.5161	-0.27273	1
CCDC28A	0.729001	0.310664	0.584586	0.689374	0.173358	1	0.621448	0.00937561	1	0.793889	0.394577	1	0.504861	-0.319477	1	0.582757	-0.0965336	1	0.508397	-0.3124	1	0.630061	0.0304005	1	0.302884	-1.03603	0.686036	0.507896	-0.297501	1	0.184855	-1.68142	1	0.139429	-1.98823	1	0.737758	0.264157	1	0.427402	-0.489468	1
CCDC47	0.819529	-0.134403	0.944395	0.97349	0.155398	1	0.777767	-0.20393	1	0.840472	-0.0755099	1	0.901909	0.0350594	1	1.01699	0.237695	1	1.02276	0.241621	1	0.821524	-0.108454	1	0.542668	-0.710765	0.919872	0.937174	0.0925064	1	0.413205	-1.07798	1	0.956084	0.117359	1	0.783333	-0.175025	1	0.736081	-0.250444	1
CCDC57	0.628225	-0.228125	0.805416	0.546444	-0.41315	1	0.884957	0.357875	0.981103	0.669999	-0.0957486	1	0.812684	0.211464	1	0.609967	-0.255012	1	0.646267	-0.157696	1	0.716966	0.00944426	1	1.07272	0.606587	0.547902	0.919703	0.393943	0.986759	0.96777	0.444979	1	0.318695	-1.10546	1	0.917212	0.374871	1	0.759826	0.102799	1
CCDC59	0.728318	-0.288627	0.678353	0.993535	0.237982	1	0.694184	-0.335219	1	0.914806	0.10548	1	0.968827	0.201204	1	0.884906	0.0569272	1	1.14803	0.487496	0.625223	0.989902	0.224152	1	0.277644	-1.63414	0.426561	0.769955	-0.159787	1	0.250098	-1.73478	1	0.338613	-1.28573	1	0.840303	-0.0251404	1	0.759826	-0.160459	1
CCDC6	0.707138	0.0230582	1	0.64144	-0.1328	1	0.649522	-0.117221	1	0.832543	0.276015	1	0.643902	-0.128877	1	0.780599	0.186147	1	0.624393	-0.179895	1	0.439957	-0.694323	0.857475	1.15159	0.743305	0.461739	0.809888	0.228502	1	0.891653	0.35701	1	0.318695	-1.07577	1	0.646606	-0.111761	1	0.641103	-0.105264	1
CCDC66	0.849932	-0.0937758	0.980572	0.7957	-0.183638	1	0.907288	0.0226593	1	1.01887	0.203314	1	0.904883	0.0180127	1	0.793071	-0.198065	1	0.924659	0.0533803	1	0.714251	-0.340886	1	1.41346	0.678229	0.499648	1.08443	0.296294	1	1.14175	0.352347	1	0.438205	-0.997033	1	1.00267	0.16875	1	0.902293	0.0156493	1
CCDC85B	0.763162	-1.27877	1.15597e-05	1.78401	0.153445	1	1.49364	-0.130537	1	0.801818	-1.06993	0.374148	2.80685	0.914126	0.0556587	1.58671	-0.0331793	1	2.11246	0.439435	0.733331	3.04711	0.985864	0.339299	0.921273	-0.827311	0.821518	1.93924	0.277833	1	0.913401	-0.828173	1	0.7569	-1.09035	1	1.86576	0.208973	1	1.16348	-0.482223	1
CCDC88A	6.89101	0.217419	0.779266	4.8997	-0.351063	1	5.89355	-0.0652942	1	6.36796	0.05765	1	4.86941	-0.365597	1	6.21022	0.0202745	1	8.15887	0.471572	0.650946	3.53323	-0.831251	0.677272	7.51216	0.296615	0.925338	5.92753	-0.0534695	1	5.46953	-0.178783	1	2.8085	-1.14775	1	5.22127	-0.240964	1	6.74345	0.108741	1
CCDC91	3.32799	-0.0346204	1	2.78887	-0.306073	1	3.4001	0.00378723	1	4.83271	0.559825	0.87417	3.03362	-0.17783	1	3.51298	0.0581872	1	2.7468	-0.338134	0.998534	1.79377	-0.957729	0.597179	6.1618	0.886178	0.436135	4.3115	0.369778	1	4.8606	0.51135	1	1.35445	-1.33452	1	3.87394	0.194541	1	3.44296	-0.0018716	1
CCDC93	0.78161	0.409545	0.365171	0.592635	-0.0948794	1	0.583166	-0.124323	1	0.681892	0.124657	1	0.511552	-0.328479	1	0.703503	0.185042	1	0.464649	-0.484081	0.850563	0.357125	-0.850305	0.73684	1.06009	0.774379	0.446034	0.681354	0.121527	1	0.848158	0.435417	1	0.179266	-1.69324	1	0.41303	-0.616067	1	0.617358	-0.00847241	1
CCM2	2.14772	0.211671	0.793708	1.39269	-0.497207	1	2.41944	0.384987	0.918707	2.20822	0.220694	1	1.48484	-0.404125	0.998243	1.29023	-0.639858	0.481059	2.00044	0.0686609	1	1.30086	-0.58616	0.878253	3.73557	0.991897	0.38168	2.17759	0.19504	1	2.83807	0.560545	1	0.796737	-1.26274	1	1.99964	0.0603431	1	2.3982	0.304448	1
CCN2	19.2007	0.471217	0.232318	18.9922	0.375598	1	11.6633	-0.404151	0.984215	20.9642	0.528789	0.933709	9.21166	-0.763279	0.419664	15.0207	0.0022379	1	16.034	0.108385	1	13.1145	-0.205253	1	6.04191	-1.33537	0.425207	8.65794	-0.831338	0.725731	4.27341	-1.82979	1	3.68491	-2.04933	1	13.0688	-0.206876	1	14.7929	-0.0510424	1
CCNA2	0.69689	0.33484	0.539997	0.2693	-1.18176	0.236912	0.572957	-0.0291127	1	0.0683874	-3.17187	6.36947e-08	0.313028	-0.967445	0.225796	0.317455	-0.970925	0.0868202	2.03093	2.32982	4.35477e-20	0.422304	-0.486421	1	0.220853	-1.40698	0.51043	0.189681	-1.67304	0.117529	0.14136	-1.96155	1	0.298776	-0.90371	1	0.0655152	-3.13103	0.243741	0.593614	0.0474923	1
CCNB1	0.496705	-0.514554	0.262228	0.162103	-2.1248	0.000351327	0.346454	-1.02388	0.0968635	0.0852365	-3.04367	2.84417e-07	0.207446	-1.77914	0.000764546	0.159861	-2.20432	8.62177e-08	3.74901	3.73651	2.28145e-60	0.408725	-0.728815	0.839054	0.261869	-1.35053	0.547902	0.114807	-2.59101	0.00239423	0.119612	-2.3712	1	0.7569	0.19837	1	0.088303	-2.90189	0.377877	0.688592	0.0673705	1
CCNB1IP1	1.49319	-0.257441	0.739945	2.22761	0.409889	1	1.61487	-0.104811	1	1.6859	-0.0337594	1	1.94732	0.197439	1	1.82367	0.0948582	1	1.66505	-0.0550233	1	2.16991	0.353839	0.982645	0.640474	-1.44588	0.489624	1.75704	0.0299235	1	0.630682	-1.44641	1	0.537797	-1.65878	1	1.89139	0.136989	1	1.40093	-0.308328	1
CCNB2	0.871454	0.0265017	1	0.326821	-1.47134	0.0367539	0.683975	-0.36594	1	0.232914	-1.95972	0.00190551	0.336078	-1.44465	0.0101029	0.300449	-1.64649	8.35908e-05	3.67875	2.85298	1.05278e-32	0.692524	-0.325814	1	0.249249	-1.79564	0.388999	0.248332	-1.84754	0.0602346	0.239224	-1.80285	1	0.597553	-0.506401	1	0.284849	-1.60747	1	0.664848	-0.353914	1
CCNC	1.42726	0.0912056	0.96571	1.4598	0.113316	1	1.25885	-0.123695	1	1.46884	0.121643	1	1.29821	-0.0726513	1	1.46313	0.123415	1	1.35882	0.000185112	1	1.05508	-0.382954	1	1.27148	-0.0986117	1	1.39515	0.040383	1	0.815537	-0.736538	1	0.298776	-2.12431	1	1.21345	-0.167619	1	1.3297	-0.0392819	1
CCND3	12.7073	0.232267	0.746689	12.5508	0.176333	1	10.0772	-0.174729	1	11.8459	0.0834445	1	9.57153	-0.25317	1	11.5871	0.0527245	1	11.6567	0.0612027	1	11.0111	-0.0304129	1	8.07691	-0.487741	0.930226	10.0456	-0.170503	1	6.15458	-0.883798	1	3.06744	-1.89394	1	8.95279	-0.336972	1	10.3051	-0.153603	1
CCNF	0.702697	0.437664	0.313515	0.198707	-1.56809	0.0192171	0.567215	0.0265875	1	0.0852365	-2.79055	2.13356e-06	0.260981	-1.17558	0.0734643	0.223352	-1.4418	0.0011103	1.85926	2.22796	8.47205e-18	0.369346	-0.620251	0.926135	0.70673	0.351179	0.745239	0.242093	-1.24987	0.410034	0.554565	0.00269963	1	0.159347	-1.67115	1	0.0797576	-2.79304	0.44662	0.902293	0.698964	1
CCNG2	1.07198	1.16885	1.89869e-06	0.328564	-0.935749	0.712521	0.715877	0.279666	1	0.53025	-0.201443	1	0.268416	-1.25298	0.0436671	0.354303	-0.854778	0.194224	0.822582	0.511204	0.590073	0.350336	-0.817129	0.76894	0.526892	-0.198153	1	0.267051	-1.22263	0.41885	0.445827	-0.422262	1	0.159347	-1.78561	1	0.364606	-0.7369	1	0.926038	0.620773	1
CCNH	2.2461	0.191058	0.831839	1.90863	-0.0950434	1	1.64103	-0.340209	1	2.49763	0.327388	1	1.52871	-0.445559	0.944232	2.02151	-0.00483647	1	2.66129	0.449426	0.711328	1.13384	-0.874077	0.718285	2.61553	0.375	0.714255	1.91428	-0.0883302	1	1.83768	-0.149407	1	0.896329	-1.1769	1	1.91988	-0.0822429	1	2.51692	0.293146	1
CCNI	7.5493	0.333134	0.536247	7.24148	0.213461	1	6.14748	-0.0470506	1	6.50473	0.0425151	1	5.60254	-0.193724	1	6.06679	-0.0694936	1	6.54486	0.0547543	1	6.875	0.125814	1	2.05393	-1.64794	0.424053	4.45001	-0.535035	0.989742	1.18525	-2.42621	1	1.49388	-2.09538	1	5.65139	-0.169858	1	5.46125	-0.240016	1
CCNK	1.21443	0.382743	0.42558	1.02142	0.0460029	1	0.896442	-0.163996	1	1.13186	0.206364	1	0.801531	-0.337325	1	1.07141	0.1282	1	1.09236	0.157114	1	0.708819	-0.507466	0.99926	0.602614	-0.729573	0.901095	0.733766	-0.457653	1	0.402331	-1.28495	1	0.358532	-1.42215	1	0.749152	-0.413063	1	0.973527	-0.0263569	1
CCNL1	3.53125	0.386241	0.410383	2.9196	0.0212114	1	2.44368	-0.265088	1	3.37279	0.247208	1	2.29009	-0.362674	1	3.24314	0.198543	1	2.98741	0.0594195	1	1.68514	-0.807218	0.698915	2.54928	-0.18219	1	2.01536	-0.542189	0.988874	2.19651	-0.401177	1	4.70075	0.688312	1	2.51521	-0.202189	1	2.68313	-0.123125	1
CCNT1	1.32716	0.390376	0.405084	1.19573	0.161056	1	0.86454	-0.357557	1	1.26765	0.251105	1	0.885551	-0.314184	1	1.31517	0.331546	1	1.04066	-0.0599285	1	0.729187	-0.592257	0.938329	0.785606	-0.467083	1	0.710056	-0.63462	0.981687	0.532817	-1.01058	1	0.617471	-0.791373	1	0.820364	-0.404774	1	1.30595	0.267285	1
CCNT2	0.949683	0.203928	0.819281	0.791342	-0.114393	1	0.720344	-0.269178	1	0.972291	0.208138	1	0.72346	-0.257883	1	0.921187	0.131492	1	0.857049	0.0110078	1	0.46983	-0.891765	0.707285	1.25255	0.572395	0.57094	0.985842	0.225925	1	0.815537	-0.0588872	1	0.338613	-1.27929	1	0.78903	-0.111338	1	0.878549	0.0501513	1
CCNY	2.04797	-0.0764714	0.998415	1.53998	-0.508363	1	2.28609	0.111217	1	2.25679	0.0856231	1	2.17112	0.0260987	1	2.38375	0.183457	1	1.95338	-0.144083	1	1.40134	-0.636148	0.830905	3.64408	0.792266	0.495111	2.69547	0.358773	1	2.76195	0.364213	1	0.836574	-1.34959	1	2.08509	-0.0373312	1	2.30322	0.0905321	1
CCSER2	1.0245	0.218487	0.78469	0.728592	-0.348747	1	0.978749	0.116815	1	1.04762	0.218244	1	0.823837	-0.1605	1	0.931391	0.0361197	1	0.723819	-0.36844	0.971306	0.522788	-0.834658	0.749042	1.3125	0.540292	0.589766	1.07319	0.251737	1	1.07651	0.240923	1	0.318695	-1.46031	1	0.988424	0.120365	1	1.3297	0.538718	1
CCT2	4.80649	0.138392	0.920492	5.67099	0.381851	1	3.06641	-0.598438	0.610795	4.18154	-0.101308	1	4.27161	-0.0697725	1	5.69378	0.412049	0.822441	5.39948	0.31318	0.972499	4.01121	-0.162771	1	1.24309	-1.86856	0.352545	2.98373	-0.610625	0.951521	1.3701	-1.71376	1	2.33046	-0.95519	1	3.53497	-0.346203	1	3.87036	-0.23024	1
CCT3	2.34654	-0.332899	0.584067	3.50962	0.344822	1	2.43475	-0.240391	1	2.11208	-0.448865	1	3.34888	0.274433	1	3.2097	0.2133	1	3.5369	0.369653	0.88205	3.7437	0.431993	0.902339	0.990684	-1.53358	0.4574	2.58815	-0.134733	1	0.728546	-1.95642	1	1.23494	-1.20196	1	2.50382	-0.180691	1	1.99454	-0.520077	1
CCT4	2.90405	0.00968044	1	3.46169	0.286877	1	2.16294	-0.46392	0.871721	2.75928	-0.0719585	1	2.78454	-0.0591076	1	3.44269	0.294405	1	3.51039	0.319842	0.965757	2.95477	0.0334333	1	1.39453	-1.06933	0.66153	2.29614	-0.350334	1	1.09826	-1.40243	1	2.50972	-0.220431	1	2.57788	-0.170622	1	2.3982	-0.288658	1
CCT5	2.39095	-0.415911	0.419755	3.66388	0.307379	1	2.24844	-0.472168	0.854005	2.51448	-0.283344	1	3.54295	0.258174	1	3.49201	0.243793	1	4.34424	0.605631	0.353755	3.62964	0.281497	1	0.993839	-1.62536	0.425207	2.64181	-0.204427	1	0.73942	-2.03111	1	3.28654	0.10364	1	2.97667	-0.023215	1	2.37446	-0.366521	1
CCT6A	2.40222	-0.28788	0.677568	3.59764	0.388211	1	2.13615	-0.445029	0.914128	2.49069	-0.192606	1	3.05147	0.126888	1	3.40584	0.317738	1	3.63169	0.417597	0.78146	3.10006	0.144233	1	1.17052	-1.28838	0.55222	2.5582	-0.149223	1	0.902527	-1.64789	1	1.97192	-0.530921	1	2.57218	-0.13781	1	2.35071	-0.281972	1
CCT7	1.64691	-0.476236	0.296911	2.87951	0.464185	1	1.61487	-0.461099	0.881824	1.90097	-0.193522	1	2.64699	0.33413	1	2.45291	0.217963	1	2.62484	0.325274	0.956284	2.95749	0.487953	0.847651	0.665714	-1.71442	0.403654	1.96295	-0.141953	1	0.51107	-2.06726	1	1.05568	-1.03222	1	2.42976	0.177117	1	1.63837	-0.408085	1
CCT8	2.6106	-0.201728	0.841001	3.64906	0.355204	1	2.61276	-0.179364	1	2.56998	-0.197718	1	3.3184	0.20658	1	3.14507	0.124341	1	3.19488	0.14726	1	3.69346	0.360619	0.977074	1.03801	-1.5132	0.461734	2.57941	-0.189399	1	0.782915	-1.90086	1	3.90401	0.400699	1	2.97667	0.0267944	1	1.89956	-0.636767	1
CD109	0.180713	-1.97793	1.76016e-11	0.142058	-2.16585	0.000235186	1.33541	1.40711	8.15105e-06	0.285443	-1.12458	0.338033	1.17479	1.13187	0.00514042	0.238658	-1.44807	0.00107684	0.287672	-1.14577	0.0362439	0.761777	0.370157	0.926135	1.811	1.6654	0.0831008	1.19299	1.08593	0.16891	1.13088	0.923932	1	0.398368	-0.548096	1	1.23909	1.08933	1	0.52238	-0.167549	1
CD164	5.63661	0.263828	0.677568	4.81516	-0.0270156	1	4.55686	-0.116989	1	5.54335	0.19346	1	4.33853	-0.192868	1	5.41488	0.167708	1	5.13567	0.0771632	1	4.25835	-0.2133	1	2.08864	-1.25076	0.571289	3.99952	-0.309318	1	1.39185	-1.82579	1	1.27478	-1.95121	1	4.40945	-0.15778	1	5.48499	0.136968	1
CD19	1.05934	0.00751057	1	1.03275	-0.0335782	1	1.04574	-0.0144002	1	0.920752	-0.210807	1	1.10564	0.0751107	1	0.880371	-0.295938	1	1.37207	0.433716	0.745298	1.31036	0.332296	1	0.678335	-0.647212	0.972308	0.974611	-0.121137	1	0.837284	-0.332461	1	0.358532	-1.51104	1	1.00836	-0.0669463	1	0.854804	-0.298755	1
CD2AP	1.88126	0.459096	0.260914	1.30903	-0.190727	1	1.32201	-0.180974	1	1.64625	0.167905	1	1.19635	-0.335134	1	1.95178	0.470752	0.676116	1.02143	-0.587602	0.591796	0.615125	-1.31091	0.428821	1.64378	0.155221	0.926728	1.49623	0.0179742	1	1.60933	0.117576	1	0.995921	-0.571377	1	1.13085	-0.395844	1	2.08952	0.483604	1
CD38	2.31408	0.0133562	1	2.29559	-0.00166285	1	2.65487	0.237763	1	2.25679	-0.0282767	1	2.05588	-0.17698	1	2.1621	-0.100255	1	1.95935	-0.255924	1	1.66477	-0.487645	0.96143	3.37905	0.569918	0.658731	3.19463	0.510245	0.95077	2.80545	0.280637	1	0.617471	-1.88183	1	2.13921	-0.107454	1	2.30322	-0.0151312	1
CD44	13.6327	0.482948	0.209614	9.40459	-0.186108	1	7.56839	-0.536811	0.72565	16.7668	0.731347	0.498577	7.00336	-0.648899	0.604663	13.752	0.442649	0.747581	9.15975	-0.233128	1	5.95978	-0.865538	0.656311	8.3167	-0.359	1	7.29523	-0.565958	0.972021	5.79575	-0.886014	1	2.31054	-2.21569	1	9.71618	-0.130098	1	15.5764	0.528048	1
CD46	1.19189	0.197577	0.829319	1.01794	-0.0813157	1	1.11274	0.0608563	1	1.29837	0.300591	1	0.921984	-0.239264	1	0.9552	-0.189496	1	1.0274	-0.0687488	1	0.756345	-0.526547	0.98272	1.4387	0.434866	0.667219	1.11438	0.0593227	1	1.04389	-0.0392311	1	0.458124	-1.19658	1	1.05109	-0.029341	1	1.47216	0.448544	1
CD47	1.78288	0.0968879	0.959996	1.73084	0.0355401	1	1.5549	-0.137022	1	1.78105	0.0797198	1	1.6447	-0.0454345	1	1.63659	-0.0550416	1	1.70548	0.0127753	1	1.48825	-0.195349	1	1.88356	0.156756	0.923802	1.8132	0.105735	1	1.35923	-0.321709	1	1.87233	0.133749	1	1.59515	-0.0884753	1	1.68586	-0.0186745	1
CD48	1.03201	-0.213231	0.831839	1.42581	0.32632	1	1.04383	-0.172486	1	1.09222	-0.0952371	1	1.26624	0.139097	1	1.06971	-0.135144	1	1.44896	0.364261	0.895837	1.49096	0.383583	0.96209	0.372295	-1.65651	0.424053	1.12561	-0.0478083	1	0.250098	-2.17685	1	0.219103	-2.31312	1	1.43279	0.310957	1	0.807315	-0.517751	1
CD53	3.41578	0.230075	0.754189	3.17583	0.0787657	1	2.90562	-0.0631653	1	3.81086	0.365168	1	2.56743	-0.2581	1	2.95573	-0.0359095	1	2.86744	-0.0842263	1	2.87737	-0.0747594	1	1.9372	-0.654824	0.965489	2.66052	-0.19443	1	1.01127	-1.58487	1	0.796737	-1.91893	1	3.11624	0.0438746	1	2.8256	-0.117877	1
CD55	1.14406	0.248952	0.710588	1.0955	0.141697	1	0.713325	-0.542082	0.724036	1.37667	0.50229	0.986335	0.677361	-0.613864	0.660434	1.3163	0.462895	0.70165	1.08043	0.123452	1	0.586609	-0.804067	0.770624	0.615234	-0.713368	0.916162	0.777442	-0.384908	1	0.543691	-0.872888	1	0.25894	-1.87704	1	0.922909	-0.120633	1	1.59089	0.657725	1
CD58	0.957198	0.00199244	1	0.950831	-0.00875566	1	0.771387	-0.345235	1	1.1606	0.304149	1	0.980723	0.0406486	1	1.15928	0.323948	1	0.753646	-0.38052	0.956284	0.590682	-0.72462	0.830905	1.22416	0.365253	0.72812	1.27785	0.448556	0.981687	0.989518	0.0499612	1	0.239021	-1.91709	1	0.797576	-0.266907	1	1.3297	0.469177	1
CD63	1.48567	-0.4609	0.325379	2.23545	0.236625	1	1.68825	-0.21241	1	1.95846	0.0262727	1	2.40162	0.358189	0.97352	1.84577	-0.0696671	1	2.30204	0.293147	0.998534	3.03896	0.705895	0.625602	0.466947	-2.06398	0.304577	1.77576	-0.12405	1	0.347962	-2.44695	1	0.657308	-1.539	1	2.4497	0.355835	1	1.49591	-0.375864	1
CD69	2.8552	0.608046	0.0673925	2.77144	0.455293	1	1.2882	-0.763424	0.31691	3.15078	0.656012	0.687005	1.05656	-1.05522	0.0978437	3.10142	0.681992	0.212085	1.70416	-0.322489	1	0.885345	-1.28086	0.452813	0.678335	-1.63962	0.425233	0.967123	-1.15446	0.479306	0.326215	-2.65154	1	0.278858	-2.83483	1	1.43564	-0.550248	1	1.61463	-0.381505	1
CD72	3.04274	0.150804	0.909836	3.04684	0.129938	1	2.91072	0.0598554	1	2.83758	0.0170896	1	2.55628	-0.148498	1	2.36447	-0.280151	1	3.07623	0.14996	1	3.45176	0.317038	1	1.57752	-0.846907	0.806057	2.36228	-0.262966	1	1.4136	-0.998005	1	0.657308	-2.0828	1	2.92824	0.0610218	1	2.6119	-0.123992	1
CD74	16.8036	0.378048	0.42816	16.5781	0.295338	1	12.2069	-0.194209	1	15.6736	0.202972	1	10.7047	-0.39742	1	12.6806	-0.134916	1	15.2108	0.163111	1	15.1242	0.143075	1	2.98467	-2.23411	0.184721	10.0706	-0.475519	1	1.39185	-3.31821	1	2.50972	-2.47594	1	11.7528	-0.236426	1	12.0622	-0.22122	1
CD79A	5.18568	0.287262	0.626711	5.33284	0.286873	1	3.90479	-0.211671	1	5.8615	0.433549	1	3.54964	-0.358137	1	3.75901	-0.276589	1	4.76713	0.111693	1	5.85794	0.421509	0.916229	0.67518	-2.74679	0.160649	3.02866	-0.584483	0.95752	0.402331	-3.45307	1	0.776819	-2.5142	1	4.67152	0.0690389	1	4.08406	-0.149384	1
CD79B	1.67424	0.086296	0.973573	1.97574	0.33743	1	1.45536	-0.151465	1	2.17056	0.48316	1	1.4551	-0.149204	1	1.23297	-0.422035	0.919498	1.56695	-0.0318234	1	2.1604	0.463508	0.878055	0.410156	-1.98049	0.325873	1.4563	-0.142183	1	0.293593	-2.4152	1	0.338613	-2.18846	1	1.98255	0.318526	1	1.42467	-0.175853	1
CD81	3.84348	0.0155219	1	4.85961	0.386791	1	3.33821	-0.214506	1	3.69986	-0.046854	1	3.90877	0.0400411	1	3.77885	-0.0143722	1	4.04397	0.0961283	1	5.1369	0.458283	0.878749	0.892878	-2.11887	0.288052	3.27699	-0.231359	1	0.630682	-2.59404	1	0.836574	-2.18604	1	3.70018	-0.0464447	1	3.34798	-0.210856	1
CD82	0.720119	-0.0567975	1	0.650155	-0.208165	1	0.765006	0.0481245	1	1.00698	0.480242	1	0.661003	-0.185262	1	0.574254	-0.418677	0.936168	0.850421	0.221301	1	0.862261	0.228504	1	0.646784	-0.201868	1	0.763715	0.0429104	1	0.608934	-0.278744	1	0.199184	-1.79394	1	0.94	0.349854	1	1.06851	0.524132	1
CD83	1.98545	0.943496	0.000406505	1.23669	1.91192e-05	1	0.669301	-0.968386	0.0969326	1.80582	0.599752	0.818935	0.557652	-1.23197	0.0483706	2.1621	0.975504	0.00807124	0.736413	-0.818001	0.219531	0.400578	-1.6777	0.214219	0.347055	-1.84894	0.371655	0.409311	-1.65131	0.12751	0.337088	-1.85194	1	0.239021	-2.2883	1	0.771939	-0.692704	1	1.5434	0.309141	1
CD9	0.098726	-2.51159	2.62297e-16	0.161232	-1.6051	0.021079	0.990233	1.31944	9.19493e-05	0.12389	-1.97973	0.00329793	0.878859	1.06656	0.0163382	0.126415	-2.02094	1.94204e-06	0.556121	0.294923	0.984904	1.09039	1.34487	0.0452522	0.302884	-0.619553	1	0.70132	0.640478	0.726357	0.119612	-1.85579	1	1.2947	1.48081	0.919557	1.17073	1.39088	0.48345	0.142467	-1.52076	1
CD96	5.8344	0.235426	0.740556	4.67397	-0.150992	1	5.47244	0.100821	1	7.26988	0.546446	0.895805	4.01955	-0.390423	1	4.95343	-0.062728	1	3.50111	-0.61159	0.533209	2.80404	-0.9133	0.617213	7.9728	0.647456	0.591281	6.20331	0.287549	1	8.19886	0.664918	1	1.89225	-1.45924	1	5.10449	-0.0144554	1	6.36354	0.27977	1
CD99	2.338	-0.301346	0.650084	2.3627	-0.24628	1	3.31524	0.299334	1	3.39658	0.322738	1	3.40614	0.337539	1	2.22219	-0.356723	1	2.31065	-0.288238	1	4.21082	0.649388	0.680602	1.628	-0.779564	0.862037	2.69422	-0.0404384	1	0.902527	-1.61975	1	0.657308	-2.06169	1	4.49491	0.72223	1	2.92058	0.0574363	1
CDC123	1.81909	-0.0970203	0.977573	1.89643	-0.0186205	1	1.83882	-0.0691703	1	1.73545	-0.156025	1	2.05811	0.112489	1	2.11164	0.159856	1	2.23177	0.24743	1	1.83858	-0.0655173	1	1.65955	-0.215433	1	1.85438	-0.0526915	1	1.10913	-0.796027	1	0.736982	-1.37336	1	1.79455	-0.100458	1	1.73335	-0.1609	1
CDC14A	1.91508	0.508969	0.174162	0.96216	-0.653924	1	1.5332	0.0711477	1	1.54813	0.0828878	1	0.923471	-0.725501	0.47068	1.49998	0.03593	1	1.74061	0.279437	0.998534	0.602903	-1.32982	0.418016	2.28741	0.656966	0.511172	1.35896	-0.118071	1	1.46797	-0.00459758	1	0.717063	-1.02494	1	1.034	-0.516562	1	1.5434	0.0610464	1
CDC20	0.521301	-0.556178	0.196641	0.242283	-1.64047	0.0123049	0.336245	-1.18059	0.0312532	0.18534	-2.02256	0.00149559	0.229752	-1.73565	0.00105116	0.215416	-1.86829	6.74421e-06	3.89285	3.60632	9.61733e-56	0.528219	-0.454581	1	0.129357	-2.46244	0.231285	0.1485	-2.32499	0.00985515	0.108738	-2.60172	1	0.63739	-0.148675	1	0.153818	-2.22218	0.968677	0.688592	-0.0376746	1
CDC20P1	0.00136645	-1.8266	0.338605	0.000871522	-1.64184	1	0	-3.16171	0.561219	0.000991122	-1.44061	1	0	-2.91481	0.752404	0.000566884	-2.33479	0.721475	0.00265135	-0.691663	1	0.00271578	-0.349821	1	0	-0.717427	1	0	-2.10619	1	0.0108738	2.10183	1	1.05568	9.809	1.99842e-16	0.00284849	0.152917	1	0	2.19454	1
CDC25C	0.971888	0.858209	0.00223678	0.178662	-1.90302	0.001669	1.00044	0.782932	0.119293	0.0792898	-3.06977	1.83146e-07	0.334591	-0.981707	0.217504	0.335028	-1.0051	0.0693314	1.25077	1.17889	0.000562089	0.351694	-0.872158	0.724239	1.01277	0.706948	0.488479	0.335685	-0.94495	0.717893	0.543691	-0.199825	1	0.239021	-1.31338	1	0.0598182	-3.36661	0.186697	0.949782	0.597391	1
CDC27	2.4702	0.406305	0.362222	1.47026	-0.473975	1	2.09276	0.0789382	1	1.84646	-0.119683	1	1.49599	-0.453375	0.928515	1.64	-0.319404	1	2.96288	0.660882	0.250184	1.04829	-0.965841	0.654095	2.53035	0.350519	0.735502	1.72335	-0.222999	1	1.63107	-0.297299	1	1.35445	-0.566714	1	1.48691	-0.433992	1	2.35071	0.219214	1
CDC37	1.60353	0.124756	0.943871	1.61319	0.115538	1	1.41006	-0.0995732	1	1.4173	-0.0875393	1	1.50789	0.00909328	1	1.58217	0.0895148	1	1.55038	0.0544209	1	1.75711	0.242577	1	0.67518	-1.1672	0.611538	1.24291	-0.285921	1	0.772041	-0.95742	1	0.717063	-1.05554	1	1.36158	-0.143307	1	1.02102	-0.556116	1
CDC40	1.81465	0.170582	0.871428	1.72474	0.0641715	1	1.62763	-0.0279486	1	1.79393	0.12492	1	1.45287	-0.207813	1	1.59578	-0.0609653	1	1.73796	0.0787153	1	1.45566	-0.196057	1	1.52389	-0.123755	1	1.58359	-0.0685945	1	1.10913	-0.582552	1	1.37437	-0.277056	1	1.46127	-0.185755	1	1.44842	-0.203706	1
CDC42SE2	2.84051	0.275751	0.655503	1.91125	-0.388812	1	2.37988	-0.0489722	1	2.90696	0.266244	1	1.95104	-0.361959	1	2.66549	0.138806	1	2.52276	0.0457686	1	1.26555	-0.99373	0.57079	3.36643	0.467019	0.750288	2.59688	0.0871537	1	2.26176	-0.125849	1	0.816655	-1.58328	1	2.068	-0.253677	1	3.13428	0.33256	1
CDC45	1.334	0.100979	0.954405	1.39531	0.157222	1	1.34498	0.102606	1	0.780013	-0.738298	0.885551	1.64396	0.428144	0.855822	1.67798	0.481518	0.641798	0.407645	-1.74663	6.82726e-05	1.33616	0.0854477	1	1.40084	0.151812	0.930226	1.45505	0.217317	1	1.29398	0.0316063	1	0.736982	-0.769418	1	0.771939	-0.723876	1	1.04476	-0.275957	1
CDC5L	2.61436	0.290951	0.618079	2.53003	0.192944	1	2.03534	-0.154858	1	2.24588	0.00409199	1	1.96516	-0.207769	1	2.47898	0.169633	1	2.02431	-0.162879	1	2.05177	-0.133745	1	1.40715	-0.683972	0.939211	1.99165	-0.179584	1	1.22874	-0.872874	1	1.63331	-0.467365	1	1.8743	-0.264501	1	2.20824	-0.0383467	1
CDC7	1.01835	0.180637	0.850209	0.833175	-0.162272	1	1.18356	0.410201	0.858759	0.869214	-0.0950744	1	0.993363	0.115998	1	0.890008	-0.0621433	1	0.494477	-0.982264	0.10051	0.719682	-0.37813	1	1.51758	0.736149	0.464748	1.15556	0.344787	1	0.782915	-0.236515	1	0.219103	-1.98354	1	0.717818	-0.371418	1	0.712337	-0.363187	1
CDC73	1.94378	0.161572	0.89002	1.58094	-0.187799	1	1.64358	-0.13123	1	2.26967	0.380255	1	1.50045	-0.272907	1	1.95178	0.151669	1	1.67632	-0.0989381	1	0.961387	-0.927384	0.677042	2.53035	0.517772	0.60246	1.9592	0.145083	1	2.10952	0.237243	1	0.836574	-1.08805	1	1.67206	-0.0956487	1	1.7571	-0.0346454	1
CDCA2	0.923037	0.722476	0.018124	0.140315	-2.27539	7.79719e-05	0.701841	0.158493	1	0.0624407	-3.43046	8.99462e-09	0.237188	-1.51829	0.00591724	0.256232	-1.43484	0.00113481	2.14561	2.2526	2.57335e-18	0.256641	-1.35497	0.415235	0.766676	0.274881	0.813394	0.184689	-1.84155	0.0663821	0.467574	-0.431929	1	0.139429	-2.03252	1	0.0455758	-3.7573	0.145315	0.593614	-0.0801401	1
CDCA3	0.475866	0.404842	0.392621	0.0906383	-2.16993	0.000235186	0.406429	0.0921143	1	0.0237869	-4.06133	1.91011e-10	0.171757	-1.24206	0.0491753	0.116211	-1.86204	7.18577e-06	1.47747	2.56984	6.34489e-25	0.335399	-0.203652	1	0.214543	-0.840228	0.818253	0.074874	-2.409	0.00693196	0.0326215	-3.16854	1	0.517879	0.457513	1	0.0313333	-3.53028	0.168307	0.308679	-0.244655	1
CDCA4	1.2831	1.16495	1.84039e-06	0.554288	-0.41618	1	0.874749	0.311228	1	0.313195	-1.27077	0.165897	0.512296	-0.544503	0.856164	0.632076	-0.223542	1	0.64229	-0.193504	1	0.646356	-0.172513	1	0.340745	-1.09766	0.651781	0.364387	-1.03248	0.612986	0.347962	-1.03442	1	0.239021	-1.51647	1	0.264909	-1.46419	1	0.736081	0.0348161	1
CDCA5	1.41257	0.979467	0.000161073	0.705933	-0.317739	1	1.06169	0.337652	1	0.263638	-1.78893	0.0062853	0.722717	-0.285527	1	0.813479	-0.10212	1	0.835175	-0.0576032	1	0.81745	-0.0865937	1	0.432241	-1.01287	0.69781	0.485433	-0.871377	0.78069	0.347962	-1.29171	1	0.278858	-1.56659	1	0.193697	-2.17208	0.954879	0.902293	0.0638038	1
CDCA7	3.64296	-0.146077	0.927587	4.43779	0.18459	1	3.96668	0.00734984	1	4.21029	0.0997027	1	4.15636	0.0820657	1	3.70232	-0.106194	1	3.85573	-0.0386654	1	4.1307	0.0679151	1	3.53049	-0.167815	1	4.56607	0.222898	1	2.60972	-0.609837	1	1.59347	-1.32234	1	4.12461	0.0620438	1	4.01283	-0.00146682	1
CDCA7L	1.1772	-0.216305	0.826562	1.61319	0.310387	1	1.21801	-0.138779	1	1.1616	-0.206242	1	1.53763	0.2377	1	1.53512	0.244168	1	1.11754	-0.275639	1	1.47874	0.165289	1	0.955979	-0.482185	1	1.62477	0.311981	1	0.956896	-0.473488	1	0.25894	-2.28303	1	1.23909	-0.101919	1	1.23472	-0.110403	1
CDCA8	1.04158	0.474018	0.241475	0.312876	-1.45296	0.0402319	0.865816	0.104378	1	0.111997	-2.94337	3.81763e-07	0.426789	-1.00012	0.189112	0.414392	-1.0712	0.0388529	2.50022	2.05166	7.12599e-15	0.619198	-0.40999	1	0.690955	-0.236669	1	0.355652	-1.23814	0.410034	0.424079	-0.921585	1	1.17519	0.530817	1	0.111091	-2.8705	0.349759	1.04476	0.362768	1
CDIN1	0.693473	0.0586914	1	0.530757	-0.366455	1	0.671853	0.00050121	1	0.576833	-0.235077	1	0.724947	0.122694	1	0.826517	0.349236	0.984236	0.561424	-0.287404	1	0.332683	-1.05095	0.607841	1.33774	1.02685	0.31651	0.814879	0.298168	1	1.02214	0.610193	1	0.318695	-1.01971	1	0.461455	-0.549004	1	0.664848	0.00164834	1
CDK1	1.2035	0.437971	0.30273	0.466264	-1.10047	0.354495	0.994699	0.0650516	1	0.119926	-3.08151	9.3651e-08	0.57624	-0.790628	0.464249	0.583324	-0.79301	0.227743	2.90257	2.02234	1.83373e-14	0.741408	-0.384207	1	0.552133	-0.80254	0.847344	0.366883	-1.43277	0.24874	0.271846	-1.78004	1	0.697145	-0.444621	1	0.0769091	-3.62181	0.145315	0.78357	-0.278356	1
CDK12	1.71489	0.0404902	1	1.28027	-0.421063	1	1.81011	0.124291	1	1.63535	-0.04008	1	1.62165	-0.0544194	1	1.81856	0.134304	1	1.76646	0.0837455	1	1.19494	-0.513074	0.993811	2.1896	0.39246	0.70152	1.77077	0.0823645	1	1.71806	0.0282771	1	1.55364	-0.121061	1	1.57806	-0.0918445	1	2.35071	0.46929	1
CDK13	4.71494	0.279465	0.645209	3.37976	-0.288103	1	3.56216	-0.212823	1	5.59092	0.503799	0.974482	2.92135	-0.519738	0.82324	5.03393	0.361072	0.938682	3.64958	-0.173121	1	1.79785	-1.2218	0.410706	5.69801	0.498488	0.717997	4.09935	0.0127731	1	4.04506	-0.0177046	1	1.89225	-1.11818	1	3.31849	-0.301384	1	5.10508	0.303823	1
CDK14	27.4626	0.205453	0.806518	20.0058	-0.323454	1	22.4634	-0.147615	1	32.826	0.454287	1	19.3617	-0.379155	1	29.7954	0.322078	1	20.3902	-0.301531	1	9.01504	-1.5007	0.224705	40.8736	0.751394	0.522606	29.0112	0.252908	1	32.8607	0.406317	1	8.04704	-1.64014	1	20.6173	-0.264396	1	32.815	0.384823	1
CDK17	1.26567	0.346187	0.512589	0.828817	-0.373698	1	0.979387	-0.118263	1	1.25972	0.280366	1	0.707102	-0.625603	0.641647	1.09295	0.0610596	1	1.17389	0.176629	1	0.52143	-1.05374	0.601808	1.6564	0.670856	0.505319	1.04948	-0.00588669	1	1.19612	0.181998	1	0.557716	-0.897871	1	0.962788	-0.132967	1	1.21097	0.195849	1
CDK19	5.85046	0.59495	0.0735496	2.80369	-0.661797	1	4.33674	0.0145979	1	4.86145	0.192403	1	2.53397	-0.825542	0.329866	4.19438	-0.0402977	1	5.01304	0.252053	1	1.68514	-1.40011	0.28786	6.85591	0.690964	0.564605	3.88971	-0.153226	1	4.1973	-0.0457037	1	1.75282	-1.30869	1	2.87697	-0.593712	1	6.03112	0.462973	1
CDK2AP1	0.69689	-0.444409	0.363843	1.05716	0.265173	1	0.853055	-0.0769771	1	0.714599	-0.346387	1	1.22609	0.514279	0.677011	0.890008	-0.00829274	1	0.971057	0.13386	1	1.31851	0.598737	0.734057	0.255559	-1.81859	0.373471	0.938421	0.0736413	1	0.239224	-1.86139	1	0.179266	-2.19973	1	1.00836	0.17763	1	0.807315	-0.14047	1
CDK4	1.10819	-0.469273	0.311304	2.03239	0.548702	1	1.23205	-0.255109	1	1.0159	-0.539848	1	2.16741	0.667834	0.368642	1.90756	0.473016	0.665304	1.00619	-0.573255	0.614791	2.20929	0.657924	0.67595	0.35652	-2.03428	0.312939	1.39765	-0.0492553	1	0.119612	-3.49151	1	0.398368	-1.81867	1	1.27897	-0.179159	1	0.902293	-0.675315	1
CDK5RAP2	3.36898	0.668388	0.0305773	1.4659	-0.754044	0.96568	2.93561	0.341414	0.992509	1.87124	-0.376583	1	1.69898	-0.535751	0.795022	2.22162	-0.118852	1	2.36368	-0.0165318	1	1.30765	-0.905449	0.625098	3.81129	0.692265	0.56468	2.15887	-0.154519	1	3.00118	0.322402	1	1.2947	-0.891504	1	1.26473	-0.935073	1	2.77811	0.198001	1
CDK6	34.549	0.111448	0.944395	30.2566	-0.114598	1	30.8797	-0.0850918	1	40.3753	0.338689	1	27.8551	-0.246976	1	34.4433	0.0946749	1	33.1452	0.0298606	1	18.375	-0.860881	0.658023	42.4227	0.389425	0.822262	36.0481	0.156509	1	30.251	-0.120231	1	9.12264	-1.86305	1	29.5331	-0.146571	1	37.0653	0.156314	1
CDK6-AS1	14.1038	-0.114584	0.954376	13.1722	-0.206324	1	16.936	0.196839	1	16.5071	0.146716	1	15.4997	0.0498231	1	13.9714	-0.119589	1	12.932	-0.241092	1	10.7015	-0.51389	0.934044	24.8965	0.747804	0.522606	20.0762	0.447898	0.974348	25.7927	0.772501	1	6.2743	-1.28595	1	15.0115	-0.00427415	1	16.5025	0.104839	1
CDK8	1.30257	0.199886	0.825653	1.04234	-0.181212	1	1.01767	-0.225517	1	1.50849	0.399674	1	0.921984	-0.376738	1	1.37186	0.266669	1	1.06319	-0.154542	1	0.454893	-1.41007	0.35945	1.7542	0.599461	0.549411	1.34399	0.212872	1	1.77243	0.59738	1	0.995921	-0.233188	1	1.01691	-0.207466	1	1.28221	0.125057	1
CDK9	1.02962	0.277279	0.656173	0.930786	0.0740834	1	0.980663	0.16256	1	0.843445	-0.0800445	1	0.776995	-0.212197	1	0.773797	-0.225917	1	0.865666	-0.041393	1	0.934229	0.0773622	1	0.649939	-0.457238	1	0.769955	-0.217428	1	0.848158	-0.0641535	1	0.318695	-1.42305	1	0.871636	-0.0272001	1	0.807315	-0.130132	1
CDKAL1	7.08778	0.114547	0.944395	5.64049	-0.261129	1	6.39441	-0.0672209	1	7.76742	0.239642	1	6.12822	-0.133766	1	7.96132	0.29888	1	5.37495	-0.344491	0.998534	3.13673	-1.13071	0.469127	11.5222	0.811641	0.483061	7.91044	0.263363	1	8.47071	0.335605	1	2.29062	-1.5595	1	5.57733	-0.265755	1	8.59553	0.339222	1
CDKN1A	1.10546	0.325437	0.542982	0.701575	-0.438294	1	1.08658	0.256179	1	0.912823	-0.0289432	1	1.06995	0.22601	1	0.996015	0.114142	1	0.621742	-0.638579	0.486553	1.05508	0.192989	1	0.274489	-1.77255	0.391254	0.766211	-0.294748	1	0.282719	-1.68586	1	0.239021	-1.87707	1	1.01976	0.136464	1	0.712337	-0.372322	1
CDKN1B	1.01561	0.395568	0.395722	0.766939	-0.112759	1	0.782871	-0.0834102	1	0.89201	0.123639	1	0.589624	-0.52671	0.884433	0.715408	-0.23197	1	1.01878	0.348579	0.925743	0.688451	-0.272327	1	0.643629	-0.361834	1	0.721287	-0.203004	1	0.282719	-1.51128	1	1.05568	0.357021	1	0.820364	-0.00610212	1	0.712337	-0.19768	1
CDKN2D	1.75247	0.742766	0.0116945	0.831432	-0.566974	1	1.36987	0.21986	1	1.02878	-0.236237	1	0.704128	-0.830149	0.328826	0.623573	-1.04095	0.0339192	2.10252	0.952595	0.0141038	1.32802	0.156765	1	0.230318	-2.39159	0.22963	0.60024	-1.04033	0.595353	0.173981	-2.72043	1	0.219103	-2.35854	1	0.774788	-0.641278	1	1.13974	-0.0765779	1
CDKN3	0.425649	-0.368415	0.539997	0.156874	-1.82065	0.0034017	0.440245	-0.277066	1	0.103077	-2.42067	6.52297e-05	0.176961	-1.65947	0.00213833	0.155893	-1.88511	6.03653e-06	2.52276	3.19758	9.14184e-42	0.411441	-0.36118	1	0.205078	-1.35425	0.546344	0.136021	-1.99705	0.0407378	0.0869906	-2.44209	1	0.956084	0.87563	1	0.139576	-1.90876	1	0.569869	0.148855	1
CDT1	1.43477	0.295531	0.612205	1.47984	0.298905	1	1.46557	0.294397	1	0.968326	-0.364168	1	1.20081	-0.033196	1	1.17742	-0.0667345	1	0.770217	-0.735274	0.323694	1.77069	0.566661	0.769773	0.37545	-1.72317	0.403196	1.09067	-0.178631	1	0.282719	-2.08502	1	0.179266	-2.65462	1	1.00552	-0.292719	1	0.78357	-0.638068	1
CDV3	1.26226	-0.315215	0.622238	1.71864	0.210568	1	1.24162	-0.309394	1	1.48966	-0.0157584	1	1.64321	0.141573	1	1.60825	0.110889	1	1.98719	0.459776	0.685331	1.69465	0.181476	1	0.672024	-1.17918	0.60431	1.45256	-0.0542032	1	0.489322	-1.61077	1	0.936166	-0.684397	1	1.72618	0.202337	1	1.51965	0.00315323	1
CDYL	2.71035	0.0106199	1	1.92345	-0.52417	1	3.0345	0.194751	1	2.69883	0.00172645	1	2.50646	-0.115836	1	2.65018	-0.0278142	1	2.88401	0.110219	1	1.65391	-0.736193	0.750587	4.88401	0.882678	0.438967	3.28822	0.306112	1	4.3604	0.688612	1	1.11543	-1.27833	1	2.35	-0.20445	1	2.42194	-0.173966	1
CEBPB	0.344004	0.132586	0.944395	0.424431	0.450806	1	0.17865	-0.919109	0.346553	0.479703	0.642027	0.787973	0.19555	-0.768215	0.666168	0.403621	0.390831	0.936168	0.384446	0.300526	0.998534	0.264789	-0.283962	1	0.0788761	-1.99593	0.436135	0.163475	-1.00516	0.817537	0.0761168	-1.90413	1	2.21095	2.8028	0.0711824	0.216485	-0.56329	1	0.427402	0.461212	1
CEBPE	0.0122981	-1.31759	0.145076	0.0217881	-0.301021	1	0.0216933	-0.333291	1	0.0148668	-0.840987	1	0.0267673	0.00229086	1	0.0187072	-0.573495	1	0.0125939	-1.14097	0.830742	0.0325894	0.323951	1	0.00631009	-1.5631	1	0.0162227	-0.686164	1	0.0217476	0.235094	1	2.52964	7.10575	6.33715e-13	0.0199394	-0.279257	1	0	-0.243829	1
CEBPZ	1.09521	-0.0844005	0.988631	1.33169	0.236501	1	0.954503	-0.296081	1	1.15268	0.00746584	1	1.24393	0.130177	1	1.40304	0.338981	0.994113	1.12948	-0.0250924	1	1.07952	-0.0924777	1	0.763521	-0.597167	1	1.08817	-0.0807461	1	0.521943	-1.12711	1	1.17519	0.0309172	1	1.0283	-0.161678	1	1.06851	-0.104756	1
CEBPZOS	0.943875	-0.198438	0.850209	1.08853	0.0518771	1	1.02277	-0.0477767	1	1.11303	0.0860512	1	1.01195	-0.0638786	1	0.912117	-0.235859	1	1.43306	0.510047	0.577281	1.17458	0.166508	1	0.889723	-0.248164	1	1.10439	0.072613	1	0.619808	-0.75948	1	0.139429	-2.75766	1	1.06533	0.0166482	1	1.09225	0.0497965	1
CELF1	3.87047	0.0797316	0.979875	3.14794	-0.256199	1	3.73826	0.0133535	1	3.96449	0.104151	1	3.41432	-0.131474	1	3.93021	0.0970277	1	3.67411	-0.0148081	1	2.43741	-0.633632	0.830905	5.78951	0.65912	0.587242	3.96832	0.103601	1	4.18642	0.16517	1	2.82842	-0.40955	1	3.54921	-0.0670139	1	4.10781	0.123357	1
CELF2	8.69848	0.288121	0.623206	6.20872	-0.287861	1	6.97821	-0.109035	1	9.12625	0.315603	1	5.82188	-0.392673	1	8.59623	0.236868	1	7.28856	-0.0383782	1	4.07503	-0.910581	0.618379	9.55347	0.362522	0.854763	6.9533	-0.109019	1	7.52469	-0.000890899	1	3.22678	-1.23158	1	6.71958	-0.15798	1	8.50055	0.15926	1
CENPA	0.595089	0.0916517	0.969236	0.113298	-2.41407	2.57161e-05	0.460663	-0.331559	1	0.0941566	-2.66792	6.46143e-06	0.186627	-1.69898	0.00139533	0.149091	-2.0706	4.96756e-07	2.59501	3.04383	1.71808e-37	0.431809	-0.408291	1	0.271334	-1.06739	0.674167	0.160979	-1.8686	0.0602346	0.130486	-2.02559	1	0.0398368	-3.27811	1	0.111091	-2.34796	0.797213	0.759826	0.435881	1
CENPC	1.87067	0.4036	0.369896	1.14779	-0.429095	1	1.61998	0.112771	1	1.34892	-0.177201	1	1.10638	-0.492191	0.87405	1.42741	-0.0950245	1	1.87914	0.357532	0.897904	0.816092	-0.926389	0.677497	2.10757	0.490474	0.623869	1.46004	-0.0539191	1	1.4136	-0.1021	1	0.478042	-1.63427	1	1.24764	-0.284539	1	2.01829	0.401357	1
CENPE	2.19179	0.431079	0.322298	0.306776	-2.61172	2.08349e-06	1.55681	-0.186598	1	0.334008	-2.47405	2.38482e-05	0.463966	-2.02264	5.17659e-05	0.477316	-2.01842	7.05832e-07	7.25542	2.77038	2.03763e-30	0.722398	-1.32048	0.437603	1.90565	0.126573	0.953315	0.47545	-1.93932	0.044536	1.34835	-0.379715	1	1.03576	-0.757121	1	0.324727	-2.44953	0.664411	2.25573	0.351477	1
CENPF	6.81141	0.415618	0.34484	2.01845	-1.52028	0.0127396	4.21296	-0.419956	0.964482	2.13587	-1.42615	0.0438279	1.71534	-1.77798	0.000240811	2.48919	-1.24866	0.0043768	20.5712	2.51532	1.16114e-24	2.57185	-1.13304	0.481298	3.92172	-0.493294	0.930226	1.71586	-1.73397	0.0534348	2.92506	-0.918053	1	2.23086	-1.3129	1	1.92273	-1.53501	1	9.8065	0.815187	1
CENPH	1.44707	-0.11282	0.956972	1.94262	0.370082	1	1.56702	0.0286572	1	1.25972	-0.31034	1	1.90048	0.340901	1	1.81346	0.274588	1	1.15069	-0.464557	0.820475	1.88475	0.309629	1	0.810846	-0.939959	0.743292	1.44133	-0.101261	1	0.424079	-1.84613	1	0.0796737	-3.9837	1	1.3103	-0.239111	1	0.973527	-0.661825	1
CENPI	0.7922	0.520905	0.166568	0.250127	-1.34264	0.0933263	0.803288	0.475774	0.719063	0.279496	-1.16758	0.279066	0.478093	-0.36753	1	0.461444	-0.436014	0.96584	0.915379	0.696484	0.207477	0.281083	-1.14088	0.559473	1.33458	1.1857	0.242263	0.577778	-0.0656086	1	0.554565	-0.110622	1	0.278858	-1.04584	1	0.193697	-1.64845	1	0.78357	0.387011	1
CENPK	2.89517	0.379129	0.428164	2.25376	-0.0791268	1	2.79205	0.270177	1	1.76915	-0.450743	1	2.41723	0.0316012	1	2.37581	0.00422119	1	1.53712	-0.686008	0.403536	1.79377	-0.422029	1	3.25285	0.467067	0.750288	2.66302	0.178806	1	2.16389	-0.139923	1	1.13535	-1.06733	1	1.53533	-0.640542	1	2.27948	-0.0747039	1
CENPM	1.11297	0.141573	0.920492	1.01968	-0.0177236	1	1.26587	0.338782	1	0.34491	-1.65195	0.0159964	1.29598	0.370496	0.95504	1.06574	0.0546514	1	1.06584	0.0536258	1	1.45294	0.52805	0.823131	0.555288	-0.905132	0.767094	0.793665	-0.397833	1	0.402331	-1.34096	1	0.179266	-2.40501	1	0.370303	-1.4948	1	0.854804	-0.265763	1
CENPP	7.3474	0.0295993	1	5.58646	-0.40254	1	8.25811	0.21819	1	6.64151	-0.132713	1	7.85768	0.133252	1	8.10191	0.189933	1	4.76381	-0.662153	0.442375	3.66087	-1.02295	0.555066	14.4375	1.02841	0.35565	10.2752	0.544179	0.904034	10.515	0.53102	1	2.74874	-1.41626	1	6.17552	-0.236108	1	8.31059	0.172184	1
CENPU	1.98887	0.270821	0.670659	1.79011	0.0613847	1	2.00152	0.248005	1	1.44506	-0.27107	1	1.72946	0.00721691	1	1.7256	0.00388461	1	1.29717	-0.451727	0.84236	1.67292	-0.044134	1	1.52389	-0.181141	1	1.7246	0.00227045	1	1.02214	-0.756123	1	0.537797	-1.65792	1	1.21061	-0.519641	1	1.63837	-0.0844593	1
CENPW	1.65136	0.00960538	1	1.75525	0.10428	1	1.62253	-0.0203462	1	0.98022	-0.790418	0.70944	1.8633	0.202737	1	1.58161	-0.0627849	1	2.32258	0.57536	0.423013	2.23101	0.470421	0.867966	0.365985	-2.18465	0.27541	1.23667	-0.431889	1	0.206603	-2.94115	1	0.338613	-2.22846	1	1.21915	-0.440593	1	0.997271	-0.721559	1
CENPX	0.714995	-0.283631	0.692643	1.02665	0.32465	1	0.783509	-0.107185	1	0.490605	-0.816276	0.769449	1.2997	0.724197	0.272374	1.00055	0.29964	1	0.673443	-0.348049	0.998534	1.30765	0.689946	0.650407	0.236628	-1.83265	0.369987	0.77869	-0.110164	1	0.0652429	-3.48377	1	0.25894	-1.61806	1	0.603879	-0.479082	1	0.427402	-0.927903	1
CEP128	4.03581	0.34973	0.495523	2.5126	-0.449615	1	3.82439	0.215844	1	3.55516	0.0905885	1	2.76744	-0.30464	1	3.49484	0.068484	1	2.61357	-0.398789	0.927551	1.40677	-1.30038	0.350657	5.92202	0.843554	0.461616	3.93588	0.245806	1	4.37128	0.373744	1	1.65323	-1.03385	1	2.77727	-0.280738	1	3.77538	0.147109	1
CEP135	2.35986	0.44998	0.27244	1.65851	-0.182509	1	1.90454	0.0357447	1	2.13587	0.213572	1	1.36141	-0.494434	0.868128	1.67004	-0.179872	1	1.90765	0.0382013	1	1.10125	-0.791722	0.780101	2.15174	0.210941	0.870575	1.87435	0.00864863	1	1.71806	-0.123935	1	0.677226	-1.44977	1	1.6037	-0.222884	1	2.08952	0.148703	1
CEP152	1.4826	0.399469	0.383438	0.966518	-0.338617	1	1.2614	0.0803596	1	0.911832	-0.424394	1	1.04244	-0.224659	1	1.26585	0.0876333	1	1.20305	0.00292916	1	0.704745	-0.801522	0.771448	1.92458	0.69922	0.487472	1.31778	0.14252	1	1.31573	0.129126	1	0.438205	-1.42197	1	0.655152	-0.889082	1	1.11599	-0.109416	1
CEP162	1.70431	0.363029	0.46819	1.18266	-0.270908	1	1.50513	0.110927	1	1.59571	0.197388	1	1.15694	-0.309356	1	1.3798	-0.031649	1	1.1487	-0.324423	0.998534	0.776714	-0.892185	0.706719	2.08233	0.58055	0.562551	1.57859	0.177183	1	1.78331	0.338488	1	0.63739	-1.12858	1	1.15933	-0.285794	1	1.66212	0.228585	1
CEP192	2.88048	0.296768	0.60797	1.64195	-0.626633	1	2.84628	0.239974	1	2.06748	-0.269317	1	2.0239	-0.309266	1	2.29928	-0.111368	1	2.6719	0.1346	1	1.07138	-1.24457	0.467397	4.79251	0.991836	0.381205	3.13847	0.375646	1	3.74059	0.598719	1	0.936166	-1.39477	1	1.66921	-0.572888	1	2.84935	0.191219	1
CEP295	0.808255	0.0280786	1	0.629239	-0.366002	1	0.928344	0.253253	1	0.702706	-0.192794	1	0.729408	-0.138896	1	0.747153	-0.104292	1	0.880248	0.164221	1	0.560809	-0.52794	0.98272	1.34089	0.77473	0.444879	0.9509	0.274094	1	1.10913	0.480792	1	0.617471	-0.350359	1	0.618121	-0.37095	1	1.04476	0.392173	1
CEP350	3.47898	0.443374	0.284099	2.30953	-0.276546	1	2.55023	-0.125968	1	3.11708	0.192224	1	1.83207	-0.641051	0.621382	2.73748	-0.0112384	1	3.29033	0.290587	0.998534	1.46788	-0.946991	0.60181	3.25916	0.245443	0.983805	2.55695	-0.115319	1	2.17476	-0.351797	1	1.59347	-0.802789	1	2.17624	-0.350543	1	4.63019	0.725444	1
CEP43	0.929186	0.365642	0.467329	0.548187	-0.518292	1	0.952589	0.361371	0.974246	0.611522	-0.346566	1	0.659516	-0.236623	1	0.631509	-0.314635	1	0.81993	0.111551	1	0.514641	-0.59819	0.937415	1.23678	0.711993	0.483061	0.834846	0.133112	1	0.782915	0.0364844	1	0.278858	-1.38966	1	0.555455	-0.470357	1	0.973527	0.348454	1
CEP55	0.716703	0.164912	0.886919	0.339894	-1.00843	0.540398	0.700564	0.108112	1	0.179393	-1.94519	0.00202152	0.429764	-0.661942	0.656462	0.41666	-0.729568	0.380705	1.92687	1.95115	3.31667e-13	0.468472	-0.506701	1	0.536358	-0.292698	1	0.375618	-0.839244	0.817973	0.413205	-0.648459	1	0.179266	-1.75179	1	0.207939	-1.66765	1	0.854804	0.389044	1
CEP57	2.37045	0.302872	0.591751	2.05854	0.0311196	1	2.10297	0.0673439	1	1.92179	-0.0762324	1	1.80605	-0.176608	1	2.09237	0.0601274	1	1.85396	-0.136825	1	1.52763	-0.421756	1	1.89303	-0.0961074	1	2.03033	0.00883041	1	1.15263	-0.813867	1	1.05568	-0.938402	1	1.47836	-0.460007	1	1.7571	-0.21442	1
CEP57L1	1.48772	0.359233	0.4804	0.88198	-0.516591	1	1.37306	0.180435	1	0.991122	-0.333649	1	1.00898	-0.313774	1	1.04987	-0.259444	1	1.57159	0.403881	0.816763	0.802513	-0.643837	0.894107	1.82362	0.582764	0.560997	1.28035	0.0612037	1	1.21787	-0.0171408	1	0.358532	-1.73267	1	0.891576	-0.474128	1	1.49591	0.272226	1
CEP70	2.19828	0.0728385	0.986154	1.55567	-0.476641	1	2.0934	-0.0156089	1	2.29346	0.127334	1	1.62165	-0.418373	0.979772	1.73467	-0.322738	1	3.23332	0.711361	0.170831	1.07545	-1.01426	0.614734	3.70718	0.833848	0.469243	2.376	0.179485	1	2.51185	0.241981	1	0.597553	-1.80707	1	1.81733	-0.224583	1	3.7279	0.797832	1
CEP83	1.41872	-0.150526	0.920492	1.38311	-0.169977	1	1.25502	-0.33082	1	1.68986	0.143433	1	1.47964	-0.0654174	1	2.03001	0.466545	0.687359	1.56098	0.0203809	1	0.735977	-1.10793	0.570074	2.38521	0.646339	0.521762	2.04905	0.43994	0.986759	1.94641	0.331793	1	0.697145	-1.13523	1	1.39006	-0.153763	1	1.68586	0.116195	1
CEP85L	1.92669	0.349643	0.499972	1.03014	-0.682301	1	1.95814	0.332701	1	1.5967	-0.00443003	1	1.43354	-0.175806	1	1.62752	0.027254	1	1.21034	-0.446486	0.850563	0.799798	-1.04106	0.605137	2.63446	0.738295	0.461616	1.8132	0.191017	1	1.85942	0.210546	1	0.557716	-1.50239	1	1.62933	0.0246793	1	2.11327	0.384467	1
CEP95	1.23083	0.2644	0.680398	0.948216	-0.187543	1	0.979387	-0.14164	1	1.28251	0.2858	1	0.849118	-0.36385	1	1.13547	0.100544	1	1.10959	0.0607334	1	0.562167	-0.963907	0.656311	1.45763	0.458675	0.651781	1.15306	0.116286	1	0.924275	-0.209702	1	0.438205	-1.25383	1	0.891576	-0.267415	1	0.949782	-0.169105	1
CEPT1	0.570151	0.0400701	1	0.477594	-0.242025	1	0.599117	0.117053	1	0.593682	0.0978001	1	0.566574	0.0252633	1	0.515298	-0.130349	1	0.501768	-0.170214	1	0.351694	-0.692404	0.861387	1.02539	0.906738	0.380075	0.716295	0.386756	0.989742	0.565439	0.031133	1	0.318695	-0.751342	1	0.532667	-0.0651486	1	0.593614	0.112291	1
CERS5	0.702014	0.0860634	0.97633	0.563875	-0.268962	1	0.707583	0.0892838	1	0.632336	-0.0894349	1	0.644645	-0.061366	1	0.675726	0.0141333	1	0.700619	0.0727284	1	0.496988	-0.450377	1	1.08849	0.720963	0.477933	0.741253	0.155686	1	0.532817	-0.319297	1	0.179266	-1.78272	1	0.569697	-0.236885	1	0.593614	-0.152736	1
CERS6	3.68942	0.0787674	0.981646	3.01547	-0.249356	1	3.26164	-0.131004	1	3.98728	0.187552	1	3.32063	-0.100396	1	4.55888	0.42981	0.765252	2.90919	-0.312955	1	1.62811	-1.16282	0.453471	5.32256	0.604278	0.630373	4.2204	0.271963	1	4.654	0.387742	1	1.13535	-1.64543	1	2.99945	-0.245377	1	4.369	0.280728	1
CERT1	1.75896	0.357236	0.482924	1.2088	-0.290589	1	1.32201	-0.156241	1	1.87421	0.397401	1	1.16215	-0.356469	1	1.5646	0.119913	1	1.43438	-0.0241634	1	0.77264	-0.95131	0.663089	1.82046	0.329187	0.757094	1.46628	0.0105632	1	1.03301	-0.498158	1	0.876411	-0.730154	1	1.04824	-0.484513	1	1.63837	0.158043	1
CFAP20	1.68996	0.601263	0.07085	1.31948	0.1013	1	0.987681	-0.362295	1	1.49164	0.293091	1	0.923471	-0.461377	0.918374	1.52435	0.351239	0.972432	1.10495	-0.182327	1	0.873124	-0.52664	0.982645	0.444861	-1.49189	0.476388	0.717543	-0.822623	0.828602	0.337088	-1.85288	1	0.25894	-2.18224	1	0.934303	-0.414224	1	1.35344	0.1211	1
CFAP210	2.02918	1.08699	1.20944e-05	1.24366	0.0757047	1	0.679509	-0.879839	0.165669	1.82763	0.687897	0.610865	0.511552	-1.29809	0.02895	1.43989	0.327237	1	1.09832	-0.12304	1	0.357125	-1.78349	0.147937	0.353365	-1.76152	0.395005	0.373122	-1.72477	0.0921249	0.250098	-2.20651	1	0.139429	-2.92807	1	0.752	-0.668868	1	1.42467	0.256344	1
CFAP251	0.742666	-0.204582	0.83929	0.804415	-0.0520477	1	0.683975	-0.314424	1	1.52435	0.97283	0.117226	0.692975	-0.288725	1	0.709739	-0.259369	1	0.702608	-0.270372	1	0.586609	-0.526213	0.985435	1.52073	0.897851	0.382861	1.05572	0.36853	0.994707	1.46797	0.822325	1	0.278858	-1.50889	1	1.20776	0.554901	1	1.78084	1.08887	1
CFAP97	1.01766	-0.390002	0.480047	1.53388	0.304939	1	1.06361	-0.280756	1	1.2062	-0.0752898	1	1.42759	0.193435	1	1.42911	0.20264	1	1.51458	0.294134	0.998534	1.32123	0.0649071	1	0.829777	-0.62013	0.996018	1.42261	0.179083	1	0.565439	-1.15618	1	0.298776	-2.02236	1	1.27897	0.014385	1	1.16348	-0.126718	1
CFDP1	1.68586	-0.0109031	1	1.59924	-0.092488	1	1.6589	-0.0360959	1	1.77213	0.068154	1	1.70493	0.00822362	1	1.89339	0.183847	1	1.50265	-0.194958	1	1.26691	-0.441636	0.98623	2.35366	0.483756	0.62974	1.95047	0.214617	1	1.81593	0.0925122	1	1.03576	-0.714254	1	1.56382	-0.121261	1	2.23199	0.379253	1
CFL1	12.7708	0.0241065	1	15.276	0.304861	1	12.3415	-0.034766	1	11.5545	-0.13597	1	12.8699	0.0327747	1	12.2849	-0.0428152	1	13.7685	0.143574	1	17.5711	0.510559	0.830508	2.01923	-2.6725	0.175398	9.47781	-0.434693	1	1.10913	-3.51651	1	8.92345	-0.524707	1	12.4251	-0.0246409	1	8.99919	-0.517054	1
CGAS	1.42316	0.237522	0.740226	1.12775	-0.16565	1	1.28309	0.0381106	1	1.06645	-0.250091	1	1.14504	-0.14404	1	1.35088	0.124683	1	1.4145	0.197469	1	0.863619	-0.562323	0.964676	1.28726	0.0384575	1	1.26662	0.0157993	1	0.663303	-0.914759	1	0.278858	-2.10121	1	0.942849	-0.41981	1	1.18723	-0.0836844	1
CGGBP1	1.56698	0.157235	0.901324	1.42581	-0.0156504	1	1.40687	-0.0378149	1	1.61057	0.174973	1	1.25881	-0.213609	1	1.39567	-0.0515854	1	1.52983	0.0985156	1	1.07138	-0.447327	1	1.52389	0.0824197	1	1.51246	0.0750535	1	0.924275	-0.641612	1	1.2947	-0.160128	1	1.28182	-0.172657	1	1.5434	0.0888202	1
CHAF1A	2.25089	0.141456	0.920492	2.21715	0.0960706	1	2.12402	0.0294508	1	1.69185	-0.323869	1	2.27968	0.142653	1	2.71367	0.445339	0.743699	1.154	-0.931676	0.101496	1.81957	-0.208053	1	2.4073	0.20973	0.872633	2.2013	0.0820477	1	2.10952	0.00851386	1	0.836574	-1.31545	1	1.48691	-0.500236	1	2.30322	0.124731	1
CHASERR	3.11312	0.320079	0.549741	2.90827	0.160775	1	2.44623	-0.115579	1	3.02689	0.221698	1	2.05439	-0.38859	1	2.56798	-0.0374337	1	2.85086	0.133347	1	2.36273	-0.161747	1	1.71634	-0.627233	0.988797	1.90804	-0.485993	1	1.75069	-0.59486	1	0.995921	-1.40194	1	2.29873	-0.199071	1	2.51692	-0.0816878	1
CHCHD1	0.780926	-0.144496	0.933925	0.922942	0.138469	1	0.947485	0.186832	1	0.637292	-0.435329	1	0.980723	0.239239	1	0.794771	-0.102081	1	0.942555	0.177292	1	1.30493	0.670784	0.665712	0.176682	-2.26473	0.261788	0.698824	-0.289842	1	0.173981	-2.21698	1	0.398368	-1.0468	1	0.846	0.00139788	1	0.569869	-0.545808	1
CHCHD10	0.337855	-0.504392	0.269488	0.67543	0.657249	0.800496	0.306258	-0.608857	0.68821	0.310221	-0.566073	1	0.641671	0.584196	0.482773	0.519266	0.243614	1	0.450067	0.00427487	1	0.616482	0.488845	0.819263	0.0820312	-2.43097	0.234692	0.472954	0.0810898	1	0.119612	-1.80624	1	2.13127	2.2513	0.202374	0.373152	-0.267175	1	0.284935	-0.576753	1
CHCHD2	6.5248	-0.275675	0.699144	10.0425	0.443559	1	6.62601	-0.222923	1	6.97948	-0.133966	1	9.31055	0.327287	1	8.19091	0.123497	1	7.50929	-0.02081	1	11.2583	0.604751	0.721966	1.47972	-2.38996	0.226624	6.91587	-0.14619	1	0.935149	-3.03067	1	1.63331	-2.2338	1	8.02703	0.0769374	1	4.93887	-0.650783	1
CHCHD3	3.21833	-0.0136698	1	3.07822	-0.0822117	1	3.01409	-0.118767	1	3.32918	0.0404744	1	3.2671	0.0116972	1	3.97896	0.344469	0.982181	3.00398	-0.123641	1	2.18892	-0.594098	0.866242	4.26247	0.402245	0.812093	3.56151	0.143292	1	3.14253	-0.0557872	1	1.37437	-1.24878	1	2.86273	-0.186519	1	2.84935	-0.208589	1
CHD1	2.47464	0.158177	0.896458	2.21628	-0.0400167	1	1.89625	-0.292118	1	2.56899	0.19122	1	1.88114	-0.299972	1	2.71651	0.299463	1	2.4346	0.111762	1	1.26284	-0.884012	0.637753	2.88687	0.351627	0.870575	2.28491	0.00741409	1	1.94641	-0.232354	1	1.41421	-0.694495	1	1.83727	-0.315776	1	2.89684	0.329421	1
CHD2	3.97671	0.354453	0.485097	2.60411	-0.367959	1	3.06768	-0.116821	1	4.30444	0.419913	1	2.2083	-0.629197	0.628878	3.65413	0.171928	1	3.46797	0.0823344	1	1.64441	-1.0443	0.539997	4.37289	0.41585	0.800003	3.03489	-0.127134	1	3.33826	0.00783124	1	2.0516	-0.700256	1	2.72315	-0.284394	1	4.53521	0.436044	1
CHD3	1.44365	0.000580376	1	1.28462	-0.182538	1	1.36157	-0.0946464	1	1.50056	0.060463	1	1.30714	-0.157761	1	1.50451	0.0690054	1	1.76978	0.335133	0.940218	1.23975	-0.231012	1	1.42293	-0.0221188	1	1.52868	0.0878554	1	1.55496	0.102933	1	0.896329	-0.68581	1	1.16503	-0.316678	1	2.25573	0.628211	1
CHD4	2.17539	0.0716384	0.987556	2.1361	0.0320017	1	2.00471	-0.0699545	1	1.91782	-0.135861	1	1.92055	-0.13695	1	1.95575	-0.111654	1	2.6434	0.384686	0.849919	2.24052	0.103504	1	1.30303	-0.697134	0.928055	1.94423	-0.113106	1	1.40272	-0.584534	1	2.44997	0.211817	1	2.00533	-0.0648769	1	2.01829	-0.0690907	1
CHD6	2.5843	0.231433	0.752836	1.73084	-0.431632	1	2.42837	0.100473	1	2.80289	0.321512	1	1.7711	-0.401651	1	2.34633	0.0449576	1	2.13831	-0.106271	1	1.26148	-0.892541	0.632795	3.55889	0.656514	0.589175	2.47334	0.121976	1	2.97943	0.376745	1	1.39429	-0.721458	1	2.15915	-0.0847288	1	2.63565	0.187	1
CHD7	2.47293	-0.0936151	0.979982	1.95395	-0.446874	1	2.82842	0.135655	1	2.74243	0.0806891	1	2.53323	-0.0439251	1	2.66606	0.0393596	1	2.50288	-0.063894	1	1.58194	-0.75096	0.736351	4.84299	0.922049	0.423657	3.34937	0.388602	1	3.70797	0.503363	1	1.35445	-0.95228	1	3.01085	0.213362	1	3.20552	0.278333	1
CHD8	1.13586	0.0785558	0.981856	0.939501	-0.230338	1	1.11401	0.0376705	1	1.18043	0.126452	1	0.977749	-0.17077	1	1.16608	0.114489	1	1.1487	0.087426	1	0.659935	-0.752993	0.823131	1.4671	0.441101	0.664365	1.16055	0.0981336	1	1.1635	0.094577	1	1.27478	0.222688	1	0.863091	-0.34201	1	1.61463	0.558183	1
CHD9	5.763	0.118385	0.944395	4.35848	-0.336859	1	5.51902	0.0332818	1	5.694	0.0801037	1	4.76532	-0.201128	1	5.84344	0.129273	1	5.48498	0.023032	1	2.88144	-0.946692	0.601808	8.72685	0.708332	0.549393	6.14591	0.196174	1	6.7309	0.305602	1	2.72882	-1.00664	1	5.01903	-0.112915	1	5.74618	0.0606561	1
CHEK1	2.02474	-0.0676147	1	2.5675	0.318369	1	1.94537	-0.125092	1	1.93071	-0.131772	1	2.30496	0.148604	1	2.62807	0.377297	0.901309	1.28458	-0.777809	0.257129	1.93635	-0.124952	1	2.05078	-0.0378964	1	2.60562	0.33136	1	1.76156	-0.262376	1	0.936166	-1.16712	1	1.98539	-0.0856248	1	1.92331	-0.143866	1
CHEK2	0.810305	0.163008	0.890314	0.579562	-0.384909	1	0.905374	0.328214	1	0.399422	-0.944197	0.572591	0.710076	-0.0704803	1	0.671758	-0.163919	1	1.01215	0.513905	0.574606	0.586609	-0.355429	1	1.10111	0.585068	0.562948	0.696329	-0.097071	1	0.619808	-0.252366	1	0.358532	-1.00316	1	0.455758	-0.713528	1	0.926038	0.322783	1
CHIC2	1.40437	0.354677	0.490259	1.05716	-0.150782	1	1.02852	-0.199866	1	1.70671	0.606499	0.786961	0.79707	-0.594593	0.703152	1.2942	0.177214	1	0.981663	-0.273277	1	0.501062	-1.2599	0.467185	1.35982	0.229172	0.853667	1.23043	0.0851525	1	1.29398	0.150554	1	1.5138	0.371351	1	1.04539	-0.158829	1	1.28221	0.132867	1
CHKA	0.81133	0.0215643	1	0.696346	-0.220424	1	0.609963	-0.438232	0.92983	0.775057	-0.0525941	1	0.75915	-0.0871174	1	1.10316	0.542716	0.525615	0.875609	0.143513	1	0.382925	-1.10558	0.570074	1.12951	0.507705	0.61434	0.925942	0.221576	1	1.00039	0.321447	1	0.179266	-2.04194	1	0.660849	-0.283721	1	0.902293	0.174311	1
CHM	0.700989	-0.0677212	1	0.639697	-0.200822	1	0.784147	0.122968	1	0.795871	0.140716	1	0.726434	-0.00203644	1	0.718242	-0.0209735	1	0.593903	-0.324686	1	0.473904	-0.644648	0.896108	1.29988	0.86344	0.403635	1.02453	0.530987	0.865715	0.913401	0.332187	1	0.418287	-0.762139	1	0.709273	-0.0359682	1	1.02102	0.490013	1
CHMP2A	0.924745	-0.160381	0.920492	1.20531	0.280338	1	1.08083	0.110571	1	0.947513	-0.0994663	1	1.07069	0.0932972	1	0.954066	-0.0942793	1	0.998234	-0.0193095	1	1.45294	0.560217	0.781275	0.287109	-1.82807	0.374789	0.846077	-0.269987	1	0.184855	-2.39128	1	2.8085	1.46641	0.878042	1.15364	0.196416	1	0.641103	-0.63903	1
CHORDC1	0.90459	0.148685	0.91736	0.993535	0.276119	1	0.446626	-0.986045	0.10834	1.02383	0.320328	1	0.611186	-0.491132	0.937196	1.10259	0.471189	0.680388	1.12815	0.498275	0.60888	0.604261	-0.487886	1	0.400691	-1.07025	0.665978	0.675114	-0.322916	1	0.206603	-1.96388	1	0.458124	-0.835514	1	0.649455	-0.368791	1	0.759826	-0.125992	1
CHRAC1	1.20213	0.227755	0.763025	1.25063	0.256073	1	1.07318	0.0137063	1	0.939584	-0.192928	1	1.03426	-0.0455661	1	1.11053	0.0708079	1	1.04198	-0.0341441	1	1.21667	0.204714	1	0.265024	-2.01849	0.317178	0.84982	-0.342156	1	0.0978644	-3.31523	1	0.219103	-2.18717	1	0.865939	-0.303806	1	1.04476	-0.0280503	1
CHST11	7.52538	0.026588	1	4.6182	-0.733302	0.982333	7.99779	0.122968	1	8.70602	0.250327	1	6.81153	-0.136298	1	8.05826	0.137828	1	7.00619	-0.0926279	1	4.03022	-0.918248	0.613848	13.491	0.887486	0.433711	8.94745	0.287989	1	10.8738	0.542612	1	2.2707	-1.72699	1	7.97576	0.104328	1	8.88046	0.230931	1
CHST15	1.47337	-0.0674625	1	0.947344	-0.73969	0.982333	2.1891	0.600711	0.421403	1.43614	-0.0974564	1	1.43428	-0.10196	1	1.11053	-0.518469	0.725682	1.2574	-0.313456	1	1.26148	-0.291853	1	3.59675	1.27827	0.231285	2.09273	0.485743	0.951521	3.41438	1.16045	1	0.717063	-1.08384	1	1.80594	0.245572	1	2.01829	0.385312	1
CHSY1	0.656921	-0.236554	0.78798	0.477594	-0.694953	1	0.932172	0.362183	0.974981	0.690812	-0.12493	1	0.764355	0.0328557	1	0.619037	-0.311073	1	0.831861	0.17154	1	0.564883	-0.425563	1	1.5302	1.06532	0.29824	1.05947	0.537975	0.855809	1.3701	0.875193	1	0.398368	-0.871402	1	0.854546	0.196276	1	0.712337	-0.059161	1
CHURC1	0.906981	0.0472138	1	0.989178	0.177913	1	0.894528	0.0193026	1	0.928681	0.0769652	1	0.852835	-0.0572499	1	0.792504	-0.179503	1	0.953161	0.122688	1	1.02249	0.222758	1	0.441706	-1.01238	0.696792	0.833598	-0.0895602	1	0.206603	-2.04637	1	0.119511	-2.69767	1	0.962788	0.126622	1	0.926038	0.0698055	1
CIAO1	1.03645	-0.106659	0.964196	1.13908	0.0564601	1	1.10827	0.0137134	1	1.0387	-0.0876692	1	1.22906	0.180044	1	1.14624	0.069948	1	1.10959	0.0155751	1	1.15149	0.0710873	1	0.918118	-0.264568	1	1.12685	0.0382887	1	0.59806	-0.871792	1	0.358532	-1.56996	1	1.09097	-0.0111028	1	0.878549	-0.319179	1
CIAO2A	0.755305	-0.072171	1	1.00399	0.390688	1	0.731828	-0.11514	1	0.743342	-0.0858799	1	0.790378	0.00955	1	0.778332	-0.0156105	1	0.800045	0.0293747	1	0.960029	0.307309	0.978977	0.485877	-0.70183	0.925487	0.735014	-0.101574	1	0.282719	-1.44222	1	0.358532	-1.08543	1	0.860242	0.134825	1	0.807315	0.0470255	1
CIAO2B	1.21648	-0.0101353	1	1.43191	0.249704	1	1.20142	-0.0293447	1	1.17448	-0.0633783	1	1.33836	0.1445	1	1.123	-0.140765	1	1.31242	0.114516	1	1.74489	0.547185	0.791791	0.249249	-2.30839	0.247627	0.958388	-0.371189	1	0.119612	-3.25305	1	0.597553	-1.01735	1	1.32739	0.120217	1	0.831059	-0.552235	1
CIB1	0.851982	-0.260639	0.735524	1.21054	0.32855	1	0.883681	-0.174893	1	0.903903	-0.13258	1	1.12423	0.213761	1	0.944996	-0.0677231	1	1.19775	0.321904	0.965869	1.37283	0.511832	0.830508	0.274489	-1.85532	0.361028	0.854812	-0.215392	1	0.195729	-2.27606	1	0.697145	-0.48741	1	1.15648	0.238276	1	0.949782	-0.0502963	1
CIITA	0.995117	0.123175	0.944395	0.72162	-0.396731	1	1.06106	0.214714	1	1.05654	0.197784	1	0.869937	-0.108238	1	0.884339	-0.0849952	1	0.705922	-0.44177	0.862046	0.597472	-0.667965	0.878749	1.54597	0.752658	0.45714	1.27411	0.485541	0.951521	1.3701	0.55764	1	0.179266	-2.25763	1	0.891576	-0.0637501	1	1.28221	0.455866	1
CIP2A	1.25406	0.503997	0.182569	0.740794	-0.409022	1	1.06169	0.159153	1	0.478712	-1.06432	0.391979	0.716025	-0.467751	0.91178	0.879804	-0.149444	1	1.48277	0.721557	0.162422	0.578461	-0.767113	0.80982	1.20523	0.33081	0.757094	0.839837	-0.209314	1	0.804663	-0.257738	1	0.338613	-1.45807	1	0.361758	-1.42961	1	0.973527	0.015903	1
CIR1	1.47303	0.286537	0.632356	1.3282	0.0773353	1	1.24098	-0.0306751	1	1.4956	0.262931	1	1.08036	-0.249842	1	1.27152	0.0090657	1	1.13213	-0.178212	1	1.12026	-0.184233	1	1.02539	-0.308917	1	1.05323	-0.278726	1	0.59806	-1.0749	1	1.25486	-0.0167585	1	1.20206	-0.0755675	1	1.02102	-0.310054	1
CIRBP	4.70571	0.135052	0.920492	4.9546	0.196334	1	4.71254	0.121219	1	4.42338	0.0162435	1	4.35786	-0.00688933	1	3.96705	-0.161417	1	3.93792	-0.170131	1	5.65426	0.392895	0.946144	1.91511	-1.21297	0.587242	3.72873	-0.244931	1	1.54408	-1.51413	1	1.15527	-1.92856	1	4.32685	-0.0193389	1	3.91785	-0.184629	1
CISD1	0.458444	-0.717555	0.0447311	0.942115	0.496683	1	0.553816	-0.354714	1	0.53025	-0.406809	1	1.03128	0.657915	0.39815	0.840122	0.329508	1	0.615113	-0.186293	1	0.995334	0.563645	0.72173	0.384915	-0.851573	0.805788	0.827358	0.278521	1	0.22835	-1.55202	1	0.119511	-2.34157	1	0.712121	0.0467021	1	0.403657	-0.728367	1
CIT	2.7575	0.588359	0.0816947	0.991792	-1.10067	0.241531	2.38371	0.262833	1	0.822631	-1.37089	0.0933018	1.44766	-0.533812	0.796963	1.82197	-0.179398	1	3.50442	0.921956	0.0204605	0.907071	-1.20793	0.504939	3.53049	0.819507	0.481491	1.48126	-0.48053	1	2.14214	0.0686726	1	0.816655	-1.31168	1	0.564	-1.87292	1	2.75437	0.419221	1
CITED2	0.651114	-0.0582001	1	0.75561	0.1855	1	0.580614	-0.236071	1	0.979229	0.596152	0.836993	0.642415	-0.0719212	1	0.748287	0.179221	1	0.583297	-0.227643	1	0.731903	0.130638	1	0.189303	-1.83346	0.388765	0.439261	-0.642501	0.986759	0.173981	-1.88548	1	2.86825	2.09208	0.301588	0.917212	0.462516	1	0.332424	-0.952592	1
CKAP2	1.65204	0.575183	0.095476	0.722492	-0.814693	0.959862	1.1389	-0.118525	1	0.549082	-1.21882	0.209685	0.689257	-0.896669	0.244812	0.847492	-0.596011	0.578749	3.03447	1.60009	2.54855e-08	0.881271	-0.497916	1	0.73828	-0.742652	0.894038	0.708808	-0.826144	0.825276	0.489322	-1.31384	1	0.25894	-2.16799	1	0.478545	-1.37477	1	1.25846	0.0319486	1
CKAP2L	0.903907	0.712356	0.019992	0.262328	-1.32895	0.097031	0.671215	0.111549	1	0.0961388	-2.78658	1.66647e-06	0.25652	-1.37693	0.0174439	0.328226	-1.03104	0.05452	1.92355	2.04424	1.09886e-14	0.362557	-0.821501	0.763832	0.391226	-0.686658	0.939211	0.230862	-1.49158	0.217982	0.184855	-1.70249	1	0.0995921	-2.42465	1	0.0598182	-3.36122	0.184144	0.593614	-0.0568528	1
CKAP4	0.0481674	-0.0208081	1	0.0671072	0.521572	1	0.0248834	-1.03046	0.69191	0.048565	0.014585	1	0.0312285	-0.67234	1	0.0657586	0.511899	0.948733	0.0258507	-0.968504	0.69915	0.0298736	-0.682754	1	0.00946513	-1.98828	0.703706	0.0436765	-0.136078	1	0.0108738	-1.19441	1	1.65323	5.25168	2.21878e-06	0.0512727	0.141793	1	0.0712337	0.923687	1
CKAP5	2.25908	0.412386	0.350725	0.837533	-1.18715	0.144501	1.98557	0.144502	1	0.797853	-1.25058	0.174122	1.10266	-0.781772	0.399859	1.25622	-0.597674	0.572162	4.46951	1.58574	3.55266e-08	0.871766	-1.10184	0.570074	2.4704	0.452418	0.652047	1.1905	-0.6414	0.95077	1.51146	-0.272949	1	1.47396	-0.31238	1	0.592485	-1.63975	1	2.20824	0.263447	1
CKLF	0.684933	-0.240033	0.778287	0.873265	0.174043	1	0.854969	0.145468	1	0.651167	-0.283381	1	1.01418	0.421669	0.877154	0.727879	-0.118836	1	0.717853	-0.138645	1	1.2642	0.74327	0.60181	0.198768	-1.98408	0.33016	0.753732	-0.0566534	1	0.0761168	-3.19347	1	0.25894	-1.52048	1	0.865939	0.15097	1	0.712337	-0.122387	1
CKMT2-AS1	0.301985	-0.481604	0.339039	0.347737	-0.202267	1	0.447264	0.20002	1	0.416271	0.0788384	1	0.440917	0.173219	1	0.31292	-0.383232	1	0.344013	-0.225654	1	0.329967	-0.273905	1	1.00646	1.39844	0.157454	0.666379	0.813361	0.450333	0.750294	0.934869	1	0.25894	-0.537272	1	0.421576	0.0973303	1	0.427402	0.153586	1
CKS1B	2.87672	0.331291	0.539997	1.97923	-0.309829	1	2.60702	0.12641	1	1.13087	-1.15317	0.191941	1.97111	-0.320639	1	1.84861	-0.433673	0.89951	4.78237	1.17404	0.000413713	2.9086	0.28547	1	0.466947	-2.39145	0.227645	1.36645	-0.859091	0.701658	0.260972	-3.17401	1	0.796737	-1.59479	1	1.06533	-1.20062	1	2.01829	-0.275153	1
CKS2	2.25089	0.538748	0.139711	1.44498	-0.254148	1	1.18866	-0.571081	0.684494	0.836507	-1.07968	0.386495	0.865475	-1.04873	0.108249	1.53966	-0.162797	1	4.09766	1.54682	1.58417e-07	1.22482	-0.495709	0.96037	0.36283	-2.24653	0.27121	0.617711	-1.51514	0.201836	0.173981	-3.22502	1	8.70435	2.35355	0.144464	0.495636	-1.80032	1	1.40093	-0.289142	1
CLASP1	3.20774	0.325123	0.539997	1.92694	-0.523934	1	2.84756	0.0871872	1	3.05464	0.193005	1	2.01424	-0.462015	0.913805	3.01356	0.183806	1	2.42532	-0.172709	1	1.08088	-1.36869	0.378321	5.20267	0.975445	0.392381	2.86019	0.0880398	1	3.55574	0.389772	1	1.2947	-1.06887	1	2.17055	-0.323872	1	3.37173	0.29858	1
CLASP2	6.2785	0.119498	0.944395	4.53976	-0.405352	1	7.0586	0.299314	1	6.09738	0.0540961	1	5.73861	-0.0411571	1	6.13709	0.0690043	1	4.67632	-0.368764	0.965869	3.18154	-0.925956	0.608056	9.58818	0.721858	0.541999	7.12052	0.29238	1	6.18721	0.0596636	1	1.91217	-1.63894	1	5.62006	-0.0715561	1	6.14984	0.0353967	1
CLASRP	0.935335	0.0786498	0.981856	0.717263	-0.347278	1	1.02533	0.221065	1	0.863267	-0.0582877	1	0.844656	-0.094578	1	0.873568	-0.0424704	1	0.847769	-0.0899138	1	0.722398	-0.326402	1	1.34405	0.600491	0.549411	0.969619	0.120762	1	1.38098	0.624545	1	0.617471	-0.522013	1	0.911515	0.0252284	1	0.831059	-0.102667	1
CLCN3	0.727635	0.274952	0.6719	0.631853	0.00913488	1	0.561472	-0.181764	1	0.755235	0.288886	1	0.453557	-0.512523	0.912659	0.675726	0.121104	1	0.624393	-0.0100331	1	0.32861	-0.970232	0.662954	0.826622	0.407128	0.696716	0.645165	0.0411486	1	0.445827	-0.479088	1	1.01584	0.69555	1	0.518424	-0.280609	1	1.13974	0.858262	1
CLCN7	0.653505	-0.046556	1	0.5325	-0.358192	1	0.733104	0.146828	1	0.677928	0.0179859	1	0.722717	0.12107	1	0.608834	-0.158063	1	0.625056	-0.112626	1	0.644998	-0.0578543	1	0.984374	0.570307	0.57246	0.758724	0.190925	1	1.21787	0.866405	1	0.25894	-1.2973	1	0.732061	0.131855	1	0.807315	0.276898	1
CLEC11A	4.83997	0.106496	0.947053	4.62778	0.0193643	1	4.5575	-0.00461499	1	3.89709	-0.247166	1	4.46642	-0.0369192	1	3.97442	-0.22911	1	6.10076	0.477867	0.634741	5.89189	0.389429	0.951313	2.11072	-1.13466	0.626507	3.59271	-0.366995	1	1.39185	-1.72585	1	1.21502	-1.9196	1	3.90812	-0.233759	1	4.25028	-0.130265	1
CLEC14A	0.891609	-0.187418	0.872727	1.02317	0.0538316	1	1.03809	0.0794544	1	0.928681	-0.0973997	1	1.08556	0.150071	1	0.935359	-0.0916569	1	1.20106	0.319335	0.966347	1.31715	0.440729	0.896108	0.365985	-1.44751	0.492131	0.854812	-0.221933	1	0.282719	-1.77446	1	0.298776	-1.6657	1	1.1223	0.187378	1	0.712337	-0.46095	1
CLEC16A	1.73983	0.224984	0.768008	1.07982	-0.553504	1	1.7227	0.181266	1	1.65914	0.11355	1	1.41197	-0.140912	1	1.59238	0.0527834	1	1.28524	-0.292781	1	0.927439	-0.765991	0.80982	2.76382	0.866106	0.397484	1.69839	0.147499	1	2.45748	0.668702	1	0.557716	-1.44868	1	1.33309	-0.216463	1	1.68586	0.115164	1
CLEC2B	1.44707	0.280615	0.646433	1.41448	0.200597	1	1.13188	-0.155723	1	1.44208	0.22863	1	0.952469	-0.424159	0.969924	1.14794	-0.135105	1	1.50663	0.311659	0.981461	1.07273	-0.227536	1	0.823467	-0.608128	1	1.01829	-0.307534	1	0.456701	-1.43582	1	0.219103	-2.41493	1	1.10236	-0.181468	1	1.06851	-0.224496	1
CLEC2D	3.60435	-0.0174358	1	3.73186	0.039211	1	3.19274	-0.211726	1	5.694	0.71162	0.544372	2.91763	-0.349952	1	3.5674	-0.0330423	1	3.68339	0.0193927	1	2.14683	-0.795329	0.707285	4.70102	0.376267	0.840459	4.03945	0.159583	1	3.99069	0.122733	1	1.07559	-1.76377	1	4.07618	0.165536	1	4.22653	0.191245	1
CLECL1P	2.94777	0.181006	0.849086	2.5309	-0.0873015	1	2.92221	0.14478	1	3.28854	0.324013	1	2.06926	-0.405768	0.994028	2.09974	-0.394579	0.980825	3.05701	0.218228	1	2.28261	-0.24152	1	2.9058	0.119806	1	2.60811	-0.0394426	1	1.59845	-0.752194	1	0.557716	-2.24355	1	2.87412	0.104175	1	2.89684	0.093652	1
CLIC1	7.16908	0.0329092	1	7.76003	0.152891	1	7.3253	0.0640159	1	5.83771	-0.290969	1	7.735	0.150433	1	6.49252	-0.13413	1	7.88711	0.184702	1	10.6445	0.637311	0.693647	0.899188	-2.99805	0.123965	5.20999	-0.459026	1	0.652429	-3.43237	1	3.22678	-1.14802	1	6.82497	-0.0495065	1	5.60372	-0.357946	1
CLIC4	1.65238	0.522979	0.15586	0.748637	-0.800361	0.976252	1.66081	0.462221	0.733826	0.995087	-0.361467	1	1.05954	-0.271772	1	1.09068	-0.233493	1	1.28657	0.0369072	1	0.778071	-0.723031	0.830905	1.73527	0.475765	0.634928	1.11687	-0.1813	1	1.42447	0.176539	1	0.318695	-1.92527	1	0.974182	-0.376732	1	1.80459	0.508059	1
CLINT1	1.77809	-0.121373	0.947227	1.67594	-0.197453	1	1.85669	-0.0383634	1	1.97233	0.0571884	1	1.73169	-0.148562	1	1.89963	-0.001133	1	2.54795	0.484741	0.62403	1.4285	-0.432726	0.99441	2.11072	0.152778	0.927675	1.99914	0.0767863	1	1.50059	-0.348082	1	3.48572	0.859304	1	1.93982	0.0283558	1	2.13701	0.151868	1
CLIP1	2.28539	0.260199	0.689992	1.57833	-0.360993	1	2.11892	0.103254	1	2.47781	0.344906	1	1.63132	-0.314302	1	1.97956	-0.00809481	1	1.72006	-0.233818	1	1.29814	-0.644149	0.830508	2.4988	0.335446	0.750288	2.18133	0.141087	1	1.89205	-0.0797431	1	0.995921	-1.00031	1	2.10788	0.0840389	1	2.42194	0.265479	1
CLIP2	4.14274	0.346929	0.504463	2.16922	-0.716783	1	3.47347	0.0121277	1	4.09135	0.268127	1	2.37783	-0.584088	0.7109	3.17285	-0.136728	1	4.63788	0.490944	0.614791	2.00153	-0.819004	0.689924	4.61899	0.430656	0.784246	2.98124	-0.222437	1	5.01283	0.532532	1	1.55364	-1.16241	1	2.88552	-0.265099	1	5.12882	0.548548	1
CLK1	3.00517	0.416526	0.336596	2.18578	-0.15554	1	2.28736	-0.0871284	1	3.05067	0.368303	1	1.83058	-0.43632	0.95504	2.52717	0.0766016	1	2.44322	0.0198728	1	1.45702	-0.760416	0.725593	2.1265	-0.188601	1	1.75704	-0.482469	1	1.6202	-0.583607	1	1.43413	-0.761156	1	2.52661	0.0659037	1	2.80186	0.194805	1
CLNS1A	1.79517	-0.448473	0.348615	2.55095	0.156839	1	2.20633	-0.0745049	1	2.20227	-0.0744521	1	3.00537	0.427783	0.852924	2.55268	0.166907	1	1.85595	-0.35037	0.998534	2.47136	0.102577	1	2.5619	0.150849	0.929602	2.96626	0.385918	1	1.76156	-0.399539	1	0.717063	-1.67977	1	2.92255	0.347322	1	2.3982	0.0351316	1
CLOCK	0.920646	0.0587075	1	0.686759	-0.406482	1	0.93919	0.0846874	1	0.924717	0.0566228	1	0.88109	-0.0192172	1	0.917785	0.0477162	1	0.758949	-0.258893	1	0.475262	-0.943773	0.668332	1.76367	1.01569	0.31916	1.19923	0.458315	0.972	1.09826	0.301263	1	0.358532	-1.26829	1	0.88303	-0.014125	1	1.06851	0.259503	1
CLPTM1L	1.13552	0.00502146	1	1.3099	0.230684	1	1.11274	-0.0285855	1	1.17151	0.0527731	1	1.12274	-0.0137997	1	1.11109	-0.0314825	1	1.24216	0.150769	1	1.30358	0.215137	1	0.514272	-1.15307	0.618581	0.935926	-0.290289	1	0.554565	-1.0225	1	0.37845	-1.53918	1	1.09667	-0.0477991	1	0.997271	-0.183746	1
CLPX	0.67571	-0.198146	0.850674	0.748637	-0.0107556	1	0.76692	0.0280624	1	0.774066	0.0414352	1	0.765098	0.0237919	1	0.674025	-0.183819	1	0.924659	0.335622	0.944321	0.687093	-0.140387	1	0.73197	-0.0420628	1	0.881018	0.240136	1	0.565439	-0.405703	1	0.717063	-0.0615944	1	0.806121	0.100108	1	1.18723	0.652296	1
CLSPN	1.81396	0.327045	0.539997	1.41448	-0.118161	1	1.89369	0.358214	0.974997	1.00202	-0.644531	0.9404	1.83653	0.300554	1	1.67514	0.156687	1	0.636987	-1.35934	0.00250284	1.65934	0.12858	1	1.39768	-0.129636	1	1.62477	0.0969221	1	1.23962	-0.303469	1	1.17519	-0.381067	1	0.942849	-0.707636	1	1.35344	-0.181167	1
CLSTN1	0.971546	0.294805	0.616245	0.687631	-0.294307	1	0.792442	-0.0759262	1	0.848401	0.0335526	1	0.647619	-0.392486	1	0.884906	0.105788	1	0.845118	0.0285561	1	0.602903	-0.483073	1	1.26833	0.628144	0.533152	0.87977	0.0887851	1	0.804663	-0.0420911	1	0.298776	-1.41362	1	0.615273	-0.439976	1	1.16348	0.483525	1
CLTA	2.70557	-0.0406208	1	2.90043	0.0741958	1	2.73144	-0.0209447	1	2.4114	-0.213334	1	2.91763	0.08507	1	2.96991	0.11805	1	2.94035	0.0990055	1	3.30239	0.270485	1	1.25571	-1.15871	0.61345	2.39098	-0.223279	1	1.10913	-1.32564	1	5.55724	0.988759	1	2.80576	0.0186013	1	2.51692	-0.156749	1
CLTB	0.796982	0.00867153	1	0.861935	0.131439	1	0.803926	0.0219617	1	0.707661	-0.176554	1	0.9086	0.219005	1	0.831619	0.078627	1	0.661512	-0.291032	1	1.14742	0.569406	0.718329	0.309194	-1.36998	0.523008	0.700072	-0.190089	1	0.380584	-1.03966	1	0.358532	-1.0991	1	0.757697	-0.0666122	1	0.688592	-0.189722	1
CLTC	1.70499	-0.036208	1	1.58181	-0.148907	1	1.78204	0.0396506	1	1.72059	-0.0170295	1	1.79787	0.0530451	1	1.71256	-0.025544	1	1.76447	0.0233415	1	1.53306	-0.19209	1	1.95613	0.171944	0.908776	1.98541	0.203225	1	1.73981	-0.00580314	1	3.2467	0.885843	1	1.60939	-0.115991	1	2.06578	0.23203	1
CLYBL	0.425991	-0.479195	0.314175	0.380855	-0.590563	1	0.680785	0.328912	1	0.385547	-0.566394	1	0.753201	0.489124	0.75003	0.526068	-0.0966634	1	0.435484	-0.395395	0.998534	0.441314	-0.353251	1	1.42924	1.40989	0.153537	0.928438	0.795449	0.47754	1.09826	0.984815	1	0.517879	-0.0822095	1	0.572545	0.0409988	1	0.807315	0.542655	1
CMC1	0.98931	-0.366441	0.53288	1.10596	-0.146422	1	1.32393	0.141747	1	1.25377	0.0498804	1	1.45956	0.297542	1	1.23071	0.0223955	1	1.03668	-0.253874	1	1.18272	-0.0401809	1	1.59961	0.407071	0.688464	1.60979	0.435931	0.988382	1.29398	0.0890658	1	1.05568	-0.203882	1	1.41	0.220789	1	1.06851	-0.186957	1
CMIP	1.73027	0.0725994	0.986154	1.11206	-0.624188	1	1.89688	0.215587	1	1.66409	0.000114478	1	1.51161	-0.152686	1	1.87695	0.201645	1	1.40588	-0.270372	1	1.1447	-0.564788	0.96209	2.65024	0.689668	0.491946	1.99789	0.281672	1	2.66409	0.675707	1	1.65323	-0.0200243	1	1.61794	-0.04255	1	1.94705	0.211583	1
CMPK1	1.37533	-0.0912602	0.981856	1.67681	0.234651	1	1.33414	-0.130551	1	1.53426	0.0922445	1	1.47889	0.0359257	1	1.46369	0.0201517	1	1.44432	-0.00193789	1	1.53577	0.0915535	1	1.07587	-0.435414	1	1.47751	0.0327093	1	0.924275	-0.647714	1	1.33453	-0.123009	1	1.54958	0.101298	1	1.35344	-0.104275	1
CMSS1	3.11038	-0.34999	0.544599	3.56714	-0.0922093	1	3.36373	-0.189679	1	3.51155	-0.115703	1	4.38017	0.236743	1	4.97838	0.465824	0.683871	3.40367	-0.169955	1	2.49173	-0.630405	0.831057	6.59089	0.8237	0.476431	5.00159	0.431658	0.989742	4.79536	0.333308	1	1.41421	-1.43023	1	3.51503	-0.11069	1	3.37173	-0.189348	1
CMTM3	0.70543	-0.334973	0.585146	1.08243	0.384549	1	0.604859	-0.543921	0.720252	1.05257	0.335277	1	0.945034	0.169954	1	0.858829	0.0165137	1	1.07844	0.391537	0.843373	1.0931	0.385729	0.896108	0.290264	-1.5621	0.451529	0.697577	-0.301054	1	0.184855	-2.1425	1	0.199184	-1.98903	1	1.02545	0.277828	1	0.997271	0.230731	1
CMTM6	2.46473	0.298505	0.602596	2.23807	0.0980354	1	1.88859	-0.174104	1	2.32121	0.154002	1	1.8685	-0.188124	1	2.1689	0.0512158	1	2.24835	0.108733	1	2.0993	-0.00332297	1	0.845552	-1.33363	0.534726	1.52119	-0.492143	1	0.424079	-2.29654	1	0.577634	-1.84725	1	2.02812	-0.055362	1	2.11327	-0.0103213	1
CNBP	3.25762	-0.41256	0.426678	5.2884	0.403427	1	3.4135	-0.297602	1	3.70481	-0.159868	1	5.06199	0.33902	1	4.66205	0.212631	1	4.559	0.170887	1	5.08937	0.328714	1	1.29672	-1.6865	0.411837	3.87348	-0.0898206	1	1.08738	-1.92463	1	6.31414	0.600471	1	4.67152	0.188863	1	3.27675	-0.349147	1
CNDP2	0.77102	-0.221346	0.821663	0.978719	0.183712	1	0.833276	-0.0727805	1	0.852365	-0.0343832	1	0.948008	0.135276	1	0.877537	0.011473	1	0.945869	0.133481	1	1.02385	0.246753	1	0.662559	-0.401408	1	0.905976	0.0596437	1	0.717672	-0.27588	1	0.298776	-1.48334	1	0.831758	-0.0683166	1	1.06851	0.292811	1
CNIH1	0.799715	-0.0625627	1	0.948216	0.215727	1	0.781595	-0.0926482	1	0.765146	-0.121451	1	0.850605	0.044094	1	0.840689	0.0261444	1	0.937915	0.204627	1	1.02113	0.322446	0.964724	0.384915	-1.11541	0.638468	0.75498	-0.139814	1	0.195729	-2.02516	1	0.37845	-1.0862	1	0.817515	-0.0172701	1	0.78357	-0.0699274	1
CNIH4	0.435898	-0.13011	0.944395	0.425303	-0.149629	1	0.456196	-0.0418046	1	0.418254	-0.173597	1	0.449095	-0.0658357	1	0.431399	-0.134395	1	0.711888	0.700602	0.20212	0.563525	0.285092	0.99678	0.265024	-0.82385	0.831447	0.410559	-0.198585	1	0.0869906	-2.28239	1	1.45404	1.63672	0.705275	0.381697	-0.295673	1	0.332424	-0.430289	1
CNOT1	2.10194	0.184151	0.841801	1.45108	-0.423246	1	1.92241	0.0154359	1	1.72158	-0.156702	1	1.71534	-0.166333	1	1.94668	0.0365818	1	2.17146	0.21469	1	1.15692	-0.750735	0.823131	3.12034	0.731818	0.536544	2.06028	0.120462	1	2.24001	0.22775	1	1.31462	-0.542629	1	1.58945	-0.268124	1	2.30322	0.256666	1
CNOT10	1.7207	0.587864	0.0823173	1.00399	-0.364233	1	1.18228	-0.11385	1	1.36081	0.109841	1	0.922728	-0.500903	0.85701	1.5595	0.348123	0.980825	1.00552	-0.371361	0.965869	0.729187	-0.832117	0.745107	1.45448	0.201444	0.882642	1.10439	-0.211161	1	1.09826	-0.210166	1	0.537797	-1.2166	1	0.905818	-0.495794	1	1.61463	0.336947	1
CNOT2	3.4701	0.225938	0.763394	2.97886	-0.0504345	1	2.43156	-0.377494	1	4.00711	0.41657	1	2.35701	-0.420222	0.972819	3.97783	0.435395	0.76371	2.87738	-0.107557	1	1.60774	-0.974658	0.582096	3.33488	0.117103	1	2.99122	-0.0431519	1	2.327	-0.413042	1	1.59347	-0.961177	1	2.70606	-0.191203	1	3.63292	0.217223	1
CNOT4	1.97657	0.315124	0.56767	1.41012	-0.266355	1	1.5868	-0.0849411	1	1.92575	0.221072	1	1.27442	-0.428612	0.961801	1.79872	0.121707	1	1.61931	-0.0518401	1	0.874482	-0.973161	0.648315	2.67232	0.694655	0.488669	1.75205	0.0713458	1	1.8268	0.121927	1	1.5138	-0.153182	1	1.23624	-0.44596	1	2.27948	0.430161	1
CNOT6	1.24757	0.119405	0.944395	0.909869	-0.391306	1	1.26012	0.121839	1	1.19133	0.0284036	1	1.03351	-0.196772	1	1.10656	-0.0915668	1	1.24149	0.0968647	1	0.712893	-0.745281	0.830508	1.92773	0.741031	0.461616	1.43384	0.313717	1	1.23962	0.0814021	1	0.856492	-0.446272	1	1.06818	-0.134475	1	1.68586	0.515707	1
CNOT6L	1.90244	0.17105	0.871307	1.5792	-0.148132	1	1.62317	-0.108581	1	2.11109	0.307363	1	1.438	-0.29802	1	1.86448	0.119412	1	1.61467	-0.116526	1	1.07817	-0.717384	0.831057	2.45778	0.513982	0.605273	1.98541	0.206549	1	1.60933	-0.115165	1	0.995921	-0.803071	1	1.5097	-0.207085	1	2.23199	0.345994	1
CNOT7	0.891609	-0.0575595	1	1.14082	0.342055	1	0.784147	-0.257874	1	0.93661	0.0277306	1	0.90637	-0.0240223	1	0.972206	0.0915648	1	1.13412	0.343772	0.93187	0.888061	-0.0538345	1	0.457481	-1.01992	0.692784	0.811136	-0.192126	1	0.326215	-1.47065	1	0.796737	-0.201315	1	0.811818	-0.184242	1	0.617358	-0.556642	1
CNOT8	1.13142	0.204585	0.815733	0.929042	-0.136972	1	1.03043	0.0264195	1	1.08924	0.111931	1	0.850605	-0.27826	1	0.93876	-0.126737	1	1.20504	0.283237	0.998534	0.821524	-0.318572	1	0.987529	-0.0387959	1	0.974611	-0.0603903	1	0.674177	-0.584451	1	0.25894	-1.89467	1	0.90297	-0.170825	1	1.11599	0.135438	1
CNOT9	0.947633	0.00362972	1	0.978719	0.0540389	1	0.945571	-0.000301588	1	0.844436	-0.175524	1	0.964366	0.0312209	1	1.05951	0.189734	1	0.927973	-0.0307104	1	0.886703	-0.0979246	1	0.962289	0.0257469	1	0.959636	0.0223816	1	0.51107	-0.877696	1	0.25894	-1.79428	1	0.814667	-0.219623	1	1.13974	0.265939	1
CNPY3	2.51051	-0.0482295	1	2.8429	0.154484	1	2.71485	0.0845405	1	2.2994	-0.17767	1	2.7429	0.0994168	1	2.46991	-0.0706752	1	2.61821	0.0250713	1	3.41781	0.432983	0.901133	1.39453	-0.902922	0.766084	2.41469	-0.100649	1	1.00039	-1.37119	1	0.677226	-1.91862	1	2.64909	0.0382321	1	1.66212	-0.647726	1
CNST	1.0935	-0.0136377	1	0.940372	-0.247503	1	1.18994	0.126159	1	1.23989	0.184805	1	1.01493	-0.130638	1	1.18819	0.125894	1	1.08374	-0.026611	1	0.735977	-0.608248	0.926135	1.5018	0.458031	0.651603	1.2504	0.19457	1	1.17437	0.0905819	1	0.398368	-1.42893	1	1.01406	-0.122583	1	1.21097	0.131119	1
CNTLN	2.68302	0.102805	0.953008	2.1483	-0.261104	1	2.58979	0.032648	1	3.08635	0.306563	1	2.2834	-0.168592	1	2.8792	0.210753	1	1.75122	-0.589994	0.581825	1.27642	-1.03209	0.546224	4.71679	0.920487	0.424053	3.34063	0.424123	0.989742	3.62098	0.505812	1	1.43413	-0.834167	1	2.10503	-0.278258	1	2.89684	0.169558	1
CNTRL	5.59869	0.415736	0.336596	3.34839	-0.45959	1	4.68255	0.0655467	1	4.46203	-0.0130734	1	3.26561	-0.504675	0.845006	4.20061	-0.112816	1	5.56784	0.350873	0.90824	2.30027	-1.0077	0.56674	5.92202	0.404434	0.808718	4.55484	0.0183787	1	4.1538	-0.126929	1	2.78858	-0.70946	1	3.32418	-0.448541	1	5.57997	0.284818	1
COA1	1.54136	0.00563156	1	1.34476	-0.209032	1	1.57595	0.0410552	1	1.52335	-0.0138637	1	1.57481	0.039078	1	1.69668	0.16522	1	1.16991	-0.4355	0.87188	0.955955	-0.715269	0.832222	2.88687	0.937332	0.416308	2.0815	0.469296	0.95752	1.8268	0.244487	1	0.617471	-1.30103	1	1.44988	-0.0871246	1	1.28221	-0.269135	1
COA4	0.826019	-0.580759	0.147011	1.43801	0.358725	1	0.989595	-0.239438	1	0.92769	-0.328886	1	1.45212	0.381413	0.942897	1.23467	0.121449	1	1.47548	0.414129	0.789347	1.71637	0.621044	0.715002	0.302884	-1.93658	0.337703	1.1281	-0.0266632	1	0.184855	-2.57567	1	0.199184	-2.42198	1	1.25048	0.126259	1	0.831059	-0.460239	1
COLGALT1	0.88546	-0.400234	0.457096	0.974362	-0.20117	1	1.08083	-0.0403594	1	0.941566	-0.251822	1	1.40008	0.379487	0.948357	1.20463	0.139374	1	1.05192	-0.0839143	1	1.1094	0.00182122	1	1.63116	0.572546	0.570767	1.42261	0.385898	1	1.68544	0.604039	1	0.577634	-0.921731	1	1.36727	0.311266	1	1.09225	-0.0234594	1
COMMD1	2.40666	0.260626	0.689028	1.78575	-0.249502	1	2.21335	0.0902987	1	2.16758	0.053235	1	1.8975	-0.157246	1	2.05439	-0.0318772	1	1.84932	-0.200356	1	1.38505	-0.624314	0.839233	2.92157	0.491227	0.728062	2.33857	0.169	1	2.22913	0.0823905	1	1.21502	-0.792384	1	1.9683	-0.0934867	1	2.54067	0.259583	1
COMMD10	2.80293	-0.123433	0.944395	2.52741	-0.268296	1	2.80481	-0.109292	1	3.65228	0.308502	1	2.92061	-0.0430941	1	3.28056	0.149051	1	2.7521	-0.139292	1	1.25333	-1.30624	0.348564	5.65068	0.94077	0.411445	4.17048	0.509859	0.95077	5.36079	0.83295	1	1.75282	-0.789222	1	3.21309	0.0993156	1	3.51419	0.205281	1
COMMD6	3.04308	-0.208729	0.831839	4.05606	0.272464	1	3.53664	0.0566774	1	3.3936	-0.0106366	1	3.83069	0.184403	1	2.88601	-0.275943	1	3.52099	0.0491506	1	5.59994	0.765664	0.571059	0.571063	-2.60487	0.191297	3.17591	-0.112073	1	0.434953	-2.96129	1	0.657308	-2.36677	1	4.36388	0.36133	1	2.44569	-0.502678	1
COMMD9	0.494997	-0.452262	0.352345	0.712034	0.173395	1	0.687804	0.122561	1	0.508446	-0.350162	1	0.950982	0.654364	0.408455	0.535705	-0.28626	1	0.654221	0.040331	1	1.04693	0.767205	0.539997	0.233473	-1.4579	0.491185	0.60024	-0.0930285	1	0.119612	-2.31404	1	0.0995921	-2.45021	1	0.843152	0.414409	1	0.308679	-0.977539	1
COMT	2.83333	-0.226995	0.800186	3.24991	0.0175781	1	3.42753	0.105608	1	2.76622	-0.232388	1	3.65894	0.209225	1	2.88034	-0.179732	1	3.6867	0.22484	1	4.11984	0.381021	0.961379	2.7228	-0.2465	1	3.29071	0.0358428	1	2.21826	-0.545651	1	1.01584	-1.66491	1	3.4837	0.117408	1	2.68313	-0.281468	1
COP1	5.18192	0.273175	0.659996	3.52008	-0.376401	1	3.97369	-0.194204	1	5.43432	0.302632	1	3.46413	-0.406592	0.993623	5.12066	0.223606	1	4.49006	0.0033829	1	1.75168	-1.40438	0.283493	7.36703	0.736363	0.531155	4.98412	0.163017	1	5.29555	0.230856	1	2.11135	-1.10262	1	3.81412	-0.240377	1	5.69869	0.320924	1
COPA	1.81191	0.250061	0.705499	1.63759	0.0508226	1	1.63146	0.0466343	1	1.61652	0.02998	1	1.41569	-0.1802	1	1.54873	-0.0387608	1	1.58683	0.00134103	1	1.2642	-0.343384	1	1.48287	-0.0999388	1	1.47128	-0.114599	1	0.96777	-0.715194	1	0.657308	-1.2585	1	1.38152	-0.204405	1	1.51965	-0.0725753	1
COPB1	1.25884	0.175146	0.862048	1.11903	-0.0371954	1	1.14209	-0.00527343	1	1.14276	-0.00418608	1	1.03649	-0.159515	1	1.11393	-0.0465901	1	1.35153	0.270644	1	0.934229	-0.309349	1	0.896033	-0.361539	1	1.05323	-0.128751	1	0.619808	-0.88134	1	1.31462	0.192428	1	0.999818	-0.201339	1	1.16348	0.017571	1
COPB2	0.978378	0.0338371	1	1.07284	0.174948	1	0.930896	-0.0509584	1	0.943548	-0.0277374	1	0.912318	-0.0821346	1	0.952932	-0.0131673	1	1.12484	0.258617	1	0.969534	0.0142385	1	0.649939	-0.572176	1	0.779938	-0.316824	1	0.456701	-1.05941	1	1.17519	0.28792	1	0.954242	-0.00958035	1	0.664848	-0.515461	1
COPE	2.14874	-0.0829221	0.991552	2.66947	0.271936	1	2.30267	0.038488	1	2.14974	-0.0704663	1	2.4321	0.125681	1	2.13432	-0.0862961	1	2.28944	0.0289071	1	3.1924	0.539408	0.801464	0.466947	-2.28923	0.248271	1.86187	-0.288285	1	0.326215	-2.76157	1	1.99184	-0.189434	1	2.57218	0.197147	1	1.5434	-0.555951	1
COPG2	0.674685	0.066484	0.997658	0.45232	-0.563366	1	0.79308	0.326721	1	0.565931	-0.215643	1	0.620109	-0.0766777	1	0.569152	-0.219611	1	0.535573	-0.311903	1	0.401936	-0.723657	0.838896	1.36929	1.11004	0.277568	1.03701	0.726211	0.577657	1.06563	0.716507	1	0.37845	-0.738998	1	0.655152	0.0118108	1	0.664848	0.0474673	1
COPS2	0.862913	0.00446508	1	0.913355	0.0936161	1	0.671853	-0.397656	0.989346	0.967335	0.182597	1	0.80971	-0.0974432	1	1.04477	0.325751	1	0.994257	0.235882	1	0.684377	-0.346833	1	0.69411	-0.315231	1	0.703816	-0.306124	1	0.293593	-1.52152	1	1.05568	0.294044	1	0.908667	0.0805083	1	0.854804	-0.00453513	1
COPS3	3.34883	0.572422	0.0944428	2.59016	0.0635786	1	2.0347	-0.323455	1	2.42726	-0.0384692	1	2.13246	-0.244531	1	3.35425	0.507851	0.596974	1.90234	-0.428374	0.882417	1.98795	-0.340295	1	1.0033	-1.32977	0.535831	1.62352	-0.646653	0.93838	0.837284	-1.57388	1	0.478042	-2.35285	1	1.70624	-0.556979	1	2.73062	0.114093	1
COPS5	0.86223	0.120116	0.944395	0.958674	0.271337	1	0.609963	-0.450446	0.909816	0.946522	0.24794	1	0.716025	-0.192029	1	0.915518	0.208758	1	0.863015	0.107136	1	0.783503	-0.0466396	1	0.410156	-0.988711	0.712179	0.635182	-0.365529	1	0.293593	-1.43014	1	1.25486	0.632052	1	0.78903	-0.0343379	1	0.949782	0.235533	1
COPS6	0.674685	-0.171263	0.907489	0.851477	0.219284	1	0.709497	-0.0715373	1	0.617469	-0.282519	1	0.884064	0.284242	1	0.718809	-0.0512701	1	0.825896	0.176028	1	0.981755	0.431633	0.855022	0.32497	-1.20007	0.594863	0.62395	-0.262318	1	0.326215	-1.15858	1	1.49388	1.00642	1	0.811818	0.135075	1	0.546125	-0.415039	1
COPS9	1.15636	-0.220475	0.822031	1.54259	0.26353	1	1.27799	-0.0358924	1	1.12988	-0.22497	1	1.58299	0.3105	1	1.23071	-0.0985152	1	1.42775	0.144691	1	1.94314	0.61257	0.72173	0.296574	-2.15458	0.283318	1.23542	-0.0857265	1	0.130486	-3.23245	1	0.876411	-0.573619	1	1.35873	0.0571855	1	1.02102	-0.357173	1
COPZ1	0.926453	0.0856789	0.976198	1.12165	0.378464	1	0.770749	-0.22218	1	0.835516	-0.0882737	1	0.869193	-0.0277504	1	0.865065	-0.0366212	1	1.04728	0.277021	1	1.10261	0.338217	0.949792	0.189303	-2.23155	0.269378	0.675114	-0.409996	1	0.14136	-2.56237	1	0.179266	-2.18345	1	0.831758	-0.0901396	1	0.688592	-0.347148	1
CORO1A	1.99433	0.0498146	1	2.45246	0.372064	1	1.75652	-0.162057	1	1.79096	-0.125483	1	1.91163	-0.0248039	1	1.93194	-0.00805201	1	2.02431	0.0679405	1	2.65332	0.480353	0.856088	0.526892	-1.90183	0.348369	1.485	-0.40781	1	0.391458	-2.29365	1	3.80442	0.955153	1	1.8743	-0.0535856	1	1.66212	-0.237731	1
CORO1C	1.458	0.145619	0.920492	1.05018	-0.389071	1	1.4375	0.105038	1	1.41433	0.0746598	1	1.24765	-0.123391	1	1.19613	-0.19638	1	1.62395	0.305577	0.995899	1.04558	-0.384834	1	1.73843	0.375096	0.716154	1.30031	-0.055451	1	1.32661	-0.0269629	1	0.717063	-0.901965	1	1.25333	-0.108449	1	1.40093	0.046228	1
COX14	0.62276	-0.327554	0.601558	0.989178	0.44737	1	0.68908	-0.131748	1	0.657114	-0.199241	1	1.0179	0.503357	0.704376	0.744319	-0.00700782	1	0.682723	-0.145988	1	1.17458	0.699241	0.599264	0.167217	-2.16449	0.28452	0.698824	-0.10242	1	0.0652429	-3.32048	1	0.119511	-2.45566	1	0.823212	0.143728	1	0.451147	-0.690297	1
COX17	0.774094	-0.29644	0.668701	1.01358	0.165569	1	0.85816	-0.100238	1	0.698741	-0.411836	1	1.064	0.247211	1	0.831052	-0.154417	1	1.27596	0.555897	0.465735	1.30493	0.550724	0.789806	0.36283	-1.34373	0.532704	0.836094	-0.133995	1	0.195729	-2.16687	1	0.856492	-0.0876417	1	0.925758	0.0210329	1	0.854804	-0.0894838	1
COX17P1	0	-4.69602	0.000789828	0	-3.12423	0.933508	0.000638037	-2.60777	0.448185	0	-2.923	0.872506	0	-3.37614	0.358718	0.000566884	-2.80192	0.308337	0.000662838	-2.54581	0.461271	0	-2.43855	0.893673	0	-1.17876	1	0	-2.56752	0.951521	0	0.619434	1	1.81258	12.5777	1.14056e-36	0	-1.32948	1	0	1.73321	1
COX20	0.93636	0.0598847	1	1.04757	0.229411	1	0.822429	-0.15739	1	1.06149	0.247504	1	0.904883	-0.00268029	1	0.846925	-0.111851	1	0.912728	0.0112649	1	0.954597	0.0791083	1	0.555288	-0.7166	0.91232	0.84982	-0.0983806	1	0.489322	-0.877852	1	0.478042	-0.895184	1	0.911515	0.00862758	1	0.973527	0.104211	1
COX4I1	6.91116	-0.227699	0.798105	8.87732	0.196242	1	8.18346	0.0697527	1	7.01021	-0.174289	1	9.46892	0.304989	1	7.34512	-0.107728	1	8.28083	0.0886749	1	11.5855	0.601897	0.722674	1.26517	-2.6605	0.176787	7.2241	-0.126178	1	0.717672	-3.45179	1	2.68899	-1.56466	1	9.75606	0.321537	1	4.98636	-0.681063	1
COX5A	2.89653	-0.407789	0.433969	4.78204	0.435146	1	3.0798	-0.269887	1	2.76721	-0.423432	1	4.83521	0.461818	0.778711	4.21252	0.244517	1	3.60783	-0.014749	1	5.2401	0.560994	0.771448	0.855017	-2.11483	0.291708	3.28323	-0.158547	1	0.59806	-2.60304	1	11.1742	1.60364	0.693336	3.58055	-0.0270323	1	2.70688	-0.449409	1
COX5B	2.60275	-0.180914	0.882049	3.69351	0.398416	1	2.82267	-0.0307583	1	2.29841	-0.346876	1	3.45818	0.297743	1	2.89281	0.00942903	1	2.91516	0.0216237	1	4.21761	0.590027	0.738369	0.533203	-2.45472	0.217662	2.527	-0.198315	1	0.260972	-3.42741	1	2.54956	-0.19138	1	2.82	-0.0314838	1	1.9708	-0.562999	1
COX5BP1	0.000683225	-5.0088	3.25278e-10	0.000871522	-4.02605	0.01813	0	-5.52892	2.9324e-05	0.000991122	-3.82482	0.0482883	0	-5.28202	0.000465796	0.000566884	-4.71901	2.89007e-05	0	-5.46696	2.68411e-05	0.00814734	-1.51255	0.860086	0	-3.08464	0.607489	0	-4.4734	0.122367	0	-1.28644	1	6.83202	12.7799	2.33437e-85	0	-3.23535	1	0.0237446	0.83139	1
COX6A1	2.29803	-0.106134	0.964196	3.17147	0.420623	1	2.1789	-0.180679	1	2.17155	-0.178674	1	2.66557	0.144527	1	2.52377	0.0586496	1	2.46045	0.0159824	1	3.62285	0.612145	0.721273	0.71935	-1.78163	0.381804	2.04406	-0.26807	1	0.304467	-2.97336	1	1.25486	-0.964996	1	2.40982	-0.0180877	1	1.78084	-0.467598	1
COX6B1	3.12507	-0.166857	0.909836	4.47352	0.425184	1	3.20294	-0.109638	1	3.23899	-0.0880035	1	3.6054	0.0813779	1	3.43305	0.00307654	1	3.52166	0.0443001	1	5.22652	0.651847	0.677497	0.67518	-2.36804	0.231094	2.92633	-0.241443	1	0.413205	-3.03808	1	3.40605	-0.0282795	1	3.60333	0.0720382	1	2.87309	-0.276405	1
COX6C	3.6228	-0.272774	0.702774	5.23	0.342718	1	3.90287	-0.125222	1	3.70085	-0.202458	1	5.11924	0.313982	1	4.32079	0.0407607	1	4.35882	0.0540352	1	6.44319	0.654951	0.675505	0.902343	-2.24976	0.256159	3.94836	-0.101073	1	0.434953	-3.26511	1	0.776819	-2.43593	1	4.59461	0.124851	1	3.30049	-0.377118	1
COX6CP6	0.000683225	-3.80799	0.00032178	0	-3.83978	0.406477	0	-4.33859	0.0307036	0.00297337	-1.61053	1	0	-4.09169	0.0870509	0	-4.53273	0.0124633	0	-4.27663	0.0288341	0	-3.1541	0.706435	0	-1.8943	1	0	-3.28307	0.706137	0	-0.0961121	1	2.96785	12.4756	9.65957e-47	0	-2.04502	1	0.0237446	2.02694	1
COX7A2	4.00062	-0.245613	0.763651	5.67709	0.339742	1	4.2187	-0.135002	1	3.90106	-0.250527	1	5.65459	0.339548	1	4.81568	0.0816839	1	4.86854	0.0976237	1	6.62922	0.568049	0.764338	0.769831	-2.60058	0.191297	4.19794	-0.135533	1	0.543691	-3.07108	1	1.59347	-1.53813	1	4.606	0.00418503	1	3.49045	-0.418033	1
COX7A2L	1.61207	-0.0634576	1	2.0106	0.295488	1	1.57978	-0.089418	1	1.68986	0.0189152	1	1.6789	0.0091774	1	1.60201	-0.0678204	1	1.87252	0.187703	1	2.18077	0.410364	0.928609	0.612079	-1.46574	0.484552	1.45131	-0.213735	1	0.337088	-2.28524	1	0.736982	-1.1721	1	1.71479	0.0385117	1	1.09225	-0.615924	1
COX7B	2.22458	-0.342846	0.562013	3.57934	0.453767	1	2.31161	-0.247103	1	2.27859	-0.259494	1	3.26561	0.311269	1	2.90188	0.123906	1	3.01724	0.185082	1	3.93517	0.584159	0.745107	0.520582	-2.39425	0.227272	2.46835	-0.13424	1	0.22835	-3.51732	1	0.776819	-1.78929	1	2.89976	0.106936	1	1.47216	-0.88409	1
COX7C	4.75969	-0.24844	0.757359	6.59132	0.297908	1	5.19234	-0.082768	1	4.74747	-0.218161	1	6.56988	0.298069	1	5.41148	-0.0158261	1	5.75476	0.0843912	1	8.16092	0.619005	0.711838	0.990684	-2.49048	0.212706	5.0802	-0.112051	1	0.641556	-3.08955	1	5.97553	0.106682	1	6.298	0.208052	1	3.44296	-0.691171	1
COX8A	3.92069	0.0701157	0.988806	4.20161	0.169039	1	3.89521	0.0510262	1	3.00112	-0.354843	1	3.82698	0.0216139	1	3.48747	-0.130565	1	4.59877	0.324176	0.956284	5.25368	0.508327	0.830508	0.571063	-2.74969	0.160046	2.81152	-0.448576	1	0.424079	-3.14135	1	2.78858	-0.456065	1	3.69733	-0.0332994	1	2.37446	-0.689578	1
CPEB2	0.691765	0.380752	0.438567	0.393928	-0.55994	1	0.512982	-0.157728	1	0.719555	0.379113	1	0.440917	-0.392662	1	0.620171	0.153722	1	0.524967	-0.119935	1	0.186031	-1.65024	0.234232	1.00015	0.848528	0.416308	0.656396	0.229813	1	0.652429	0.215393	1	0.577634	0.0505524	1	0.367455	-0.628846	1	1.02102	0.854668	1
CPEB3	0.80074	0.259242	0.699144	0.576076	-0.297432	1	0.693546	-0.00840595	1	0.726493	0.0645138	1	0.606725	-0.220382	1	0.848625	0.330667	1	0.495803	-0.541914	0.751915	0.403294	-0.821328	0.768923	1.15159	0.745665	0.463668	0.77869	0.170296	1	1.00039	0.524948	1	0.179266	-1.84009	1	0.592485	-0.237911	1	1.02102	0.551522	1
CPEB4	0.310867	0.594663	0.198141	0.1377	-0.774337	1	0.235436	0.0519333	1	0.314186	0.506465	1	0.152425	-0.629558	0.919322	0.185938	-0.332986	1	0.180955	-0.368925	1	0.141221	-0.713348	0.972039	0.258714	0.196756	0.891139	0.203408	-0.170519	1	0.119612	-0.828446	1	2.23086	3.31923	0.0148821	0.176606	-0.361185	1	0.617358	1.46223	1
CPLANE1	1.26158	0.0323005	1	1.08243	-0.212324	1	1.21546	-0.0321204	1	1.50452	0.303806	1	1.28706	0.0600615	1	1.4824	0.300375	1	0.733761	-0.827399	0.197249	0.775356	-0.706796	0.847531	2.05393	0.748924	0.458638	1.62976	0.422718	0.990387	1.52234	0.293355	1	0.358532	-1.74389	1	1.06533	-0.224114	1	1.42467	0.19146	1
CPNE3	0.876236	0.251325	0.709432	0.816616	0.100958	1	0.814135	0.0995102	1	0.811729	0.0904686	1	0.690744	-0.164516	1	0.676293	-0.204563	1	0.753646	-0.0264456	1	0.778071	0.0240203	1	0.410156	-0.91087	0.768567	0.650156	-0.249514	1	0.250098	-1.576	1	1.21502	0.663324	1	0.769091	0.00681299	1	0.736081	-0.0460773	1
CPNE8	7.92814	0.135817	0.920492	5.58646	-0.431759	1	8.61796	0.25761	1	8.23523	0.173146	1	6.98329	-0.0862284	1	7.67334	0.067038	1	5.58109	-0.444052	0.850563	3.83468	-0.982265	0.57664	11.8756	0.705858	0.551281	8.97865	0.303671	1	9.36236	0.334559	1	2.19103	-1.76856	1	7.79346	0.079856	1	8.42932	0.165225	1
CPQ	1.2035	0.118648	0.944395	0.735565	-0.662778	1	1.25821	0.177995	1	1.92575	0.853561	0.281574	0.91901	-0.325528	1	1.04477	-0.127478	1	0.821256	-0.506669	0.74449	0.578461	-1.0026	0.630334	1.99083	0.842739	0.413981	1.35148	0.27713	1	1.69632	0.58616	1	0.557716	-0.997701	1	1.22485	0.120307	1	1.51965	0.419013	1
CPSF2	0.968472	0.0411274	1	0.874137	-0.125624	1	0.983215	0.0611637	1	0.946522	-0.000861134	1	0.91901	-0.0479975	1	0.931957	-0.0265992	1	1.11688	0.270271	1	0.684377	-0.490441	1	0.968599	0.0333168	1	0.993329	0.0731719	1	0.717672	-0.396457	1	0.995921	0.0729136	1	0.760546	-0.32266	1	1.11599	0.234064	1
CPSF6	2.46508	-0.0779372	0.997716	2.68516	0.0670571	1	2.23951	-0.224295	1	2.75532	0.10654	1	2.53174	-0.0259803	1	2.75052	0.111111	1	2.76138	0.115032	1	1.9187	-0.44453	0.98272	3.58729	0.49022	0.727208	2.77658	0.116335	1	2.63147	0.0234526	1	2.37029	-0.134719	1	2.53515	-0.0239445	1	2.32697	-0.164169	1
CPT1A	1.07847	0.521354	0.159629	0.906383	0.155785	1	0.420466	-1.05346	0.0672113	0.935619	0.203892	1	0.498912	-0.778921	0.47068	1.21653	0.673095	0.231401	0.847107	0.0501113	1	0.334041	-1.34226	0.414244	0.829777	0.0157945	1	0.730022	-0.179576	1	0.641556	-0.350127	1	0.298776	-1.39787	1	0.344667	-1.26716	1	0.854804	0.0632414	1
CRACR2A	1.33639	-0.0474569	1	1.07023	-0.386588	1	1.40687	0.0414091	1	1.36874	-0.00341926	1	1.28037	-0.109756	1	1.51698	0.168157	1	1.35815	-0.0159931	1	0.790292	-0.829104	0.749216	2.44831	0.860609	0.400328	1.8157	0.433482	0.989742	2.01166	0.549473	1	0.517879	-1.38229	1	1.34164	-0.0335345	1	1.51965	0.137076	1
CRADD	2.00868	0.167843	0.875444	1.24889	-0.597124	1	2.13232	0.246676	1	2.19831	0.282704	1	1.59786	-0.220356	1	1.78058	-0.0502174	1	1.74393	-0.0828078	1	0.904355	-1.0618	0.597179	3.19606	0.82295	0.480834	1.95546	0.0966724	1	1.95729	0.0860313	1	0.697145	-1.38744	1	1.99679	0.123125	1	2.6119	0.490325	1
CRAMP1	0.457761	-0.0954441	0.980313	0.292831	-0.768567	1	0.503411	0.0701908	1	0.548091	0.20074	1	0.457274	-0.084461	1	0.442736	-0.140628	1	0.474592	-0.0257676	1	0.365273	-0.418044	1	0.952823	1.01566	0.325873	0.675114	0.521765	0.887397	1.14175	1.2541	1	0.398368	-0.235463	1	0.564	0.234727	1	0.593614	0.322706	1
CREB1	2.38241	0.206797	0.805416	1.72736	-0.329148	1	2.3148	0.13419	1	2.30931	0.123964	1	1.88858	-0.193373	1	2.00337	-0.103128	1	2.23376	0.0752283	1	1.56701	-0.46661	0.973325	2.61869	0.301593	0.778598	2.05779	-0.0552459	1	1.70719	-0.329052	1	1.03576	-1.04531	1	2.29018	0.103691	1	2.8256	0.385942	1
CREBBP	4.50758	0.533271	0.137913	2.57099	-0.441546	1	3.28461	-0.0627481	1	4.13199	0.299378	1	2.24845	-0.655273	0.59456	3.57987	0.0790092	1	3.52232	0.0507761	1	1.70551	-1.04199	0.539997	4.06685	0.256233	0.972526	2.99122	-0.202362	1	3.08817	-0.155551	1	1.99184	-0.793049	1	2.88267	-0.252011	1	3.79913	0.130467	1
CREBRF	3.41818	0.885782	0.00105285	1.9618	-0.169976	1	1.40879	-0.698841	0.432099	3.80492	0.886632	0.221079	0.998568	-1.21325	0.0351899	2.96027	0.515028	0.583385	1.55435	-0.542905	0.671794	0.744124	-1.60699	0.234232	1.16737	-0.921321	0.757618	1.0083	-1.16377	0.466708	0.96777	-1.18023	1	0.657308	-1.72251	1	1.91703	-0.195807	1	2.8256	0.350033	1
CREBZF	0.912447	0.126008	0.942654	0.847119	-0.0097594	1	0.905374	0.0985375	1	0.863267	0.0197712	1	0.884064	0.0584194	1	0.820848	-0.0623451	1	0.663501	-0.40031	0.929949	0.65043	-0.408628	1	1.06325	0.32692	0.763144	1.00456	0.252895	1	0.706798	-0.265663	1	0.697145	-0.279038	1	0.905818	0.090314	1	0.807315	-0.0708559	1
CRIM1	1.66912	-0.0346056	1	1.33517	-0.377643	1	1.78906	0.0823413	1	2.23795	0.432007	1	1.66478	-0.0346208	1	1.99827	0.270066	1	1.11688	-0.667034	0.440846	0.987187	-0.818858	0.758708	2.71018	0.689819	0.492105	2.21003	0.404069	1	2.1204	0.312335	1	0.697145	-1.27761	1	1.80879	0.0894189	1	1.89956	0.144066	1
CRIP1P4	0	-4.31599	0.00524925	0	-2.7442	1	0.00127607	-1.61797	0.989346	0.000991122	-1.52307	1	0	-2.99611	0.613463	0.000566884	-2.41725	0.634657	0	-3.18105	0.393863	0.00407367	0.00202277	1	0	-0.798727	1	0	-2.18749	1	0	0.999466	1	1.2947	11.0985	6.71093e-25	0	-0.949445	1	0	2.11324	1
CRLF3	1.59636	0.125436	0.942316	1.20096	-0.338606	1	1.54596	0.0579729	1	1.76618	0.264317	1	1.30862	-0.208437	1	1.42741	-0.0730581	1	1.53314	0.0441196	1	0.955955	-0.671144	0.877356	2.11072	0.512621	0.607098	1.71711	0.215861	1	1.85942	0.313059	1	0.63739	-1.21388	1	1.4157	-0.0786486	1	1.89956	0.333937	1
CRNDE	1.85701	0.0529392	1	1.66374	-0.127711	1	1.80373	-0.000848252	1	1.45596	-0.33189	1	1.80753	0.00246286	1	1.52605	-0.274462	1	2.7057	0.676427	0.221278	2.05992	0.201909	1	1.13582	-0.680826	0.940749	1.53492	-0.247195	1	0.695925	-1.3736	1	0.697145	-1.36291	1	1.5097	-0.264696	1	1.47216	-0.305028	1
CRTC1	0.647014	0.208432	0.812238	0.352095	-0.765466	1	0.657178	0.209501	1	0.599629	0.0563464	1	0.522705	-0.161033	1	0.63491	0.155108	1	0.483872	-0.286259	1	0.367988	-0.679455	0.878253	0.959134	0.751789	0.461616	0.66014	0.203561	1	1.01127	0.812403	1	0.278858	-0.984985	1	0.487091	-0.250355	1	0.854804	0.570554	1
CRTC3	1.22639	0.158488	0.899074	0.788727	-0.552485	1	1.17335	0.0670469	1	1.49957	0.451427	1	0.982954	-0.215995	1	1.07765	-0.0726682	1	1.0221	-0.156258	1	0.703387	-0.708638	0.844356	1.90565	0.780725	0.440243	1.35896	0.289427	1	1.27224	0.173993	1	0.517879	-1.09751	1	0.991273	-0.188478	1	1.59089	0.487871	1
CRY1	2.44185	0.658556	0.0356251	1.52865	-0.201879	1	1.13443	-0.679514	0.463179	2.52736	0.592128	0.820569	1.03723	-0.807316	0.361067	2.55268	0.65754	0.253864	1.49271	-0.245306	1	0.657219	-1.4526	0.338046	1.35982	-0.363048	1	1.08692	-0.711027	0.951521	0.956896	-0.865078	1	0.517879	-1.72487	1	1.02261	-0.781248	1	2.54067	0.529011	1
CS	0.842417	-0.185312	0.875444	0.991792	0.0962187	1	0.851779	-0.147743	1	0.886063	-0.0803676	1	1.04392	0.180557	1	0.954066	0.0367611	1	1.08639	0.248945	1	0.974966	0.0669247	1	0.552133	-0.767398	0.873274	1.03701	0.162163	1	0.630682	-0.559358	1	0.537797	-0.773339	1	0.971333	0.0594817	1	0.878549	-0.0826832	1
CSDE1	3.5982	0.0657016	0.995737	3.83295	0.155729	1	2.57639	-0.478276	0.836119	4.08541	0.254253	1	3.0537	-0.204642	1	4.40129	0.400116	0.851356	3.83717	0.162684	1	2.87873	-0.285452	1	2.01292	-0.802958	0.84146	2.98498	-0.231659	1	1.65282	-1.08196	1	4.06336	0.206548	1	2.89406	-0.27154	1	3.51419	-0.00652511	1
CSE1L	1.93968	0.138398	0.920492	1.43365	-0.355395	1	1.94729	0.128366	1	1.29837	-0.503374	1	1.83951	0.0342574	1	1.85428	0.0489104	1	1.93946	0.121104	1	1.51133	-0.265998	1	2.36944	0.404771	0.689327	1.98666	0.150771	1	1.68544	-0.101851	1	0.497961	-1.82964	1	1.47552	-0.294978	1	1.82833	0.00732619	1
CSGALNACT2	1.61583	0.439153	0.295398	1.42494	0.166293	1	0.901546	-0.562928	0.689897	1.90196	0.624485	0.763303	0.913062	-0.534801	0.796352	1.69555	0.473016	0.66991	1.02475	-0.359314	0.988027	0.748198	-0.810699	0.768344	0.826622	-0.644878	0.976139	0.881018	-0.569388	1	0.630682	-1.01992	1	0.338613	-1.87119	1	1.11376	-0.20898	1	1.68586	0.382217	1
CSK	1.25508	-0.0066134	1	1.26196	0.00275935	1	1.40496	0.179107	1	1.1725	-0.11146	1	1.34431	0.104332	1	1.11846	-0.195241	1	1.28524	0.0325827	1	1.62675	0.392506	0.951313	0.754056	-0.752371	0.886007	1.12436	-0.173619	1	0.750294	-0.74617	1	0.956084	-0.397683	1	1.31315	0.0607721	1	1.44842	0.191846	1
CSMD1	1.26362	0.119818	0.944395	0.831432	-0.549175	1	1.63912	0.54199	0.57461	1.22205	0.048508	1	1.04987	-0.191826	1	0.919486	-0.412308	0.957155	0.719179	-0.788103	0.266675	0.871766	-0.46344	1	2.40099	1.05242	0.306278	1.79199	0.643437	0.764431	1.68544	0.506746	1	0.458124	-1.3407	1	1.48121	0.330815	1	1.59089	0.414681	1
CSNK1A1	1.90005	0.163281	0.885471	1.58966	-0.142301	1	1.45536	-0.288344	1	2.07145	0.27282	1	1.35695	-0.393351	1	2.12808	0.338473	0.994113	1.9905	0.21951	1	1.06594	-0.738651	0.830508	1.7826	0.0336696	1	1.57735	-0.150701	1	1.35923	-0.362616	1	2.50972	0.513676	1	1.41855	-0.30297	1	1.56714	-0.163627	1
CSNK1D	0.92782	0.184264	0.846015	0.690245	-0.306905	1	0.815411	-0.0489473	1	0.903903	0.113909	1	0.747253	-0.186531	1	0.903046	0.119789	1	0.835175	-0.00997875	1	0.700672	-0.27516	1	1.01908	0.285286	0.800109	0.814879	-0.0468635	1	1.02214	0.284172	1	0.63739	-0.384297	1	0.786182	-0.0976045	1	0.688592	-0.27323	1
CSNK1G2	1.00366	0.0227637	1	0.937758	-0.08717	1	1.02022	0.0469159	1	0.966344	-0.0396474	1	0.994851	0.00570893	1	1.00509	0.0228789	1	0.996245	0.00805701	1	1.032	0.0613453	1	0.952823	-0.0582353	1	0.918455	-0.116563	1	1.14175	0.203394	1	0.398368	-1.27648	1	1.07958	0.126144	1	0.854804	-0.208687	1
CSNK1G3	0.855056	0.253215	0.705499	0.661485	-0.189704	1	0.716515	-0.0672337	1	0.976255	0.422059	1	0.574009	-0.415154	1	0.857129	0.23056	1	0.595891	-0.361078	0.998534	0.369346	-1.05366	0.603251	1.11058	0.588567	0.560153	0.846077	0.1921	1	0.891653	0.259265	1	0.617471	-0.258199	1	0.586788	-0.353413	1	0.664848	-0.151694	1
CSNK2A1	1.40574	-0.0664968	1	1.38833	-0.0769945	1	1.38263	-0.0861593	1	1.46686	0.0092841	1	1.43428	-0.026244	1	1.49601	0.0427613	1	1.65577	0.207951	1	1.1963	-0.300123	1	1.88041	0.375176	0.715794	1.59357	0.136281	1	1.33748	-0.128925	1	1.31462	-0.156354	1	1.37297	-0.0897393	1	1.5434	0.0708265	1
CSNK2B	3.21218	0.138654	0.920492	3.91923	0.436431	1	2.73782	-0.138192	1	2.37275	-0.353034	1	2.95035	-0.016905	1	3.18419	0.109574	1	2.99271	0.00606338	1	4.06145	0.475158	0.857475	0.583683	-2.3763	0.229178	2.25745	-0.423447	1	0.195729	-3.87528	1	2.01176	-0.583005	1	2.33006	-0.365749	1	2.44569	-0.305971	1
CSPP1	2.85793	0.470357	0.237802	2.13261	-0.0728569	1	1.40879	-0.732112	0.362839	2.93967	0.432716	1	1.45064	-0.676698	0.554316	3.34348	0.692437	0.19056	1.90102	-0.258944	1	0.907071	-1.3474	0.395927	2.41045	0.11049	0.972503	1.76703	-0.356978	1	1.8703	-0.264444	1	5.01944	1.15256	1	1.19067	-0.925427	1	2.49318	0.13944	1
CSRP2	2.53477	0.0334004	1	2.84116	0.20908	1	2.52216	0.0211725	1	2.42528	-0.0410656	1	2.45367	-0.0233587	1	2.43533	-0.0363911	1	2.63876	0.0946577	1	3.08377	0.32772	1	1.06009	-1.25105	0.57138	2.10022	-0.259815	1	0.695925	-1.8387	1	0.478042	-2.35409	1	2.49527	0.00139759	1	1.99454	-0.337052	1
CSTB	0.748131	0.0824694	0.978016	1.01184	0.555717	1	0.562748	-0.385206	1	0.641256	-0.169222	1	0.76138	0.100058	1	0.903613	0.394126	0.875209	0.630359	-0.20346	1	0.845966	0.256994	1	0.129357	-2.46525	0.222341	0.569043	-0.347419	1	0.0761168	-3.06441	1	0.0398368	-3.61536	1	0.487091	-0.562625	1	0.569869	-0.304265	1
CSTF3	0.769311	-0.475741	0.302637	0.862807	-0.23928	1	1.01256	0.0113806	1	0.965353	-0.0633422	1	1.28632	0.399759	0.911046	0.996015	-0.0157099	1	1.05988	0.0856271	1	0.812019	-0.32363	1	1.66586	0.749206	0.458638	1.45131	0.569284	0.867009	1.01127	0.00811139	1	0.557716	-0.830527	1	1.07958	0.105035	1	1.3297	0.396281	1
CSTPP1	1.97042	0.234321	0.745906	1.39879	-0.339293	1	1.83372	0.0871581	1	1.92674	0.160499	1	1.51458	-0.219085	1	1.79192	0.0502663	1	1.49404	-0.243556	1	0.966818	-0.882163	0.711838	2.83007	0.722078	0.472073	2.03907	0.24513	1	1.75069	0.00380281	1	0.557716	-1.62135	1	1.64642	-0.0817976	1	2.08952	0.249003	1
CTBP1	0.781951	-0.10138	0.972411	0.886338	0.110153	1	0.816049	-0.0209861	1	0.752262	-0.146057	1	0.826811	0.000363151	1	0.83332	0.0133037	1	0.844455	0.0346069	1	0.941018	0.198321	1	0.659404	-0.330848	1	0.854812	0.0515354	1	0.978644	0.245487	1	1.85241	1.15749	1	0.806121	-0.0364001	1	0.926038	0.166844	1
CTBP2	3.9323	-0.0114356	1	2.51696	-0.700498	1	4.68064	0.276564	1	3.94467	-0.00557352	1	3.75783	-0.0828401	1	3.79075	-0.0711085	1	4.01547	0.0234646	1	2.82441	-0.510719	0.938329	7.11147	0.869762	0.446034	4.65467	0.249153	1	8.26411	1.05976	1	2.31054	-0.794131	1	3.948	-0.00609643	1	4.70142	0.223273	1
CTCF	3.08237	0.433662	0.301756	1.88336	-0.412358	1	2.71995	0.168807	1	2.10217	-0.239909	1	2.00755	-0.318116	1	2.39225	-0.0420813	1	2.5042	0.0328362	1	1.85216	-0.426361	1	2.7859	0.185221	0.894532	2.27243	-0.118052	1	2.30525	-0.0991482	1	3.66499	0.561138	1	1.86291	-0.408139	1	2.96807	0.253433	1
CTDSPL2	2.58737	0.374198	0.435298	1.71951	-0.329264	1	2.184	0.0460626	1	2.01792	-0.0793424	1	1.8343	-0.23233	1	2.25336	0.0990357	1	1.91162	-0.169183	1	1.24654	-0.801823	0.703292	3.17397	0.594424	0.636172	2.27243	0.103757	1	1.75069	-0.286293	1	1.45404	-0.556259	1	1.67491	-0.351405	1	2.23199	0.0541394	1
CTNNA1	1.22536	0.359889	0.480628	0.785241	-0.396163	1	1.00363	-0.0147526	1	1.08627	0.10935	1	0.794096	-0.384256	1	1.01529	0.00411785	1	1.12948	0.17804	1	0.611051	-0.759932	0.819758	1.22416	0.279834	0.804646	1.00206	-0.0162728	1	0.869906	-0.218424	1	0.537797	-0.89164	1	0.897273	-0.17854	1	1.18723	0.224784	1
CTNNB1	2.68473	0.487442	0.205958	1.98968	-0.0701185	1	1.42282	-0.605721	0.600521	3.04671	0.604494	0.785837	1.18668	-0.875672	0.264678	2.64395	0.405117	0.841227	2.24304	0.122749	1	0.958671	-1.16078	0.526598	1.6911	-0.306602	1	1.47128	-0.525897	0.991323	1.44622	-0.531809	1	1.67315	-0.326178	1	1.52964	-0.454583	1	3.34798	0.666033	1
CTNNBL1	1.71114	0.253885	0.700341	1.5975	0.105326	1	1.40496	-0.100056	1	1.32414	-0.187532	1	1.24393	-0.290648	1	1.59124	0.104628	1	1.66903	0.180546	1	1.27099	-0.245902	1	1.45763	-0.0378462	1	1.33775	-0.169232	1	1.05476	-0.505974	1	0.916248	-0.704886	1	1.05964	-0.506895	1	1.04476	-0.518815	1
CTPS1	1.02074	-0.324076	0.605673	1.27068	0.060433	1	1.11529	-0.149113	1	0.925708	-0.429036	1	1.49376	0.323855	1	1.59464	0.449422	0.738	1.14207	-0.110333	1	1.08088	-0.187542	1	1.35667	0.152537	0.930226	1.46878	0.282154	1	1.1635	-0.0742834	1	0.438205	-1.44815	1	1.27327	0.0591386	1	1.16348	-0.0765726	1
CTSC	1.63735	-0.283458	0.68697	2.18229	0.205202	1	1.84265	-0.0642519	1	1.71563	-0.172293	1	2.16443	0.195514	1	1.94838	0.0270159	1	2.10517	0.152754	1	2.45914	0.382032	0.96143	1.23993	-0.641095	0.976908	2.06403	0.113044	1	0.804663	-1.25387	1	0.37845	-2.29897	1	2.06515	0.108657	1	1.44842	-0.41544	1
CTSS	1.59738	0.0659993	0.99591	1.55567	0.0143697	1	1.34434	-0.220978	1	1.7305	0.18083	1	1.30193	-0.267809	1	1.33161	-0.23979	1	2.30601	0.672657	0.229797	1.38912	-0.158425	1	1.11373	-0.478501	1	1.27785	-0.285915	1	0.804663	-0.938412	1	0.577634	-1.3986	1	1.65782	0.106579	1	1.70961	0.136232	1
CUEDC2	0.744715	-0.233372	0.791112	0.997021	0.257888	1	0.79627	-0.101039	1	0.638283	-0.436393	1	1.08705	0.404222	0.902288	0.837855	-0.0188484	1	0.90875	0.113711	1	1.22346	0.566206	0.771448	0.236628	-1.85057	0.363409	0.804896	-0.0785437	1	0.260972	-1.66283	1	1.87233	1.13676	1	0.817515	-0.0524533	1	0.546125	-0.608077	1
CUL1	1.1608	-0.30319	0.64834	1.12426	-0.313439	1	1.39283	0.0218953	1	1.32513	-0.0567349	1	1.6105	0.256044	1	1.50394	0.150417	1	1.33496	-0.0469637	1	1.09718	-0.341278	1	2.218	0.709539	0.482132	1.83317	0.445452	0.981851	1.60933	0.223816	1	1.53372	0.149386	1	1.29606	-0.0873897	1	1.59089	0.199624	1
CUL2	0.8431	0.0572479	1	0.754738	-0.124706	1	0.78989	-0.055365	1	0.973282	0.274026	1	0.749484	-0.137759	1	0.91325	0.185417	1	0.743704	-0.151984	1	0.548588	-0.600441	0.933679	1.05063	0.371789	0.719305	0.929686	0.1983	1	0.695925	-0.226744	1	0.418287	-0.930431	1	0.743455	-0.138767	1	0.973527	0.253995	1
CUL3	4.12531	0.222039	0.774228	3.34142	-0.144691	1	2.85202	-0.402123	0.989346	4.90011	0.458376	1	2.83436	-0.405583	0.994028	4.75332	0.440755	0.747831	3.92731	0.113128	1	1.72316	-1.13137	0.469735	3.71349	0.0172092	1	3.15345	-0.229463	1	2.88156	-0.358126	1	2.33046	-0.670223	1	3.008	-0.293442	1	3.96534	0.0898457	1
CUL4A	0.967788	-0.248124	0.761737	0.983948	-0.189526	1	1.10317	-0.0108726	1	1.10807	-0.00353769	1	1.15099	0.0572934	1	1.06744	-0.0653658	1	1.31573	0.277926	0.998534	0.837819	-0.426161	1	1.82677	0.738314	0.461616	1.41387	0.372696	1	1.30486	0.230773	1	0.776819	-0.509079	1	1.16218	0.0668338	1	1.11599	0.00366685	1
CUL5	2.54091	0.110736	0.944395	2.31912	-0.0500551	1	2.1202	-0.196289	1	2.66711	0.168785	1	2.09305	-0.213406	1	2.7851	0.253853	1	2.50884	0.0763033	1	1.39455	-0.813489	0.693815	2.79221	0.225385	0.854355	2.51577	0.0756964	1	2.08777	-0.206227	1	1.37437	-0.810025	1	2.15061	-0.160138	1	2.77811	0.194408	1
CUTA	2.07769	-0.407733	0.432515	3.79286	0.599265	1	2.11573	-0.338641	1	2.36977	-0.150949	1	3.31394	0.386593	0.926605	3.16775	0.325007	1	2.17278	-0.294999	1	3.97183	0.647562	0.682192	0.507962	-2.38446	0.227645	2.46835	-0.086713	1	0.391458	-2.72174	1	1.53372	-0.7793	1	2.65479	0.0223843	1	1.99454	-0.406079	1
CUX1	9.86201	0.240555	0.725379	6.74297	-0.392824	1	8.65688	-0.00327532	1	9.70507	0.175232	1	7.34464	-0.264147	1	9.82467	0.208426	1	7.20372	-0.298088	1	5.20072	-0.771424	0.72173	13.879	0.695331	0.559817	9.62506	0.159095	1	11.5589	0.403918	1	3.36621	-1.38809	1	7.8077	-0.158487	1	11.1599	0.334723	1
CWC15	0.843441	-0.0990398	0.976552	0.968261	0.132283	1	0.931534	0.0735599	1	0.76812	-0.228714	1	0.982954	0.158838	1	0.831052	-0.113865	1	0.995582	0.18208	1	1.17186	0.421903	0.862743	0.35652	-1.333	0.538143	0.796161	-0.170722	1	0.260972	-1.73445	1	1.85241	1.04933	1	0.851697	-0.0653478	1	0.688592	-0.357049	1
CWC27	2.08418	0.0520331	1	2.01496	-0.00915173	1	1.99897	-0.0222416	1	2.05757	0.0234516	1	1.83505	-0.157994	1	2.11958	0.0747188	1	2.12903	0.0802858	1	1.41492	-0.54299	0.908286	2.62815	0.382904	0.706642	2.34356	0.223281	1	1.93554	-0.0737758	1	0.736982	-1.45222	1	1.66636	-0.29023	1	1.85208	-0.145273	1
CWF19L2	1.11946	0.225167	0.772346	0.834047	-0.271403	1	0.967264	-0.041606	1	1.13781	0.21415	1	0.755432	-0.430314	0.96361	0.920053	-0.124542	1	1.08175	0.140626	1	0.593398	-0.773167	0.806867	1.64378	0.749011	0.459431	1.16055	0.240977	1	1.55496	0.647978	1	0.697145	-0.498765	1	0.78903	-0.33743	1	0.997271	0.00727007	1
CXCR4	3.25728	0.347701	0.500824	3.28215	0.304451	1	2.44432	-0.166849	1	3.57101	0.434806	1	2.08859	-0.411258	0.99283	2.51413	-0.123321	1	2.27154	-0.283086	1	3.01859	0.164401	1	1.17368	-1.22653	0.580613	2.13017	-0.366667	1	0.913401	-1.57328	1	0.577634	-2.2131	1	3.02509	0.161083	1	2.75437	0.00272291	1
CXXC5	2.50744	0.173898	0.862345	2.45769	0.115535	1	2.19166	-0.0671292	1	2.28553	0.000672538	1	2.18005	-0.0744935	1	2.03001	-0.193631	1	2.4757	0.131274	1	2.70763	0.259996	1	1.03801	-1.15608	0.613972	2.12143	-0.113435	1	1.03301	-1.15014	1	0.657308	-1.78569	1	2.33291	0.0294529	1	1.66212	-0.472742	1
CYB5A	0.711921	-0.19193	0.864213	1.05977	0.466368	1	0.713325	-0.168214	1	0.630354	-0.351022	1	1.02534	0.420516	0.877671	0.981843	0.363091	0.942337	0.545515	-0.590992	0.647634	1.07409	0.46978	0.830508	0.340745	-1.22672	0.585695	0.814879	0.0448697	1	0.260972	-1.56413	1	0.278858	-1.4376	1	0.609576	-0.383068	1	0.474891	-0.702425	1
CYB5R4	1.98853	0.282941	0.641543	1.49815	-0.207597	1	1.66272	-0.0460408	1	2.21912	0.409814	1	1.45212	-0.259796	1	1.64566	-0.0637406	1	1.51525	-0.195091	1	1.04558	-0.74144	0.830508	2.33158	0.457167	0.65098	1.87809	0.143232	1	2.00078	0.22039	1	0.497961	-1.75559	1	1.51539	-0.180082	1	1.80459	0.0628629	1
CYBA	8.84298	-0.204036	0.834292	10.5811	0.10462	1	10.8083	0.143726	1	8.37696	-0.259241	1	12.3769	0.361787	0.964007	8.82298	-0.189327	1	9.99162	0.014734	1	16.0706	0.749895	0.584162	3.30333	-1.60875	0.335674	8.94495	-0.155994	1	2.16389	-2.20922	1	2.46988	-2.02326	1	10.7502	0.119002	1	7.74073	-0.384794	1
CYBB	0.0690057	-1.42372	9.88913e-05	0.098482	-0.747319	1	0.251387	0.755542	0.256956	0.13281	-0.287558	1	0.260237	0.797295	0.276332	0.0787969	-1.12577	0.107001	0.117985	-0.487548	0.962631	0.27022	0.810099	0.587194	0.145132	-0.125776	1	0.233357	0.583227	0.894093	0.0652429	-1.10139	1	1.71298	3.45267	0.00526903	0.444364	1.53923	0.48345	0.166212	0.205692	1
CYC1	1.36782	-0.253642	0.748492	1.93827	0.330395	1	1.35391	-0.243725	1	1.11105	-0.536369	1	1.89007	0.295209	1	1.72389	0.151125	1	2.05347	0.438475	0.733331	2.20114	0.515616	0.830508	0.198768	-2.99699	0.126645	1.2504	-0.351035	1	0.130486	-3.50178	1	2.11135	0.410396	1	1.45842	-0.114357	1	0.831059	-0.916977	1
CYCS	1.88502	-0.263807	0.724388	2.81327	0.404658	1	1.49301	-0.605528	0.5973	1.81078	-0.28905	1	2.62171	0.296375	1	2.61107	0.30126	1	3.00928	0.532775	0.51115	2.6411	0.291746	1	0.410156	-2.43239	0.222341	1.61603	-0.456944	1	0.326215	-2.71828	1	1.99184	-0.146041	1	1.86291	-0.235478	1	1.51965	-0.534684	1
CYFIP2	1.39856	0.213714	0.791112	1.36829	0.146278	1	0.994061	-0.36471	1	1.50651	0.296189	1	0.952469	-0.425625	0.969924	1.53285	0.347131	0.982181	1.11025	-0.187402	1	0.836461	-0.602734	0.931353	1.28095	0.0384817	1	1.23043	-0.0210438	1	1.02214	-0.289171	1	1.37437	0.132956	1	1.11091	-0.171484	1	1.70961	0.442701	1
CYLD	1.04875	0.419927	0.337877	0.68153	-0.326967	1	0.912393	0.134286	1	1.02284	0.308124	1	0.622339	-0.4735	0.955522	0.8679	0.0530999	1	0.654884	-0.398812	0.93187	0.578461	-0.563274	0.964676	0.965444	0.204947	0.88125	0.837341	-0.00569273	1	0.782915	-0.099023	1	0.63739	-0.384675	1	0.769091	-0.130356	1	0.831059	-0.00981726	1
CYP20A1	1.1181	0.301712	0.600876	0.873265	-0.135739	1	0.930258	-0.0380245	1	1.11997	0.254232	1	0.721973	-0.436659	0.95504	0.933091	-0.0336342	1	1.01149	0.0981743	1	0.722398	-0.41757	1	1.1579	0.288836	0.795759	0.893497	-0.0972671	1	0.695925	-0.448338	1	0.25894	-1.8042	1	0.723515	-0.403929	1	1.30595	0.449422	1
CYRIA	2.72675	0.217939	0.780191	2.07335	-0.246352	1	2.46091	0.0227768	1	3.47983	0.570305	0.866526	1.85884	-0.421028	0.972819	2.19044	-0.168409	1	2.39351	-0.0223887	1	1.57244	-0.654912	0.830508	3.39167	0.493938	0.723266	2.3498	-0.0498805	1	2.56622	0.0721457	1	0.796737	-1.60279	1	2.60636	0.10378	1	2.99181	0.281047	1
CYRIB	3.95587	0.154105	0.906921	3.15055	-0.22699	1	3.48687	-0.0706295	1	4.22416	0.232101	1	3.06262	-0.27479	1	4.07193	0.186642	1	3.41958	-0.101724	1	2.26225	-0.718175	0.768344	4.88401	0.432162	0.782054	3.93463	0.118127	1	3.6536	-0.00600727	1	4.82026	0.384284	1	3.39539	-0.10592	1	4.84389	0.386793	1
CYTH1	2.11731	0.32207	0.547577	1.18178	-0.638522	1	1.83755	0.0476584	1	2.47186	0.514484	0.955707	1.41197	-0.370404	1	1.84351	0.053903	1	1.47747	-0.302959	1	1.032	-0.824174	0.752411	2.63762	0.5776	0.562948	1.82817	0.0365041	1	2.38137	0.410735	1	0.776819	-1.19458	1	1.81448	0.0230638	1	2.54067	0.491364	1
CYTH4	0.640182	-0.168805	0.910337	0.584791	-0.286181	1	0.809031	0.232019	1	0.993104	0.547341	0.912931	0.688514	-0.0321729	1	0.530037	-0.457783	0.859075	0.564738	-0.349394	1	0.840534	0.27493	1	0.981219	0.495347	0.624212	0.794913	0.190143	1	1.13088	0.690583	1	0.318695	-1.08468	1	0.979879	0.494815	1	0.926038	0.402199	1
CYTIP	1.30257	0.0218967	1	1.26545	-0.0269277	1	1.37369	0.106356	1	1.72951	0.465771	1	1.22312	-0.0815364	1	1.28116	-0.00780744	1	0.879586	-0.604691	0.556998	1.10261	-0.235092	1	1.67533	0.388896	0.702034	1.42635	0.15746	1	1.13088	-0.189634	1	0.358532	-1.79821	1	1.44133	0.166624	1	1.68586	0.377099	1
D2HGDH	0.517543	-0.408534	0.446217	0.578691	-0.183142	1	0.641227	-0.0236639	1	0.560975	-0.229003	1	0.862501	0.458616	0.801102	0.749421	0.236571	1	0.479232	-0.486968	0.850563	0.536367	-0.291736	1	1.23993	0.960411	0.349743	0.877274	0.462648	0.951521	1.66369	1.36315	1	0.657308	0.0289776	1	0.658	0.0183759	1	0.617358	-0.055789	1
DAAM1	1.67254	0.512333	0.170815	1.4232	0.167984	1	0.828172	-0.692011	0.447083	1.50651	0.255575	1	0.823094	-0.691484	0.533212	1.71539	0.497262	0.613307	1.15997	-0.1584	1	0.688451	-0.930878	0.677497	1.21785	-0.073831	1	1.14058	-0.175887	1	0.96777	-0.404827	1	0.876411	-0.543729	1	0.709273	-0.866471	1	1.40093	0.121499	1
DACH1	0.0054658	-1.40502	0.339416	0.00348609	-1.70005	1	0.00638037	-1.0116	1	0.00594673	-0.997003	1	0.00446121	-1.45014	1	0.0034013	-1.89119	0.637687	0.0053027	-1.25593	0.988153	0.00950524	-0.311638	1	0.00631009	-0.507756	1	0.0024958	-1.89652	1	0.0217476	1.29044	1	2.17111	8.66555	5.60877e-17	0.00569697	-0.658474	1	0	0.80322	1
DAD1	7.43041	2.71553e-05	1	8.18098	0.151546	1	7.74577	0.0675268	1	6.85857	-0.125202	1	7.90304	0.0984832	1	6.87517	-0.12824	1	7.90169	0.099693	1	10.8821	0.587762	0.738516	1.89303	-1.99985	0.316924	6.18834	-0.279976	1	1.07651	-2.79617	1	1.71298	-2.13244	1	7.40321	-0.00861347	1	5.6512	-0.423402	1
DAGLB	0.644964	-0.259562	0.740548	0.596121	-0.346913	1	0.862626	0.241546	1	0.594673	-0.347133	1	0.859527	0.230978	1	0.767561	0.0498572	1	0.711225	-0.0745718	1	0.631419	-0.249912	1	1.29988	0.827839	0.424053	0.983346	0.429615	0.951521	1.07651	0.534368	1	0.318695	-1.16903	1	0.766242	0.0429627	1	0.451147	-0.685193	1
DANCR	0.690399	-0.914638	0.00441526	1.53126	0.428289	1	1.02341	-0.217304	1	1.07339	-0.134797	1	1.70418	0.614955	0.47068	1.25338	0.113518	1	1.08639	-0.120708	1	2.00017	0.831271	0.511462	0.463792	-1.3511	0.528322	1.31903	0.183147	1	0.250098	-2.18864	1	0.239021	-2.20933	1	1.84012	0.67252	1	0.593614	-0.95921	1
DAP	1.15089	-0.085458	0.987663	1.12601	-0.107945	1	1.19951	-0.00898702	1	1.12492	-0.108317	1	1.21048	0.00570116	1	1.24885	0.0577798	1	1.2806	0.0974641	1	1.14878	-0.0743216	1	1.52073	0.341914	0.747126	1.41886	0.249892	1	1.25049	0.0494741	1	0.338613	-1.78237	1	1.11091	-0.121934	1	1.11599	-0.115753	1
DAP3	1.17446	-0.222897	0.814843	1.37178	0.0501246	1	1.2531	-0.0951504	1	1.27756	-0.0612228	1	1.49005	0.184393	1	1.31064	-0.0227007	1	1.46288	0.156846	1	1.29679	-0.0373611	1	1.55859	0.234674	0.846874	1.49623	0.182242	1	1.34835	0.0174428	1	0.717063	-0.881088	1	1.41285	0.0899376	1	1.30595	-0.0327234	1
DARS1	2.228	-0.286	0.679095	2.89432	0.161981	1	2.50174	-0.0702786	1	2.3222	-0.182837	1	2.99868	0.222342	1	2.78453	0.106338	1	2.98807	0.219822	1	2.67097	0.0331881	1	2.12966	-0.302926	1	2.83024	0.122486	1	1.48971	-0.819098	1	1.11543	-1.23319	1	2.5437	-0.0413767	1	2.70688	0.0307098	1
DAZAP1	1.14953	-0.270913	0.707553	1.46329	0.143495	1	1.19696	-0.17809	1	1.23791	-0.118766	1	1.36587	0.0350866	1	1.39624	0.0730073	1	1.63522	0.331819	0.946283	1.36196	0.0287915	1	1.27464	-0.0704378	1	1.43134	0.105281	1	1.55496	0.214955	1	1.05568	-0.342408	1	1.46127	0.13153	1	1.18723	-0.17616	1
DAZAP2	2.40495	0.219863	0.778129	2.20844	0.0507872	1	2.34287	0.14988	1	1.99909	-0.104747	1	2.0016	-0.105316	1	1.82933	-0.255519	1	2.39947	0.188333	1	2.48358	0.228679	1	0.877102	-1.30456	0.547902	1.63101	-0.41203	1	0.543691	-1.96939	1	1.85241	-0.220273	1	2.19618	0.0378624	1	1.59089	-0.439739	1
DAZL	0.466301	-0.300538	0.673254	0.190863	-1.60907	0.0164347	1.11656	1.22368	0.00037165	0.497543	-0.157836	1	0.714538	0.421932	0.884433	0.230155	-1.37712	0.00250849	0.317499	-0.86815	0.223422	0.52143	-0.0831017	1	1.29041	1.27251	0.213861	0.787425	0.553736	0.83693	0.815537	0.573031	1	0.239021	-1.12177	1	0.863091	0.668926	1	0.807315	0.560251	1
DBF4	1.13859	0.268823	0.677568	0.703318	-0.525067	1	0.963436	-0.0384282	1	0.626389	-0.69578	0.946737	0.793352	-0.34457	1	0.883205	-0.181658	1	1.86324	1.0857	0.00209228	0.69524	-0.527991	0.98272	0.946513	-0.0607984	1	0.782434	-0.3523	1	0.793789	-0.311417	1	0.398368	-1.26942	1	0.515576	-0.950313	1	1.02102	0.0491108	1
DBI	2.74349	-0.0450243	1	3.11743	0.162725	1	3.09384	0.156431	1	2.33508	-0.287962	1	3.23735	0.226891	1	2.49712	-0.195196	1	2.94433	0.0745458	1	4.33982	0.670275	0.663089	0.448016	-2.67258	0.176363	2.27243	-0.325164	1	0.337088	-3.03844	1	0.497961	-2.4734	1	3.1077	0.145823	1	1.92331	-0.56523	1
DBN1	0.920987	0.221641	0.778129	0.947344	0.233019	1	0.605497	-0.481072	0.839413	0.842454	0.0462938	1	0.602264	-0.481879	0.95342	0.87867	0.119382	1	1.13345	0.541318	0.500653	0.67623	-0.287747	1	0.438551	-0.909288	0.764623	0.726278	-0.180863	1	0.565439	-0.523788	1	0.37845	-1.06923	1	0.541212	-0.605176	1	0.949782	0.218063	1
DBNL	1.07301	0.00221106	1	1.18876	0.163884	1	1.11274	0.0613038	1	0.970309	-0.154179	1	1.21122	0.19704	1	1.00849	-0.100271	1	1.01812	-0.0829318	1	1.32938	0.330274	1	0.637319	-0.76105	0.880004	0.975858	-0.143123	1	0.500196	-1.08911	1	0.438205	-1.25768	1	1.11091	0.0528314	1	1.06851	-0.00646009	1
DCAF1	1.31487	0.0943745	0.964196	1.04931	-0.272847	1	1.1121	-0.18841	1	1.27954	0.0368911	1	1.05285	-0.271534	1	1.62469	0.444393	0.747581	1.33496	0.107673	1	0.697956	-0.874984	0.719207	1.74158	0.490831	0.623888	1.27036	0.0251681	1	1.53321	0.292169	1	0.7569	-0.716102	1	1.00267	-0.324865	1	1.59089	0.337366	1
DCAF10	1.14064	0.192531	0.831839	0.911612	-0.18911	1	1.03298	0.00682389	1	1.1497	0.173929	1	0.851348	-0.299646	1	0.996015	-0.0532773	1	1.10097	0.110592	1	0.559451	-0.914146	0.690208	1.52073	0.57895	0.56521	1.19175	0.226364	1	1.07651	0.064962	1	0.298776	-1.72273	1	0.88303	-0.225049	1	1.18723	0.202249	1
DCAF13	0.787075	-0.142962	0.937155	1.02752	0.298564	1	0.634209	-0.47157	0.864581	0.913815	0.110369	1	0.841682	-0.0184526	1	1.07368	0.391242	0.88248	1.05259	0.348633	0.923902	0.761777	-0.168766	1	0.466947	-0.877072	0.787158	0.727526	-0.239468	1	0.206603	-1.99223	1	0.219103	-1.86537	1	0.752	-0.182463	1	0.759826	-0.154377	1
DCAF5	0.953441	0.273969	0.668599	0.645798	-0.378989	1	0.908564	0.160587	1	0.981211	0.274289	1	0.646132	-0.383625	1	0.740351	-0.175477	1	0.889528	0.125059	1	0.529577	-0.664937	0.878749	1.16421	0.512425	0.612412	0.809888	-0.0258254	1	0.946023	0.201768	1	0.25894	-1.59501	1	0.703576	-0.231558	1	0.831059	0.0193342	1
DCAF6	1.15704	0.24333	0.725109	0.866293	-0.249006	1	0.941104	-0.123992	1	1.29044	0.376204	1	0.82235	-0.334427	1	1.14567	0.200908	1	0.937915	-0.128866	1	0.532293	-0.969377	0.656311	1.41977	0.495231	0.622886	1.13434	0.16939	1	0.837284	-0.277688	1	0.537797	-0.896126	1	0.78903	-0.371998	1	1.04476	0.0390923	1
DCAF7	1.54443	0.14728	0.918636	1.30467	-0.140383	1	1.3016	-0.148732	1	1.15168	-0.330958	1	1.1391	-0.356159	1	1.2273	-0.246747	1	2.7004	1.08959	0.00186631	1.2221	-0.23524	1	0.722505	-0.996508	0.704169	1.06321	-0.446912	1	0.521943	-1.44259	1	0.338613	-2.02485	1	1.07958	-0.411578	1	1.63837	0.187316	1
DCK	1.03748	0.0802533	0.980398	1.06674	0.11255	1	0.936	-0.096505	1	1.10015	0.159596	1	0.89596	-0.164127	1	0.912117	-0.140415	1	1.2932	0.435439	0.743136	1.05915	0.0978687	1	0.444861	-1.17211	0.609968	0.796161	-0.336538	1	0.293593	-1.72851	1	0.219103	-2.08778	1	0.954242	-0.0592645	1	0.78357	-0.333985	1
DCLRE1C	1.42726	0.204076	0.816273	1.10335	-0.231595	1	1.39475	0.141442	1	1.28152	0.00246193	1	1.10787	-0.228559	1	1.05724	-0.311687	1	1.40986	0.15839	1	1.02249	-0.339647	1	1.82993	0.529268	0.593526	1.44632	0.188333	1	1.26136	-0.0236583	1	0.617471	-1.03624	1	1.04824	-0.294358	1	1.44842	0.169385	1
DCP1A	1.444	0.328778	0.539997	1.1661	-0.0617811	1	1.13571	-0.106558	1	1.38063	0.202744	1	0.939829	-0.4027	1	1.35485	0.185007	1	1.23288	0.0266194	1	0.841892	-0.551061	0.972039	1.13266	-0.10129	1	1.02203	-0.260882	1	0.793789	-0.610735	1	0.338613	-1.79033	1	1.05964	-0.199671	1	1.23472	0.0196715	1
DCP2	1.73505	0.46378	0.249825	1.09115	-0.343941	1	1.28883	-0.0876577	1	1.2508	-0.130409	1	0.939085	-0.58232	0.720007	1.11279	-0.328036	1	2.14759	0.766083	0.109992	0.989902	-0.480578	1	1.27148	-0.100438	1	1.08318	-0.34681	1	0.772041	-0.816646	1	0.657308	-1.03724	1	0.897273	-0.612555	1	1.89956	0.467756	1
DCTN2	0.962664	0.17983	0.852231	0.908126	0.0605028	1	0.953227	0.142221	1	0.758208	-0.219804	1	0.829786	-0.0826824	1	0.787402	-0.171416	1	0.960452	0.153886	1	1.09174	0.341337	0.946177	0.429086	-1.03774	0.684471	0.698824	-0.339894	1	0.36971	-1.22071	1	0.25894	-1.68035	1	0.803273	-0.123871	1	0.854804	-0.0265186	1
DCTN3	1.08052	0.062451	0.998415	1.11206	0.0988296	1	1.00172	-0.0680296	1	0.915797	-0.203741	1	0.901909	-0.233045	1	0.794205	-0.445447	0.879281	1.7605	0.88103	0.0349632	1.35653	0.401318	0.938963	0.132512	-2.97888	0.134258	0.67761	-0.65472	0.965574	0.14136	-2.80254	1	0.976003	-0.0975591	1	1.10236	0.0794686	1	0.736081	-0.494292	1
DCTN4	1.45766	0.157162	0.901959	1.06674	-0.355071	1	1.6053	0.298588	1	1.61057	0.288998	1	1.21271	-0.158305	1	1.19953	-0.181359	1	1.14936	-0.246006	1	0.902997	-0.595061	0.938329	1.85832	0.483718	0.631042	1.47751	0.150371	1	1.26136	-0.0903304	1	0.458124	-1.51827	1	1.46127	0.127874	1	2.16075	0.67466	1
DCTPP1	0.852665	-0.759417	0.027361	1.86854	0.560736	1	0.999804	-0.441728	0.92297	0.947513	-0.506732	1	2.0187	0.702289	0.304134	1.71539	0.447328	0.742768	1.25674	-0.0757758	1	2.00425	0.648533	0.685686	0.249249	-2.41537	0.226327	1.34524	0.0322258	1	0.0978644	-3.62281	1	0.677226	-0.948618	1	1.35588	0.0421688	1	0.831059	-0.658947	1
DCUN1D1	0.759405	0.151019	0.914215	0.709419	0.0212117	1	0.629742	-0.171074	1	0.801818	0.21274	1	0.652081	-0.112848	1	0.72051	0.0478747	1	0.710562	0.024322	1	0.560809	-0.334921	1	0.697265	-0.00415706	1	0.711303	0.0249354	1	0.337088	-1.02942	1	0.697145	0.00593303	1	0.561152	-0.323635	1	1.02102	0.5456	1
DCUN1D2	0.664095	-0.0275523	1	0.476723	-0.536996	1	0.818601	0.320687	1	0.667025	-0.0160555	1	0.692975	0.0443837	1	0.566317	-0.284888	1	0.59788	-0.192927	1	0.50242	-0.443249	1	1.41662	1.108	0.276053	0.888505	0.427186	0.95622	1.13088	0.750934	1	0.318695	-1.0249	1	0.717818	0.0944122	1	0.617358	-0.106954	1
DCUN1D4	0.714312	0.327549	0.547475	0.488924	-0.319308	1	0.610601	0.0281276	1	0.603593	0.00925433	1	0.565087	-0.0958112	1	0.673458	0.192387	1	0.340036	-0.893992	0.185563	0.357125	-0.77886	0.80982	1.16737	0.991392	0.334084	0.751236	0.346756	1	0.869906	0.541698	1	0.25894	-1.13782	1	0.478545	-0.330464	1	0.593614	0.00632593	1
DCUN1D5	0.663412	-0.364325	0.538568	0.868907	0.104738	1	0.705669	-0.228889	1	0.717572	-0.193523	1	1.00377	0.341011	1	0.891142	0.152653	1	0.93195	0.222968	1	0.866334	0.0968663	1	0.772986	-0.073656	1	0.92719	0.201923	1	0.413205	-0.959806	1	1.11543	0.454857	1	0.760546	-0.0978745	1	0.569869	-0.489399	1
DDAH2	1.84437	0.801034	0.00469218	1.26545	0.048632	1	1.07509	-0.213474	1	1.22007	-0.00885177	1	0.663234	-0.957418	0.225796	0.986945	-0.35511	1	1.65378	0.494189	0.61444	1.20716	-0.0249563	1	0.268179	-2.20786	0.270604	0.672619	-0.906246	0.746446	0.293593	-2.03359	1	0.219103	-2.39254	1	0.769091	-0.6866	1	0.973527	-0.333645	1
DDB1	0.900491	-0.170074	0.907489	1.00661	0.027741	1	0.924515	-0.109408	1	0.861285	-0.214098	1	1.07292	0.130793	1	1.0476	0.095672	1	1.12682	0.213222	1	0.938303	-0.0800621	1	0.877102	-0.176525	1	1.18301	0.275821	1	0.815537	-0.276491	1	0.438205	-1.14171	1	0.988424	-0.000877608	1	1.13974	0.20117	1
DDB2	0.987602	-0.135237	0.944395	0.872394	-0.309691	1	1.34945	0.393911	0.899186	0.925708	-0.215431	1	1.37034	0.411049	0.891805	1.05611	-0.0121588	1	0.609811	-0.876758	0.150004	1.15964	0.131517	1	1.69426	0.689936	0.493585	1.30905	0.319655	1	1.12	0.0730461	1	0.418287	-1.31131	1	1.0397	-0.0341672	1	0.831059	-0.350476	1
DDHD1	1.86384	0.273536	0.663027	1.26284	-0.379601	1	1.57021	-0.041785	1	1.70572	0.0888814	1	1.35547	-0.27396	1	1.88942	0.267351	1	1.49072	-0.125299	1	0.760419	-1.12499	0.557172	2.25586	0.497228	0.617749	1.89057	0.245969	1	1.43534	-0.172093	1	0.418287	-1.91042	1	1.4043	-0.203906	1	1.73335	0.0919667	1
DDOST	0.939435	-0.0209392	1	1.11206	0.249451	1	1.00044	0.0841822	1	0.840472	-0.190056	1	1.03723	0.14083	1	0.927989	-0.0391249	1	0.9578	0.0128977	1	1.24654	0.417045	0.926135	0.32497	-1.56097	0.452091	0.783682	-0.293205	1	0.206603	-2.15067	1	1.03576	0.123826	1	0.897273	-0.0843991	1	0.593614	-0.657716	1
DDRGK1	0.340588	-0.0954798	0.980313	0.417459	0.240726	1	0.368785	0.0450847	1	0.341937	-0.0733367	1	0.386638	0.120495	1	0.332761	-0.123805	1	0.344676	-0.0644453	1	0.434525	0.295029	0.986234	0.195613	-0.873308	0.799591	0.349412	-0.0384757	1	0.14136	-1.25956	1	1.15527	1.69388	0.65393	0.384545	0.108069	1	0.237446	-0.494596	1
DDT	1.63018	-0.183712	0.875541	1.98271	0.148888	1	2.10106	0.250628	1	1.30828	-0.495074	1	2.37634	0.447866	0.812339	1.72106	-0.0779763	1	1.58418	-0.209408	1	2.8733	0.719872	0.612408	0.397536	-2.2016	0.270604	1.64848	-0.138438	1	0.250098	-2.81317	1	0.418287	-2.07399	1	2.00248	0.152796	1	1.13974	-0.668185	1
DDX1	0.783659	-0.304235	0.647897	1.05716	0.205975	1	0.851779	-0.139248	1	0.949495	0.0353091	1	1.05359	0.204055	1	0.933658	0.00963315	1	1.04861	0.19921	1	0.941018	0.0209146	1	0.899188	-0.0465021	1	1.042	0.177704	1	0.456701	-1.00993	1	0.736982	-0.324007	1	0.871636	-0.0925499	1	0.831059	-0.153289	1
DDX10	1.49353	-0.498467	0.263804	1.6864	-0.249706	1	1.52427	-0.418225	0.962816	2.10613	0.0975584	1	2.15254	0.13568	1	2.54928	0.429011	0.766917	2.50022	0.385826	0.8489	1.07817	-0.912263	0.689924	3.52418	0.857304	0.456602	2.527	0.377749	1	2.62059	0.399662	1	0.976003	-1.02083	1	1.96545	-0.0111696	1	2.65939	0.407819	1
DDX17	5.76642	0.158885	0.892966	4.45086	-0.271815	1	5.67789	0.114234	1	6.07756	0.215428	1	4.72666	-0.180814	1	4.62634	-0.221492	1	5.26028	-0.0107672	1	3.68396	-0.548978	0.899592	7.68253	0.549155	0.670229	6.26197	0.25763	1	5.38254	0.0117299	1	2.64915	-1.01881	1	5.15291	-0.0429569	1	5.27129	-0.0332657	1
DDX18	1.38182	-0.310985	0.630422	2.18491	0.455001	1	1.25119	-0.437002	0.923819	1.69284	0.0461486	1	1.87074	0.208914	1	1.89849	0.241935	1	1.79165	0.140968	1	1.90105	0.222631	1	0.820312	-1.01803	0.691852	1.52618	-0.113278	1	0.59806	-1.45366	1	0.37845	-2.07658	1	1.78885	0.124395	1	1.56714	-0.0804452	1
DDX21	3.50665	-0.506423	0.247681	5.56118	0.278363	1	3.11426	-0.64424	0.533668	4.40356	-0.0905182	1	5.89326	0.378635	0.942733	6.13652	0.46423	0.686067	6.11733	0.447346	0.712472	4.67793	0.0029082	1	2.63762	-0.840064	0.811652	4.06816	-0.210092	1	2.0769	-1.18072	1	1.07559	-2.1226	1	5.02188	0.106198	1	5.05759	0.0900637	1
DDX24	2.04728	-0.117591	0.953008	2.74617	0.36442	1	1.67867	-0.422346	0.949364	2.45699	0.18383	1	2.34585	0.11456	1	2.74372	0.384869	0.890687	2.03359	-0.115407	1	2.16855	-0.011584	1	1.00015	-1.14494	0.620893	2.01661	-0.122531	1	0.935149	-1.22793	1	0.816655	-1.41591	1	2.19903	0.00820538	1	1.89956	-0.217541	1
DDX27	1.05524	0.0237684	1	1.17045	0.184423	1	0.950675	-0.148083	1	0.978238	-0.097613	1	1.07367	0.0484062	1	1.09862	0.0884525	1	1.12152	0.120238	1	1.18951	0.202863	1	0.599458	-0.808626	0.838489	0.872283	-0.270327	1	0.380584	-1.43378	1	0.7569	-0.453169	1	1.05679	0.021107	1	0.854804	-0.280373	1
DDX39A	1.85974	0.247781	0.710409	1.37962	-0.260132	1	1.74822	0.115303	1	0.99806	-0.750635	0.769449	1.55845	-0.0710221	1	1.4841	-0.153523	1	2.46708	0.693529	0.195	1.67971	0.0460382	1	0.959134	-0.777973	0.863434	1.12935	-0.555975	0.981851	1.08738	-0.587583	1	1.27478	-0.360942	1	1.07103	-0.618195	1	1.28221	-0.353652	1
DDX39B	0.757355	0.118518	0.944395	0.575205	-0.328776	1	0.818601	0.233299	1	0.72451	0.0310175	1	0.69818	-0.0274691	1	0.705204	-0.0120123	1	0.524967	-0.481742	0.852021	0.491556	-0.554539	0.972039	1.23993	0.828274	0.422588	0.919703	0.399242	0.981687	0.663303	-0.0919295	1	0.298776	-1.18816	1	0.703576	-0.0127435	1	0.546125	-0.353061	1
DDX3X	2.7633	0.0962388	0.961741	2.38797	-0.147824	1	2.40859	-0.138622	1	3.18249	0.302861	1	2.41649	-0.131137	1	2.71197	0.0550395	1	2.84556	0.132308	1	1.98795	-0.420536	1	2.18645	-0.27065	1	2.33108	-0.181077	1	2.10952	-0.324265	1	4.58124	0.786439	1	3.15897	0.273369	1	2.96807	0.156669	1
DDX42	1.26431	-0.10753	0.964196	1.19747	-0.177733	1	1.34307	0.00215388	1	1.25179	-0.107358	1	1.40454	0.0738426	1	1.26529	-0.09617	1	1.47747	0.157728	1	1.31308	-0.0326453	1	1.65009	0.305255	0.778598	1.65097	0.320115	1	1.43534	0.0939526	1	1.63331	0.274576	1	1.27042	-0.0809836	1	1.23472	-0.125966	1
DDX46	2.93069	-0.0712816	1	3.14968	0.051539	1	3.18125	0.0699562	1	2.903	-0.0760977	1	3.25594	0.105905	1	3.02433	-0.012793	1	2.75807	-0.16111	1	3.29017	0.116098	1	3.23392	0.0849689	1	3.20087	0.0744953	1	2.88156	-0.0911318	1	2.66907	-0.209335	1	3.0963	0.0211043	1	3.20552	0.0502959	1
DDX5	10.1479	0.053204	1	10.4923	0.0975358	1	9.27004	-0.100469	1	11.605	0.254794	1	9.43472	-0.0708443	1	9.78045	-0.0136243	1	10.4145	0.0886941	1	8.73531	-0.185332	1	6.43629	-0.630585	0.805788	8.71035	-0.190416	1	5.87186	-0.764196	1	21.5916	1.11049	1	10.0808	0.0295721	1	9.21289	-0.127914	1
DDX50	1.27182	-0.0524459	1	1.24715	-0.0760106	1	1.39921	0.109158	1	1.09717	-0.273	1	1.43131	0.143659	1	1.22447	-0.109885	1	1.34291	0.0416204	1	1.39455	0.0964694	1	1.45448	0.154721	0.927313	1.47627	0.184747	1	0.956896	-0.453674	1	1.37437	0.0631623	1	1.27042	-0.0448571	1	0.878549	-0.571835	1
DDX54	0.748473	-0.2993	0.659629	0.934272	0.0871856	1	0.87411	-0.0184372	1	0.766137	-0.221503	1	1.00972	0.214164	1	0.852027	-0.0609746	1	1.07247	0.317206	0.971269	1.04286	0.252962	1	0.735125	-0.270407	1	0.905976	0.0376154	1	0.717672	-0.296689	1	0.239021	-1.80398	1	0.99697	0.17816	1	0.854804	-0.0431485	1
DDX6	2.49104	0.179453	0.850209	2.19711	-0.0463066	1	2.04236	-0.165712	1	2.41834	0.103715	1	1.73392	-0.420172	0.973513	2.18987	-0.0538311	1	3.16704	0.558568	0.457197	1.66477	-0.464443	0.974879	2.16121	-0.0695766	1	2.00288	-0.186529	1	1.26136	-0.850004	1	1.65323	-0.46477	1	1.83727	-0.308878	1	2.54067	0.147873	1
DECR1	1.25406	0.0363793	1	1.17481	-0.0716483	1	1.41772	0.234198	1	1.27458	0.0559245	1	1.2194	-0.0133346	1	1.07084	-0.226668	1	1.17455	-0.0740362	1	1.22889	-0.00106768	1	1.2841	0.0632584	1	1.339	0.130709	1	0.772041	-0.670331	1	0.239021	-2.28007	1	1.31885	0.103035	1	0.807315	-0.600386	1
DEK	9.90471	0.105424	0.948918	10.2813	0.148398	1	9.33001	-0.00502287	1	8.43742	-0.161288	1	10.0942	0.121416	1	9.59905	0.0421732	1	8.70173	-0.117581	1	10.578	0.186416	1	4.19305	-1.17984	0.486466	8.74404	-0.104744	1	2.97943	-1.66756	1	11.8315	0.314351	1	8.23212	-0.192497	1	7.71698	-0.307767	1
DENND1A	2.1361	0.0688587	0.993028	1.48333	-0.508983	1	2.3786	0.238098	1	1.95846	-0.0774692	1	1.91609	-0.114096	1	2.29248	0.180125	1	1.6392	-0.364309	0.976038	1.01978	-1.05362	0.599585	3.90595	0.952456	0.40641	2.77658	0.462968	0.964556	3.26215	0.659801	1	1.15527	-0.83885	1	1.94836	-0.0827064	1	2.27948	0.129324	1
DENND3	1.10273	0.0669308	0.995156	0.605708	-0.867052	0.853428	1.43622	0.500372	0.655254	1.00698	-0.0847829	1	0.933137	-0.207652	1	0.790803	-0.480936	0.805001	1.01547	-0.0746397	1	0.727829	-0.572024	0.96143	2.74173	1.41862	0.141478	1.33401	0.349662	1	2.16389	1.0267	1	0.717063	-0.559199	1	1.10521	0.0567155	1	1.3297	0.315178	1
DENND4A	2.94675	0.347234	0.504785	2.15789	-0.200212	1	1.78459	-0.508202	0.792005	3.4501	0.539879	0.914003	1.71682	-0.560569	0.75003	3.38713	0.550176	0.493653	2.41074	-0.0274472	1	0.980397	-1.37045	0.378321	2.71965	0.150889	0.928646	1.94922	-0.34969	1	2.06603	-0.256126	1	0.956084	-1.36016	1	1.86006	-0.409113	1	3.37173	0.438014	1
DENND4B	0.609778	0.113636	0.944395	0.451448	-0.371823	1	0.711411	0.356692	0.984373	0.525295	-0.135247	1	0.553934	-0.0548212	1	0.486953	-0.267321	1	0.562086	-0.0320604	1	0.54723	-0.0700175	1	0.810846	0.514723	0.61314	0.567795	-0.0141794	1	1.05476	0.886255	1	0.438205	-0.353982	1	0.504182	-0.186639	1	0.546125	-0.043448	1
DENND4C	1.33468	0.440278	0.295266	0.861064	-0.322548	1	1.08339	0.0373808	1	1.43514	0.479807	1	0.841682	-0.362848	1	1.09862	0.0612442	1	0.696642	-0.663542	0.450272	0.552662	-0.975167	0.650459	1.47972	0.495093	0.622886	1.12561	0.0937419	1	0.848158	-0.319207	1	0.278858	-1.85767	1	1.02545	-0.0474798	1	1.66212	0.639733	1
DENND5A	1.88194	0.356323	0.484939	1.11555	-0.519323	1	1.51215	-0.0490704	1	1.59967	0.0404623	1	1.17107	-0.450798	0.935353	1.65757	0.102613	1	1.82546	0.259038	1	0.805229	-0.991091	0.63277	2.4988	0.699501	0.486899	1.51246	-0.0461973	1	1.66369	0.0890032	1	0.657308	-1.23366	1	1.15648	-0.440431	1	1.61463	0.0387251	1
DENND6A	1.70431	0.0928262	0.964196	1.31687	-0.324381	1	1.86243	0.228324	1	1.67797	0.0536109	1	1.59563	-0.0253118	1	1.59975	-0.0218252	1	1.28193	-0.375459	0.959282	1.0931	-0.594857	0.937944	2.70703	0.760401	0.450448	2.06278	0.371799	1	2.00078	0.298475	1	0.497961	-1.67805	1	1.49545	-0.120313	1	1.73335	0.0830469	1
DENR	1.97623	0.0121655	1	2.03675	0.0576018	1	1.83053	-0.113725	1	2.233	0.201102	1	1.89602	-0.0559062	1	2.1842	0.177976	1	1.98387	0.016749	1	1.66342	-0.252131	1	1.58699	-0.314946	1	1.97418	0.00787142	1	1.08738	-0.857753	1	0.976003	-1.01003	1	1.82873	-0.106627	1	1.68586	-0.233829	1
DEPDC1	0.335464	0.0290254	1	0.058392	-2.58521	1.19749e-05	0.298601	-0.161663	1	0.0376626	-3.19542	2.3228e-07	0.0780712	-2.18427	2.85985e-05	0.0748287	-2.28909	7.43232e-08	1.61931	3.24839	7.87305e-42	0.145294	-1.21906	0.525589	0.192458	-0.774944	0.891527	0.0698824	-2.28663	0.0154085	0.14136	-1.13906	1	0.37845	0.242261	1	0.0170909	-4.09022	0.127286	0.356168	0.167998	1
DEPDC1B	1.03714	1.01077	0.000101152	0.193478	-1.77896	0.00385381	0.743951	0.283266	1	0.137766	-2.26364	0.000178174	0.252802	-1.39758	0.0157012	0.295347	-1.19222	0.0135757	1.56231	1.61337	2.94974e-08	0.24442	-1.40158	0.377854	0.911808	0.55716	0.584766	0.227118	-1.51435	0.206581	0.532817	-0.221967	1	0.219103	-1.42246	1	0.0826061	-2.91123	0.34962	0.902293	0.531492	1
DERA	1.36406	0.081944	0.977573	1.26196	-0.0527427	1	1.44834	0.171023	1	1.53327	0.252584	1	1.22758	-0.0974956	1	1.35939	0.0679047	1	0.863678	-0.654422	0.457197	0.992618	-0.414028	1	1.80469	0.479096	0.631266	1.57984	0.294383	1	1.10913	-0.237382	1	0.338613	-1.89603	1	1.33879	0.0370654	1	1.28221	-0.0326495	1
DESI2	1.43956	0.312573	0.575223	1.06936	-0.205359	1	1.15166	-0.0925822	1	1.31125	0.113471	1	1.00675	-0.303356	1	1.11676	-0.144477	1	1.59147	0.43992	0.733331	0.955955	-0.368393	1	1.02539	-0.255235	1	1.04948	-0.22872	1	0.608934	-0.996455	1	0.816655	-0.573504	1	0.959939	-0.352741	1	1.28221	0.0656167	1
DGCR2	0.585524	0.0132785	1	0.408744	-0.545332	1	0.65016	0.183988	1	0.579806	-0.00329185	1	0.547986	-0.0935888	1	0.502826	-0.237344	1	0.601857	0.0567831	1	0.423662	-0.476143	1	1.17368	1.04805	0.307478	0.737509	0.368064	0.99644	0.924275	0.675792	1	0.25894	-1.09145	1	0.586788	0.0164945	1	1.02102	0.815043	1
DGKD	2.65433	0.255477	0.699144	1.63933	-0.536831	1	2.55023	0.157827	1	2.67801	0.22707	1	1.88784	-0.323906	1	2.20008	-0.0848416	1	2.17543	-0.101333	1	1.39048	-0.768766	0.722269	3.73873	0.709115	0.550896	2.56693	0.157419	1	4.09943	0.819872	1	0.995921	-1.22014	1	2.25315	-0.0426854	1	2.1845	-0.102533	1
DGKE	0.826361	-0.0612311	1	0.891567	0.0670569	1	0.79308	-0.120864	1	0.993104	0.235551	1	0.811197	-0.0828506	1	0.967104	0.206974	1	0.697305	-0.325566	0.998534	0.528219	-0.723355	0.830905	1.29672	0.618422	0.540574	1.15805	0.470493	0.95838	0.924275	0.115211	1	0.418287	-0.994741	1	0.749152	-0.193237	1	0.926038	0.118934	1
DGKH	2.228	-0.151646	0.920492	2.26509	-0.105657	1	2.07234	-0.251928	1	2.38563	-0.0241618	1	2.43657	0.00919553	1	3.42341	0.590195	0.396497	2.18471	-0.166487	1	1.0931	-1.19214	0.507051	3.89964	0.705038	0.554373	3.1809	0.420677	0.989742	2.91418	0.258861	1	0.995921	-1.2849	1	1.95691	-0.316706	1	2.25573	-0.121451	1
DGLUCY	1.29984	-0.0971579	0.977573	1.05193	-0.412605	1	1.29777	-0.0892395	1	1.2954	-0.0883742	1	1.56068	0.20865	1	1.53569	0.189431	1	1.21432	-0.195456	1	1.00891	-0.463882	1	2.30949	0.773538	0.443335	1.84315	0.457541	0.969138	1.94641	0.502245	1	0.537797	-1.3292	1	1.47836	0.110542	1	1.30595	-0.078091	1
DGUOK	0.979062	-0.0634253	1	1.1661	0.221999	1	1.01193	-0.00276836	1	1.02185	0.0125346	1	1.01567	0.00318414	1	0.954066	-0.0998649	1	1.10893	0.146463	1	1.24926	0.320375	1	0.438551	-1.22224	0.586989	0.918455	-0.150524	1	0.358836	-1.47699	1	0.298776	-1.7015	1	1.19636	0.245314	1	0.926038	-0.128118	1
DHFR	2.60206	-0.0983881	0.976492	3.54709	0.407589	1	2.81438	0.0396208	1	2.04568	-0.454475	1	3.57641	0.428923	0.850406	3.58838	0.452647	0.721475	1.37539	-1.08444	0.0320039	3.26709	0.265061	1	1.68795	-0.716998	0.910036	2.90511	0.0853627	1	0.869906	-1.66269	1	1.05568	-1.38387	1	1.84582	-0.587314	1	1.89956	-0.548915	1
DHRS7B	0.735833	0.0438057	1	0.483695	-0.612388	1	0.954503	0.472307	0.724036	0.683874	-0.0763719	1	0.767329	0.105679	1	0.608267	-0.272464	1	0.652232	-0.155768	1	0.473904	-0.626175	0.917557	1.33458	0.921647	0.369744	0.891001	0.332167	1	0.956896	0.417096	1	0.318695	-1.11699	1	0.615273	-0.226888	1	0.593614	-0.253735	1
DHRSX	1.38387	-0.0633976	1	0.796571	-0.904024	0.638548	1.97281	0.533442	0.577737	1.57192	0.144593	1	1.52053	0.0952629	1	1.08105	-0.457846	0.855325	1.14472	-0.359326	0.988153	0.995334	-0.550263	0.973325	2.79221	0.992744	0.330475	1.95421	0.480175	0.951521	2.82719	0.98021	1	0.876411	-0.707065	1	1.93127	0.442236	1	1.89956	0.392543	1
DHTKD1	1.06651	-0.0487038	1	0.834918	-0.422439	1	1.3016	0.284447	1	1.15168	0.0782125	1	1.1443	0.0701195	1	0.973907	-0.192918	1	0.984977	-0.171032	1	0.924724	-0.256775	1	1.56175	0.524915	0.599152	1.43009	0.412037	0.999161	1.42447	0.377453	1	0.517879	-1.0574	1	1.15364	0.0763892	1	1.21097	0.139513	1
DHX15	2.23312	0.0361025	1	2.15963	-0.0222491	1	1.84265	-0.278516	1	2.02189	-0.124356	1	2.13543	-0.0404815	1	2.78227	0.404301	0.841142	2.30336	0.0819907	1	1.38097	-0.695455	0.784907	2.73858	0.328605	0.755009	2.29115	0.0686787	1	1.83768	-0.261339	1	2.31054	0.0618929	1	1.75467	-0.328664	1	2.04203	-0.118032	1
DHX30	0.938068	-0.112971	0.957406	0.942987	-0.0891894	1	1.04957	0.0821415	1	0.838489	-0.269432	1	1.04913	0.0799305	1	0.923454	-0.128021	1	1.12881	0.201059	1	0.995334	-0.00425324	1	1.33774	0.433073	0.667995	1.12685	0.186456	1	0.96777	-0.0443296	1	0.37845	-1.35686	1	1.034	0.0521848	1	0.949782	-0.0700647	1
DHX36	1.76887	-0.223048	0.813126	2.20059	0.149744	1	1.76098	-0.206995	1	2.27859	0.20267	1	2.08413	0.0647279	1	2.18307	0.144794	1	2.17477	0.135267	1	1.76254	-0.193673	1	1.89618	-0.0815633	1	2.16885	0.122803	1	1.28311	-0.648007	1	1.15527	-0.798531	1	2.11073	0.0769503	1	1.92331	-0.0734568	1
DHX9	4.12805	0.260116	0.687294	3.81901	0.0957581	1	2.58533	-0.526591	0.74218	4.09829	0.205354	1	2.90722	-0.335687	1	5.26295	0.653419	0.253864	3.26779	-0.153326	1	1.99203	-0.887793	0.634842	3.11087	-0.215236	1	3.10103	-0.225601	1	2.21826	-0.707744	1	1.43413	-1.33646	1	2.58927	-0.485445	1	3.98909	0.126369	1
DIAPH1	6.39738	0.241566	0.724388	4.72626	-0.272084	1	5.02837	-0.181117	1	6.75846	0.288063	1	4.51995	-0.345952	1	6.34173	0.200992	1	5.89329	0.0760933	1	3.46534	-0.73047	0.752411	6.68238	0.252101	0.975693	5.71539	0.0239913	1	5.26293	-0.108264	1	2.74874	-1.05286	1	4.58036	-0.305656	1	7.02839	0.294439	1
DIAPH2	6.01614	0.142479	0.920492	4.38114	-0.375419	1	5.94076	0.104585	1	6.23317	0.174737	1	5.5438	-0.00853926	1	6.23402	0.187409	1	3.86236	-0.582916	0.593396	2.78096	-1.04405	0.539997	9.74593	0.82886	0.470583	6.84099	0.315541	1	7.02449	0.323793	1	2.17111	-1.37787	1	5.40642	-0.0475722	1	7.09962	0.322145	1
DIAPH3	5.23726	0.799878	0.00457597	2.17793	-0.727793	0.995384	4.21041	0.311414	1	1.48569	-1.29516	0.0908265	2.81726	-0.33757	1	4.0912	0.268307	1	2.81507	-0.342766	0.998534	1.44072	-1.32253	0.339299	6.0072	0.80664	0.487228	3.17466	-0.143902	1	3.61011	0.0398481	1	1.79266	-0.974275	1	0.846	-2.07034	1	4.70142	0.406787	1
DICER1	1.55024	-0.0620633	1	1.40402	-0.208507	1	1.7093	0.104063	1	1.73744	0.124651	1	1.57332	-0.0308886	1	1.53059	-0.0772463	1	1.51127	-0.096178	1	1.08224	-0.593952	0.938329	2.57767	0.70292	0.485587	2.15013	0.453098	0.973276	1.75069	0.12081	1	1.37437	-0.231021	1	1.68061	0.0678125	1	1.66212	0.0384579	1
DIDO1	1.35142	-0.00202162	1	1.01271	-0.450643	1	1.58169	0.257157	1	1.41235	0.0667889	1	1.30044	-0.0632937	1	1.26699	-0.108245	1	1.30844	-0.0542023	1	0.893492	-0.62585	0.908286	2.23693	0.745616	0.458886	1.74956	0.396868	1	1.54408	0.186691	1	0.537797	-1.31002	1	1.42994	0.0809295	1	1.37718	0.016645	1
DIP2A	0.872137	0.106743	0.95029	0.688502	-0.278887	1	0.891337	0.130204	1	0.912823	0.161622	1	0.756919	-0.133581	1	0.804975	-0.0370276	1	0.711888	-0.233419	1	0.554019	-0.596548	0.938329	1.29041	0.6669	0.508605	1.01579	0.324264	1	1.42447	0.793464	1	0.278858	-1.49432	1	0.743455	-0.149445	1	0.831059	0.0203633	1
DIP2B	3.37342	0.234641	0.743632	2.2189	-0.456994	1	2.93433	-0.0230366	1	3.64733	0.319136	1	2.29901	-0.407864	0.99283	3.19212	0.116746	1	2.93969	-0.0200017	1	1.34703	-1.18793	0.437603	5.06385	0.787947	0.496966	3.32316	0.168952	1	3.63186	0.278672	1	1.15527	-1.37172	1	2.75733	-0.115028	1	3.77538	0.320108	1
DIS3L2	2.31238	0.164216	0.882656	1.66374	-0.375852	1	2.20059	0.0630824	1	2.26075	0.102117	1	1.84917	-0.215128	1	2.18307	0.0509058	1	2.04419	-0.0568173	1	0.989902	-1.13948	0.542496	3.846	0.886529	0.436925	2.58315	0.306243	1	2.89244	0.44394	1	0.836574	-1.3369	1	1.82303	-0.222526	1	2.73062	0.347416	1
DISC1	1.78014	0.421976	0.333066	0.988306	-0.568213	1	1.44324	0.0201295	1	1.7523	0.324028	1	1.03649	-0.501942	0.857864	1.7256	0.321291	1	0.981	-0.593695	0.581825	0.554019	-1.41107	0.355107	2.53035	0.852151	0.406518	1.65721	0.231495	1	2.16389	0.599077	1	0.497961	-1.49248	1	0.974182	-0.560879	1	1.68586	0.22937	1
DISP1	0.879652	0.111173	0.944395	0.651898	-0.37297	1	1.01001	0.327504	1	0.923726	0.170512	1	0.737587	-0.184348	1	0.740351	-0.184441	1	0.705259	-0.258204	1	0.483409	-0.808874	0.769773	1.47972	0.862606	0.403654	1.10314	0.443141	0.951521	0.902527	0.126152	1	0.298776	-1.41005	1	0.780485	-0.0870465	1	0.807315	-0.0293865	1
DKC1	1.10614	-0.747265	0.0305941	2.035	0.289072	1	1.20015	-0.552614	0.703462	1.21809	-0.509717	1	2.2663	0.47171	0.760951	1.98976	0.267728	1	2.53933	0.673806	0.226585	2.1509	0.364099	0.974487	0.892878	-0.941081	0.742269	1.79823	0.0891889	1	0.772041	-1.13602	1	1.19511	-0.511063	1	1.70055	0.00239033	1	1.3297	-0.360212	1
DLEU1	0.837292	-0.220529	0.822333	0.827946	-0.208452	1	0.967902	0.0373938	1	1.33603	0.545928	0.91209	0.933881	-0.0205365	1	0.931391	-0.0256868	1	0.711225	-0.454923	0.84216	0.49563	-0.969199	0.656311	1.92773	1.06082	0.29824	1.33151	0.529824	0.927541	1.22874	0.37731	1	0.239021	-1.90164	1	1.32739	0.503105	1	1.16348	0.294861	1
DLEU2	11.2295	0.470241	0.232978	6.53119	-0.460267	1	9.10542	0.0598761	1	9.78733	0.169866	1	6.87176	-0.387116	1	8.97718	0.0373882	1	7.3628	-0.282213	1	3.77222	-1.26527	0.372071	13.8002	0.669043	0.576958	10.0044	0.200492	1	8.8078	-0.00812963	1	3.12719	-1.51097	1	7.29782	-0.275588	1	10.5426	0.23532	1
DLG1	4.08944	0.411474	0.347505	2.80979	-0.248333	1	2.97517	-0.164252	1	3.91097	0.26953	1	2.30347	-0.562084	0.75003	3.9149	0.290715	1	3.02983	-0.134325	1	1.3674	-1.31512	0.341135	4.55588	0.47866	0.737398	3.34812	0.0248851	1	3.52312	0.0876335	1	1.15527	-1.51776	1	2.444	-0.441695	1	4.91512	0.553776	1
DLGAP5	0.770336	0.322519	0.568308	0.125499	-2.46508	1.61066e-05	0.518086	-0.361741	1	0.0882099	-2.96097	5.28274e-07	0.131606	-2.41569	2.07039e-06	0.120746	-2.58501	2.73195e-10	3.03779	3.10642	3.24561e-39	0.323178	-1.04281	0.614734	0.479567	-0.4408	1	0.112311	-2.58938	0.00239423	0.402331	-0.67098	1	0.199184	-1.59905	1	0.088303	-2.8688	0.382591	0.831059	0.364466	1
DMAC1	0.586207	-0.557127	0.180035	0.997893	0.345038	1	0.682061	-0.263875	1	0.750279	-0.105918	1	1.01344	0.376724	0.95504	0.892276	0.175208	1	0.960452	0.292959	0.998534	1.12569	0.51965	0.768923	0.214543	-1.91335	0.348339	0.762467	-0.0795698	1	0.108738	-2.7719	1	0.139429	-2.3669	1	1.01406	0.3458	1	0.474891	-0.723919	1
DMC1	0.907665	-0.0787106	0.997658	0.902897	-0.0759417	1	1.17782	0.359643	0.976008	0.947513	-0.000195418	1	1.06103	0.181895	1	1.0476	0.167318	1	0.461335	-1.12659	0.0355786	0.794366	-0.267328	1	1.25571	0.416287	0.68549	1.30905	0.50032	0.951521	0.956896	0.0147571	1	0.219103	-2.0198	1	0.891576	-0.0897951	1	0.807315	-0.223964	1
DMTF1	1.16968	0.172136	0.870768	0.959546	-0.165288	1	1.03171	-0.0536292	1	1.29341	0.302999	1	0.89596	-0.275901	1	1.07821	0.0183984	1	0.93195	-0.216579	1	0.589325	-0.890399	0.707285	1.83624	0.807063	0.425207	1.31903	0.327933	1	1.4136	0.40543	1	0.497961	-1.07318	1	0.94	-0.186088	1	1.09225	0.0320001	1
DMXL1	1.22673	0.369119	0.456408	0.753867	-0.453361	1	1.10317	0.146029	1	1.17547	0.23905	1	0.776995	-0.41258	0.99283	0.944996	-0.108171	1	0.97636	-0.0533633	1	0.463041	-1.16541	0.530579	1.55859	0.644328	0.522606	1.12685	0.169558	1	1.27224	0.333524	1	0.956084	-0.0768473	1	0.743455	-0.449325	1	1.49591	0.558968	1
DNA2	1.26602	0.2989	0.607589	1.02665	-0.079375	1	1.12869	0.0722363	1	0.783978	-0.492698	1	1.15397	0.106527	1	1.35315	0.380516	0.89951	0.564075	-1.01921	0.0796871	0.611051	-0.855438	0.727001	1.9088	0.846267	0.410402	1.31778	0.306839	1	1.13088	0.0653165	1	0.398368	-1.40004	1	0.663697	-0.714711	1	1.11599	0.0442053	1
DNAAF2	1.26602	0.602526	0.0711264	1.16	0.358032	1	0.618258	-0.643713	0.545845	1.23395	0.452057	1	0.581445	-0.72869	0.541823	1.13263	0.338355	0.995684	0.954486	0.0486175	1	0.688451	-0.448322	1	0.242938	-1.942	0.338406	0.388097	-1.30367	0.344811	0.195729	-2.18803	1	0.139429	-2.57239	1	0.672242	-0.471022	1	0.617358	-0.566385	1
DNAAF9	3.11756	0.255646	0.699144	1.92258	-0.539057	1	2.8265	0.0625685	1	3.12203	0.215412	1	2.33247	-0.24424	1	2.7681	0.0289694	1	2.61025	-0.0668098	1	1.29271	-1.11578	0.488061	4.46123	0.732795	0.535604	3.1235	0.21212	1	3.4905	0.351848	1	1.15527	-1.24187	1	2.40982	-0.181044	1	4.27402	0.629039	1
DNAJA1	8.40982	0.375104	0.431726	7.87682	0.209817	1	5.14002	-0.471452	0.854416	7.79815	0.191377	1	5.636	-0.320357	1	8.00724	0.249851	1	8.34181	0.311939	0.975636	4.96445	-0.498421	0.948796	2.77644	-1.33565	0.533152	4.03571	-0.810996	0.753613	2.27263	-1.61655	1	4.93977	-0.505364	1	5.17	-0.428287	1	6.57724	-0.0970305	1
DNAJA2	0.778535	-0.158076	0.920492	1.00399	0.265446	1	0.717791	-0.271268	1	0.857321	0.0146387	1	0.910087	0.110903	1	0.921187	0.135247	1	1.05259	0.352805	0.91527	0.786219	-0.117145	1	0.302884	-1.49921	0.474663	0.763715	-0.161956	1	0.250098	-1.7251	1	2.5894	1.60159	0.716882	0.783333	-0.118701	1	0.688592	-0.288644	1
DNAJB11	1.01117	0.25485	0.701819	0.909869	0.0482521	1	0.757988	-0.245317	1	0.848401	-0.0610777	1	0.756919	-0.243405	1	0.903613	0.0392777	1	1.2183	0.534798	0.516614	0.737335	-0.272082	1	0.466947	-0.929257	0.750775	0.667627	-0.423428	1	0.337088	-1.36434	1	0.458124	-0.915509	1	0.669394	-0.40592	1	0.973527	0.142954	1
DNAJB14	1.37157	0.125566	0.942316	1.24018	-0.0519825	1	1.14847	-0.177721	1	1.54318	0.291064	1	1.09225	-0.253889	1	1.24998	-0.0415454	1	1.39991	0.143679	1	0.810661	-0.690282	0.856088	1.58699	0.314791	0.769795	1.49998	0.24173	1	1.13088	-0.183513	1	0.537797	-1.23195	1	1.222	-0.071279	1	1.49591	0.212622	1
DNAJB6	5.12931	0.503948	0.178064	3.17321	-0.338773	1	2.66061	-0.626628	0.56029	5.21925	0.442198	1	2.58007	-0.664966	0.572461	5.87689	0.685219	0.197924	4.22294	0.112095	1	1.87253	-1.11676	0.48786	2.47671	-0.685283	0.939211	2.37725	-0.765307	0.80595	2.5336	-0.650048	1	1.37437	-1.53071	1	2.60352	-0.613245	1	5.6512	0.494364	1
DNAJC1	3.91454	0.910623	0.000619286	1.99753	-0.334879	1	2.1253	-0.24616	1	2.77415	0.177944	1	1.51309	-0.770002	0.416207	2.90585	0.269013	1	1.89041	-0.430611	0.880566	1.07952	-1.24255	0.468636	2.30318	-0.108498	1	1.83941	-0.451662	1	1.79418	-0.473432	1	0.995921	-1.31614	1	1.504	-0.734604	1	3.91785	0.640344	1
DNAJC10	0.689033	-0.350493	0.549752	0.733822	-0.207445	1	0.97492	0.24921	1	0.846418	0.0158102	1	0.979236	0.251505	1	0.748287	-0.185834	1	0.83849	0.0011046	1	0.699314	-0.273737	1	1.12951	0.442096	0.665978	1.12561	0.456646	0.973276	1.18525	0.501771	1	0.63739	-0.380132	1	1.01406	0.283058	1	0.736081	-0.175704	1
DNAJC11	0.498071	-0.444525	0.368559	0.563003	-0.198501	1	0.710135	0.172396	1	0.595664	-0.109276	1	0.770303	0.301462	1	0.611101	-0.0744143	1	0.685374	0.113361	1	0.522788	-0.303798	1	1.15159	0.875785	0.397484	0.861052	0.461001	0.951521	0.88078	0.467691	1	0.239021	-1.33605	1	0.615273	-0.0545375	1	0.451147	-0.464457	1
DNAJC13	0.709871	0.0649977	0.998415	0.527271	-0.407424	1	0.761816	0.173844	1	0.786951	0.216921	1	0.600033	-0.210624	1	0.66949	-0.038377	1	0.615113	-0.17369	1	0.435883	-0.680044	0.876468	1.32512	0.982392	0.337096	0.84982	0.332318	1	0.793789	0.217436	1	0.37845	-0.813625	1	0.626667	-0.130012	1	0.949782	0.474194	1
DNAJC19	0.570151	-0.18208	0.884338	0.763453	0.304497	1	0.616982	-0.0348097	1	0.533224	-0.258252	1	0.760637	0.303833	1	0.610534	-0.0527717	1	0.604508	-0.0675828	1	0.949166	0.632326	0.660942	0.145132	-2.11889	0.29824	0.605232	-0.0615365	1	0.130486	-2.18056	1	1.91217	1.5979	0.732235	0.566849	-0.15434	1	0.308679	-0.9597	1
DNAJC2	1.04124	-0.210587	0.831839	1.39356	0.277703	1	0.946847	-0.340204	1	1.21809	0.0628684	1	1.28037	0.145041	1	1.25395	0.115531	1	1.4198	0.317949	0.967817	1.11754	-0.0697951	1	0.788761	-0.578499	1	1.06196	-0.147888	1	0.641556	-0.862372	1	2.64915	1.16838	1	1.09952	-0.0920415	1	0.949782	-0.299656	1
DNAJC21	1.32751	0.104793	0.951551	1.42145	0.197788	1	1.11401	-0.192038	1	1.20322	-0.0649589	1	1.25063	-0.00496957	1	1.40984	0.195123	1	1.2574	0.00374928	1	1.21803	-0.0451201	1	0.70042	-0.853763	0.804646	1.19175	-0.0786324	1	0.467574	-1.41223	1	0.657308	-0.920213	1	1.11661	-0.172419	1	1.13974	-0.142752	1
DNAJC3	1.21956	0.23989	0.735743	0.91597	-0.246989	1	0.918135	-0.25111	1	1.20719	0.184627	1	0.897447	-0.282768	1	1.24034	0.243131	1	1.21763	0.207039	1	0.601546	-0.868897	0.72173	1.16106	0.116361	0.968681	1.00456	-0.100418	1	0.924275	-0.21496	1	1.23494	0.198606	1	0.874485	-0.301195	1	1.70961	0.661088	1
DNAJC7	1.98921	0.215549	0.785599	1.68727	-0.077583	1	1.67421	-0.0926227	1	1.83655	0.0550979	1	1.58596	-0.176934	1	1.88432	0.101836	1	1.96266	0.166296	1	1.59281	-0.162892	1	1.26202	-0.500482	1	1.49748	-0.257366	1	0.837284	-1.08379	1	1.25486	-0.5052	1	1.598	-0.154442	1	1.82833	0.0299874	1
DNAJC8	1.84266	-0.027604	1	2.08207	0.16907	1	1.93453	0.0546194	1	1.60463	-0.237902	1	2.01647	0.120305	1	1.70972	-0.148183	1	2.14295	0.222089	1	2.49309	0.441051	0.894107	0.495342	-1.93721	0.33608	1.58109	-0.256925	1	0.445827	-2.05705	1	2.19103	0.213779	1	1.91418	0.0323174	1	1.66212	-0.184208	1
DNAJC9	1.57757	0.430655	0.310727	1.35696	0.119903	1	1.3067	0.0623965	1	1.0387	-0.295807	1	1.17479	-0.108735	1	1.29023	0.0423704	1	1.01016	-0.350874	0.998534	1.25469	-0.00389184	1	0.814002	-0.638536	0.979516	1.10564	-0.19675	1	0.543691	-1.20235	1	0.577634	-1.10483	1	0.911515	-0.474337	1	1.40093	0.146645	1
DNASE1	0.692107	0.273772	0.675599	0.482823	-0.33304	1	0.602945	0.0135314	1	0.664052	0.164155	1	0.484042	-0.334072	1	0.578789	-0.0538779	1	0.566726	-0.0865961	1	0.357125	-0.773397	0.811966	1.00961	0.778866	0.444879	0.708808	0.262267	1	0.859032	0.528938	1	0.298776	-0.939529	1	0.478545	-0.325066	1	0.831059	0.482887	1
DNM1L	1.56595	0.0555129	1	1.40489	-0.1233	1	1.55745	0.0400835	1	1.43812	-0.0858585	1	1.47666	-0.0458942	1	1.66097	0.148314	1	1.5749	0.0580103	1	1.05372	-0.553048	0.972039	1.83939	0.280927	0.801603	1.61853	0.0964086	1	1.32661	-0.200791	1	0.657308	-1.19723	1	1.39291	-0.129685	1	1.73335	0.176501	1
DNM2	2.91396	0.0944145	0.964196	1.98446	-0.517941	1	2.86096	0.0530886	1	3.07248	0.162058	1	2.36519	-0.250508	1	2.78283	0.00807055	1	3.18692	0.229769	1	1.91734	-0.555958	0.894962	4.07947	0.572201	0.655356	2.84771	0.0421383	1	3.84933	0.467825	1	1.61339	-0.791947	1	2.62345	-0.0821351	1	4.34525	0.626917	1
DNMT1	3.96612	0.0894033	0.96742	3.92621	0.059723	1	4.0509	0.11344	1	3.06059	-0.326515	1	4.1229	0.139628	1	4.40922	0.258408	1	2.44521	-0.690129	0.394027	3.81432	0.0130962	1	3.99744	0.07999	1	4.07939	0.116511	1	4.1538	0.125902	1	1.37437	-1.46998	1	3.07636	-0.306265	1	3.96534	0.044752	1
DNMT3A	0.843441	0.0174298	1	0.699832	-0.276463	1	0.847951	0.0242467	1	0.828578	-0.0127059	1	0.787404	-0.0943351	1	0.810077	-0.0509327	1	0.914053	0.14662	1	0.666724	-0.341129	1	1.21154	0.550797	0.584917	1.02328	0.31275	1	1.13088	0.438352	1	0.398368	-1.02943	1	0.697879	-0.264189	1	1.04476	0.322101	1
DNTT	1.1813	-0.527369	0.218579	1.5792	-0.0119992	1	1.76609	0.171142	1	1.22007	-0.409626	1	1.94435	0.324446	1	1.32481	-0.299519	1	1.94874	0.33319	0.944026	2.48222	0.687519	0.648551	1.18945	-0.428812	1	1.71462	0.114385	1	0.695925	-1.19149	1	0.398368	-1.95964	1	2.37849	0.596869	1	1.66212	0.0500672	1
DNTTIP2	0.969496	0.0298565	1	1.14518	0.290277	1	0.801374	-0.280731	1	0.952468	-0.00227226	1	1.01567	0.100739	1	1.03173	0.130687	1	1.07844	0.200535	1	1.0062	0.0815013	1	0.359675	-1.42028	0.501051	0.741253	-0.383153	1	0.315341	-1.57015	1	0.418287	-1.15367	1	0.905818	-0.0761112	1	0.712337	-0.408962	1
DOCK10	3.49162	0.199627	0.822987	2.45333	-0.383704	1	3.20933	0.0368132	1	4.18154	0.452633	1	2.73844	-0.216356	1	3.50278	0.183945	1	2.19664	-0.567091	0.615262	1.68514	-0.934645	0.608056	5.06069	0.707698	0.551313	3.62016	0.219512	1	3.6536	0.210448	1	1.31462	-1.26438	1	2.99091	-0.0730817	1	4.369	0.453851	1
DOCK11	2.64716	0.367227	0.453685	1.64718	-0.436387	1	2.27269	0.0679737	1	2.49862	0.21329	1	1.60158	-0.486028	0.877671	2.44384	0.190923	1	1.79695	-0.309903	1	1.15692	-0.951972	0.663089	3.47055	0.688442	0.569064	2.32609	0.0990078	1	2.41399	0.139417	1	0.816655	-1.41315	1	1.92558	-0.185042	1	2.75437	0.317491	1
DOCK2	3.63817	0.100295	0.954405	2.57971	-0.451163	1	3.58258	0.0630593	1	3.50163	0.0241508	1	3.31691	-0.0615095	1	4.10481	0.293492	1	2.6023	-0.448717	0.843373	1.99882	-0.820677	0.688215	6.56565	0.957727	0.400328	4.07564	0.257476	1	5.8175	0.749506	1	2.01176	-0.792725	1	2.92539	-0.244533	1	4.65393	0.408771	1
DOCK4	1.04397	0.518602	0.172658	0.551673	-0.56853	1	0.52638	-0.65838	0.591432	1.67301	1.20311	0.0118332	0.445378	-0.904736	0.315915	0.994882	0.375613	0.927515	0.62373	-0.39009	0.952077	0.264789	-1.63688	0.234873	0.886568	0.159416	0.925933	0.681354	-0.23696	1	0.924275	0.21788	1	0.278858	-1.44613	1	0.558303	-0.520328	1	1.47216	0.8796	1
DOCK7	1.11161	0.244648	0.724388	0.816616	-0.277356	1	0.974282	-0.0017647	1	1.12889	0.228971	1	0.828299	-0.259112	1	1.03796	0.103532	1	0.799382	-0.318759	1	0.544514	-0.875184	0.721273	1.61223	0.745889	0.461616	1.12436	0.218709	1	1.08738	0.15674	1	0.338613	-1.47575	1	0.962788	-0.0190373	1	1.09225	0.161013	1
DOCK8	5.15288	0.229696	0.754599	3.62205	-0.358754	1	5.09983	0.184422	1	5.09833	0.174858	1	3.90207	-0.246776	1	4.41093	-0.0541285	1	4.00951	-0.206402	1	2.83935	-0.714136	0.769745	7.2219	0.680877	0.57138	5.15009	0.187139	1	5.20856	0.181912	1	1.37437	-1.74041	1	4.27558	-0.0971443	1	5.27129	0.183706	1
DOK3	1.05148	-0.121938	0.947107	1.01097	-0.166625	1	1.31882	0.262675	1	0.74235	-0.63697	1	1.19858	0.102523	1	1.01812	-0.163238	1	1.37671	0.33268	0.946538	1.17729	0.0699875	1	1.22731	0.128737	0.954198	1.28409	0.204114	1	1.19612	0.0873736	1	0.418287	-1.39118	1	1.04539	-0.107867	1	0.831059	-0.43042	1
DOP1A	1.29813	0.319565	0.558023	0.847119	-0.400293	1	1.2614	0.231974	1	1.25278	0.209992	1	0.919753	-0.277111	1	1.07935	-0.0245114	1	0.694654	-0.720778	0.351576	0.494272	-1.19052	0.510173	2.11388	0.978245	0.33608	1.48375	0.469422	0.958111	1.23962	0.176702	1	0.478042	-1.16882	1	0.962788	-0.190628	1	1.44842	0.394044	1
DOT1L	0.59953	-0.0519875	1	0.397414	-0.678872	1	0.706945	0.224429	1	0.519348	-0.265158	1	0.658772	0.105967	1	0.611668	-0.0136502	1	0.595228	-0.057289	1	0.482051	-0.371671	1	1.31881	1.1345	0.267108	0.726278	0.25213	1	1.64195	1.4225	1	0.298776	-0.984116	1	0.484242	-0.35317	1	0.688592	0.174126	1
DPH6	0.884093	-0.355819	0.541802	0.957803	-0.185799	1	0.971092	-0.169717	1	1.04464	-0.0495837	1	1.34803	0.361581	0.976688	1.23751	0.230257	1	0.880911	-0.324174	1	0.601546	-0.876795	0.72173	2.04131	0.949178	0.352455	1.74457	0.749802	0.600621	1.55496	0.526721	1	0.657308	-0.701752	1	1.12515	0.0623813	1	1.9708	0.856967	1
DPM1	1.15636	0.333297	0.539997	0.993535	0.0395827	1	0.834552	-0.240878	1	0.993104	0.0384684	1	0.762124	-0.379244	1	1.17799	0.328683	1	1.04066	0.116345	1	0.76585	-0.35583	1	0.504807	-0.952509	0.735502	0.752484	-0.384055	1	0.467574	-1.03865	1	1.13535	0.226254	1	0.740606	-0.395161	1	0.926038	-0.0628193	1
DPP7	0.928845	-0.39449	0.468346	1.43017	0.335088	1	1.02852	-0.192373	1	0.953459	-0.300998	1	1.56142	0.486269	0.739165	1.24544	0.120571	1	1.15533	-0.00439913	1	1.69193	0.584145	0.749865	0.555288	-1.0749	0.661282	1.07943	-0.108071	1	0.674177	-0.777501	1	0.239021	-2.19408	1	1.24479	0.105836	1	1.18723	0.0303216	1
DPP8	1.3439	0.150984	0.911917	0.94473	-0.422092	1	1.48088	0.29409	1	1.17745	-0.0793034	1	1.10787	-0.177949	1	1.05611	-0.261578	1	1.3555	0.146474	1	0.873124	-0.52859	0.982645	1.9719	0.688709	0.492772	1.40139	0.189125	1	1.26136	0.0228802	1	0.617471	-0.989935	1	1.14224	-0.120669	1	1.37718	0.143964	1
DPY19L1P1	0.560928	0.166862	0.886752	0.367782	-0.514612	1	0.561472	0.149085	1	0.580798	0.195712	1	0.468427	-0.143223	1	0.483552	-0.0963119	1	0.420902	-0.315645	1	0.263431	-0.995227	0.65074	1.07272	1.10212	0.283475	0.70132	0.485586	0.934495	0.978644	0.941363	1	0.278858	-0.810482	1	0.33897	-0.60239	1	0.902293	0.821939	1
DPY19L3	0.595772	0.0457288	1	0.545573	-0.0985005	1	0.584442	0.00951738	1	0.525295	-0.155837	1	0.578471	-0.00695036	1	0.641146	0.164101	1	0.418913	-0.520423	0.790683	0.334041	-0.829845	0.757619	1.12951	0.990575	0.334202	0.858556	0.606533	0.753613	1.06563	0.881641	1	0.239021	-1.19818	1	0.441515	-0.400699	1	0.593614	0.0531318	1
DPY19L4	0.511736	0.0548443	1	0.378241	-0.422728	1	0.602307	0.318494	1	0.428165	-0.2286	1	0.518988	0.070876	1	0.421195	-0.269459	1	0.449404	-0.160677	1	0.310957	-0.702244	0.85658	1.0033	1.04918	0.30937	0.665131	0.452468	0.951521	0.706798	0.519009	1	0.25894	-0.86432	1	0.481394	-0.042409	1	0.759826	0.62572	1
DPY30	0.740616	-0.0348686	1	0.90464	0.287627	1	0.66292	-0.209636	1	0.718564	-0.0761848	1	0.83276	0.158124	1	0.785701	0.0666241	1	0.771543	0.0356498	1	0.84325	0.169647	1	0.334435	-1.18457	0.603603	0.703816	-0.106448	1	0.206603	-1.81816	1	1.91217	1.33549	1	0.677939	-0.157103	1	0.641103	-0.217834	1
DPYD	3.89609	0.349408	0.496763	2.56663	-0.362711	1	4.02729	0.360826	0.965421	3.91196	0.296342	1	2.88789	-0.182257	1	3.25335	0.00775896	1	1.15731	-1.59475	0.000188706	1.41628	-1.23866	0.395927	6.10817	0.942984	0.410402	4.35767	0.458959	0.965723	4.66487	0.519235	1	1.15527	-1.49366	1	3.13333	-0.0509908	1	4.27402	0.376483	1
DPYSL2	1.16934	0.297328	0.610608	1.01794	0.0308552	1	0.964074	-0.0565191	1	1.03572	0.0575297	1	0.851348	-0.252378	1	1.07595	0.124918	1	0.923996	-0.124608	1	0.782145	-0.369024	1	0.883412	-0.179569	1	0.925942	-0.114746	1	0.630682	-0.656944	1	0.318695	-1.59175	1	0.934303	-0.0975744	1	1.18723	0.245764	1
DR1	0.73925	0.0656275	0.997716	0.794828	0.171243	1	0.597841	-0.284502	1	0.683874	-0.0652632	1	0.631262	-0.194067	1	0.726745	0.0308517	1	1.02342	0.600407	0.37938	0.657219	-0.123961	1	0.353365	-1.02264	0.693078	0.620207	-0.212744	1	0.293593	-1.24995	1	0.239021	-1.49426	1	0.586788	-0.285907	1	0.688592	-0.036339	1
DRAP1	1.12117	-0.286632	0.680175	1.70208	0.411512	1	1.18611	-0.16687	1	1.14871	-0.209411	1	1.59786	0.315288	1	1.28343	-0.0400519	1	1.48873	0.20289	1	1.92142	0.584891	0.748565	0.35652	-1.89933	0.348369	1.10938	-0.259178	1	0.315341	-2.03391	1	1.65323	0.320698	1	1.38436	0.0753179	1	0.736081	-0.826861	1
DROSHA	0.82841	-0.12244	0.946564	0.780884	-0.197654	1	0.902184	0.0294287	1	0.90985	0.0413676	1	0.898191	0.0218045	1	0.994882	0.193544	1	0.780823	-0.203353	1	0.513283	-0.820064	0.759999	1.67533	0.947904	0.352109	1.1306	0.376341	1	1.26136	0.510351	1	0.697145	-0.334976	1	0.880182	-0.00938378	1	0.807315	-0.126789	1
DSE	1.09453	-0.217934	0.824827	0.92207	-0.454258	1	1.47578	0.293961	1	1.24485	0.0124392	1	1.35398	0.148028	1	1.14851	-0.119403	1	1.27331	0.0497936	1	1.06051	-0.231098	1	1.88672	0.62776	0.530884	1.51495	0.315017	1	1.35923	0.135472	1	0.497961	-1.28513	1	1.35303	0.134581	1	1.13974	-0.119943	1
DSN1	0.918596	0.138268	0.920492	0.885466	0.059737	1	0.999804	0.262318	1	0.783978	-0.129995	1	0.95693	0.185897	1	0.884906	0.0617824	1	0.48122	-0.90023	0.1663	0.826955	-0.04622	1	0.911808	0.0995851	0.987425	0.9509	0.167821	1	0.565439	-0.584005	1	0.199184	-1.99288	1	0.686485	-0.318262	1	1.09225	0.355693	1
DTL	2.04421	0.0460708	1	2.21192	0.163911	1	1.77247	-0.190498	1	1.75429	-0.198743	1	2.25886	0.200855	1	2.80778	0.583781	0.408316	1.13809	-0.883654	0.141193	1.22074	-0.739388	0.830508	2.47671	0.318775	0.764623	2.46086	0.324058	1	2.09865	0.0665555	1	0.856492	-1.21708	1	1.37012	-0.553928	1	1.85208	-0.121924	1
DTNA	1.47133	-0.416946	0.423541	0.963032	-1.01084	0.402146	2.6453	0.590105	0.446462	1.89403	0.028821	1	2.30496	0.34832	0.993664	1.58501	-0.261126	1	1.53845	-0.303552	1	1.12569	-0.755632	0.823131	4.11102	1.18404	0.278513	2.88265	0.682469	0.701658	2.43574	0.384055	1	0.478042	-1.93246	1	2.60352	0.499104	1	2.27948	0.276642	1
DTNB	1.73983	0.322592	0.549311	1.20357	-0.308027	1	1.69207	0.235915	1	1.53426	0.070766	1	1.18743	-0.333608	1	1.6621	0.209967	1	1.10097	-0.456876	0.836962	0.89485	-0.743387	0.830508	1.97821	0.442321	0.66158	1.61478	0.148163	1	1.13088	-0.37825	1	0.497961	-1.53294	1	1.04824	-0.494679	1	1.89956	0.359393	1
DTNBP1	3.11243	0.28466	0.634603	2.23807	-0.278892	1	2.83735	0.0963711	1	3.20033	0.281024	1	2.26778	-0.262099	1	2.73181	0.0349283	1	2.07932	-0.402723	0.918406	1.71909	-0.667279	0.820564	3.57151	0.425771	0.790654	3.11226	0.232513	1	2.67496	-0.00926928	1	0.597553	-2.14718	1	2.51521	-0.0930895	1	2.70688	-0.00361024	1
DTYMK	1.07505	0.00961342	1	0.95606	-0.175562	1	1.09296	0.0354438	1	0.603593	-0.873518	0.680196	1.02385	-0.0695574	1	0.914951	-0.255569	1	2.00044	1.06804	0.00267419	1.25876	0.249401	1	0.470102	-1.19976	0.592601	0.777442	-0.483855	1	0.315341	-1.73542	1	0.298776	-1.77887	1	0.720667	-0.580201	1	0.854804	-0.318392	1
DUSP1	10.3587	0.989774	0.000106609	8.29602	0.434132	1	3.81482	-0.800528	0.252812	8.64655	0.494693	0.997476	2.67375	-1.32916	0.013473	7.76745	0.347471	0.980667	5.49426	-0.225235	1	3.81975	-0.759344	0.727949	0.851862	-2.9191	0.136253	1.63849	-2.01267	0.0153724	0.695925	-3.18414	1	1.77274	-1.84941	1	3.97364	-0.685895	1	5.0101	-0.362354	1
DUSP10	1.81943	0.620746	0.0572592	1.07894	-0.314302	1	0.807117	-0.779684	0.290378	2.19534	0.812228	0.349776	0.719742	-0.943837	0.188152	1.95348	0.672389	0.227899	1.21962	-0.127141	1	0.468472	-1.54373	0.275615	0.678335	-0.974253	0.721408	0.793665	-0.768236	0.899578	0.467574	-1.48538	1	0.239021	-2.38203	1	1.09667	-0.273563	1	2.08952	0.648309	1
DUSP22	0.743007	-0.0883767	0.984967	0.719006	-0.127208	1	0.913669	0.260776	1	0.833534	0.104051	1	0.72346	-0.119445	1	0.677426	-0.2308	1	0.709236	-0.152893	1	0.693882	-0.176891	1	1.18945	0.626208	0.53392	0.965875	0.330093	1	0.96777	0.314138	1	0.139429	-2.32404	1	0.991273	0.356266	1	0.854804	0.138295	1
DUSP6	2.56858	0.788544	0.00567117	1.6864	-0.0302447	1	1.51215	-0.207201	1	2.08829	0.305348	1	1.11307	-0.681234	0.546507	1.72786	0.00860085	1	1.87318	0.140048	1	1.25605	-0.474666	0.972039	0.410156	-2.08631	0.299388	0.710056	-1.32628	0.321761	0.36971	-2.19817	1	0.736982	-1.21452	1	1.22485	-0.500242	1	1.11599	-0.627918	1
DUT	7.34125	-0.211731	0.831839	10.9847	0.456206	1	8.75387	0.0959631	1	4.67611	-0.869406	0.566226	12.3248	0.657898	0.382376	10.6484	0.430773	0.765252	4.213	-1.05557	0.0403769	12.2197	0.604847	0.721966	2.22115	-1.9206	0.338406	7.99405	-0.0500267	1	1.38098	-2.5913	1	1.93209	-2.11215	1	5.40073	-0.627858	1	5.4375	-0.630728	1
DYM	2.36567	0.0598929	0.999853	2.09514	-0.139989	1	2.12402	-0.122334	1	2.4005	0.0728982	1	2.23953	-0.0360272	1	2.98294	0.447284	0.740923	1.71012	-0.466122	0.816763	1.15828	-1.02352	0.608056	3.79552	0.748488	0.524094	2.83273	0.327334	1	2.54447	0.143827	1	0.657308	-1.78971	1	1.86576	-0.304349	1	2.23199	-0.0555508	1
DYNC1H1	2.14089	0.00727993	1	1.86767	-0.207944	1	2.0615	-0.0552464	1	2.14875	0.0113487	1	1.9094	-0.176042	1	2.25563	0.0932389	1	2.46377	0.236149	1	1.68378	-0.358557	1	2.74173	0.36975	0.717997	2.28615	0.106136	1	2.30525	0.104619	1	1.35445	-0.663907	1	2.05091	-0.0595714	1	2.58816	0.259914	1
DYNC1I2	0.993409	0.183698	0.847769	0.85322	-0.0838158	1	0.928344	0.0505341	1	0.861285	-0.068308	1	0.85804	-0.076197	1	0.787402	-0.219295	1	1.00486	0.179846	1	0.92065	0.0346236	1	0.832932	-0.113523	1	0.858556	-0.0720117	1	0.532817	-0.746877	1	0.438205	-1.00552	1	0.786182	-0.198907	1	1.11599	0.30777	1
DYNC1LI2	1.128	0.32993	0.539997	0.817488	-0.229541	1	0.988319	0.0701491	1	0.929673	-0.028311	1	0.892986	-0.0932232	1	0.881505	-0.117663	1	0.893505	-0.0935195	1	0.708819	-0.437359	1	1.03485	0.131333	0.955629	1.01205	0.102331	1	0.804663	-0.232382	1	0.478042	-0.958116	1	0.846	-0.165704	1	1.06851	0.172887	1
DYNC2H1	1.21887	0.38873	0.413642	0.952574	-0.0646912	1	0.935362	-0.0964148	1	1.27657	0.395925	1	0.755432	-0.430774	0.963817	1.32651	0.491923	0.633395	0.521653	-1.00987	0.0872528	0.401936	-1.34949	0.409398	1.39768	0.506473	0.614393	1.06072	0.101788	1	1.20699	0.281541	1	0.458124	-1.08543	1	0.663697	-0.591212	1	1.04476	0.0726449	1
DYNC2I1	0.865988	-0.251929	0.755743	0.876751	-0.199322	1	0.973644	-0.0366736	1	1.10907	0.168344	1	1.08333	0.135298	1	1.06744	0.115568	1	0.905436	-0.153389	1	0.710177	-0.510346	0.998595	1.78891	0.870631	0.397636	1.29782	0.409197	1	1.8268	0.876461	1	0.537797	-0.867299	1	1.01121	0.0226261	1	0.712337	-0.47119	1
DYNLL1	5.34999	0.106539	0.947053	6.32812	0.358417	1	3.70444	-0.496581	0.818492	4.56015	-0.159337	1	4.6523	-0.131435	1	5.28619	0.07543	1	7.33894	0.622134	0.316834	5.79005	0.207868	1	0.631009	-3.02749	0.120311	3.36434	-0.616832	0.951521	0.337088	-3.88389	1	6.93161	0.43467	1	3.68024	-0.469662	1	3.84662	-0.418642	1
DYNLL2	0.390122	-0.124582	0.94573	0.443605	0.0956803	1	0.350282	-0.283051	1	0.376626	-0.159149	1	0.421585	0.0153502	1	0.430832	0.0515014	1	0.564075	0.497339	0.565258	0.458967	0.145472	1	0.145132	-1.52166	0.476435	0.381858	-0.135114	1	0.206603	-0.962995	1	1.11543	1.42221	0.968886	0.47	0.178707	1	0.474891	0.221424	1
DYNLT1	1.58782	0.293539	0.615351	1.5025	0.159599	1	1.28883	-0.0851289	1	1.59174	0.248521	1	1.20155	-0.194814	1	1.43365	0.0899152	1	1.17786	-0.229037	1	1.37011	0.013002	1	0.867637	-0.657962	0.963408	1.00331	-0.460026	1	0.478448	-1.49456	1	0.617471	-1.1226	1	1.15933	-0.23432	1	1.40093	0.0354207	1
DYRK1A	9.20168	0.846149	0.00201791	4.04561	-0.610073	1	4.65129	-0.407474	0.980549	7.18762	0.284289	1	3.21877	-0.968506	0.159287	7.64216	0.410278	0.831519	5.70902	-0.07912	1	1.81822	-1.77765	0.0782826	6.878	0.20005	1	4.47622	-0.444817	1	5.40429	-0.162687	1	2.03168	-1.57835	1	3.478	-0.803675	1	9.11791	0.577799	1
E2F1	0.807572	-0.235667	0.786712	1.15912	0.367563	1	0.962798	0.0739552	1	0.789924	-0.236096	1	1.17404	0.395391	0.917774	1.1366	0.355771	0.959196	0.360584	-1.45498	0.00174785	1.10804	0.284634	0.991163	0.987529	0.1044	0.98147	1.11063	0.289865	1	0.913401	-0.00934272	1	0.338613	-1.3917	1	0.791879	-0.220931	1	1.02102	0.149744	1
E2F2	1.00707	0.674483	0.0305941	0.653642	-0.1326	1	0.846675	0.286885	1	0.31815	-1.22052	0.213458	0.604494	-0.258122	1	0.687064	-0.0575704	1	0.729121	0.0399029	1	0.665366	-0.10123	1	0.482722	-0.565967	1	0.57653	-0.319281	1	0.358836	-0.965081	1	0.219103	-1.60603	1	0.219333	-1.70948	1	0.52238	-0.416844	1
E2F3	3.60879	0.0834182	0.977573	2.73048	-0.365049	1	3.56471	0.0533098	1	2.76523	-0.342251	1	3.76303	0.139425	1	4.06626	0.275794	1	2.92311	-0.266282	1	2.09251	-0.753872	0.733195	6.11448	0.849053	0.459431	4.21042	0.306474	1	4.51264	0.378749	1	1.43413	-1.2776	1	2.51806	-0.466504	1	3.96534	0.176761	1
E2F8	1.11673	1.31081	2.93876e-08	0.350352	-0.810009	0.976241	0.833914	0.57013	0.509283	0.103077	-2.60396	8.35045e-06	0.414893	-0.56031	0.830531	0.506227	-0.258382	1	0.511048	-0.238167	1	0.369346	-0.710365	0.847651	0.523737	-0.179031	1	0.345669	-0.81223	0.857513	0.315341	-0.882351	1	0.199184	-1.46838	1	0.0398788	-3.83394	0.127286	0.641103	0.131531	1
EAF2	1.72173	0.161931	0.889159	1.45544	-0.127202	1	1.94984	0.349636	0.989346	1.56994	-0.00842641	1	1.49153	-0.0901916	1	1.42175	-0.171634	1	1.32766	-0.277512	1	1.26963	-0.330016	1	2.00661	0.353789	0.735502	1.79074	0.193905	1	1.32661	-0.255674	1	0.517879	-1.58492	1	1.33879	-0.243898	1	1.47216	-0.111167	1
EAPP	1.29949	0.168188	0.875444	1.24976	0.0810015	1	1.17845	-0.012006	1	1.2508	0.0813448	1	1.12274	-0.0890143	1	1.09465	-0.133563	1	1.13478	-0.072978	1	1.33752	0.182121	1	0.791916	-0.594157	1	1.15556	-0.0414453	1	0.641556	-0.883602	1	0.63739	-0.88368	1	1.18497	-0.00326244	1	1.06851	-0.154404	1
EBF1	45.5165	0.251106	0.702774	30.8519	-0.397815	1	41.9937	0.0871178	1	50.5542	0.375352	1	33.7305	-0.263328	1	40.9251	0.0457519	1	28.5696	-0.52863	0.690953	18.7185	-1.13281	0.468433	75.8662	0.957847	0.39944	46.8412	0.249498	1	60.0018	0.582106	1	10.9751	-1.88799	1	40.2861	0.0142208	1	44.2124	0.119332	1
EBNA1BP2	0.685275	-0.716027	0.0438245	1.42668	0.519253	1	0.747779	-0.51418	0.782658	0.880116	-0.245467	1	1.38967	0.485583	0.739165	1.23637	0.304462	1	1.20438	0.25383	1	1.4964	0.573742	0.763951	0.321815	-1.6942	0.414202	1.02328	-0.012198	1	0.271846	-1.88999	1	0.537797	-0.918042	1	1.17927	0.198094	1	0.664848	-0.618365	1
EBP	0.663753	-0.0923728	0.981856	0.808772	0.233192	1	0.66292	-0.0840627	1	0.55602	-0.350899	1	0.872911	0.362012	0.974694	0.777198	0.178968	1	0.657535	-0.0967762	1	1.02385	0.590812	0.697588	0.201923	-1.79645	0.386063	0.601488	-0.226603	1	0.152234	-2.12132	1	0.139429	-2.16445	1	0.555455	-0.334735	1	0.332424	-1.00755	1
EBPL	1.06105	-0.547569	0.187465	1.64892	0.207799	1	1.20015	-0.300304	1	1.24386	-0.233374	1	1.69377	0.255145	1	1.40927	-0.0426182	1	2.2795	0.763411	0.111911	1.75983	0.300623	1	0.763521	-0.935869	0.747126	1.48375	0.0390947	1	0.587186	-1.29497	1	0.557716	-1.35542	1	1.54103	0.0930339	1	1.47216	0.0153167	1
ECD	1.15226	0.486049	0.212182	0.867164	-0.0464878	1	0.772663	-0.234044	1	1.0387	0.236379	1	0.661003	-0.474315	0.95504	1.02776	0.23486	1	0.92731	0.060843	1	0.487483	-0.908588	0.695517	0.678335	-0.403198	1	0.63019	-0.528522	1	0.608934	-0.546014	1	0.25894	-1.71182	1	0.837455	-0.0946928	1	0.736081	-0.268094	1
ECH1	0.823286	-0.0907242	0.981856	1.14954	0.453706	1	0.69865	-0.343841	1	0.916788	0.090343	1	0.894473	0.0532481	1	1.01699	0.27098	1	0.848432	-0.0317562	1	1.1705	0.464826	0.830508	0.154597	-2.488	0.217662	0.675114	-0.376867	1	0.108738	-2.879	1	0.239021	-1.77292	1	0.837455	-0.0476536	1	0.593614	-0.522382	1
ECHDC1	1.91884	-0.215586	0.826721	2.22412	0.0443187	1	2.0481	-0.0880291	1	2.36779	0.141674	1	2.2886	0.0910921	1	2.35654	0.143565	1	2.13235	-0.0225439	1	1.83315	-0.251061	1	2.68179	0.316556	0.765376	2.56568	0.263092	1	1.77243	-0.29487	1	0.736982	-1.54584	1	2.19903	0.0232292	1	1.82833	-0.257463	1
ECHS1	0.95959	-0.144653	0.932419	1.31426	0.37405	1	1.02086	-0.0288748	1	0.877143	-0.262098	1	1.22386	0.264172	1	1.1264	0.134351	1	0.977023	-0.0995356	1	1.44208	0.504433	0.830905	0.195613	-2.4183	0.226624	0.917207	-0.190386	1	0.22835	-2.14214	1	0.338613	-1.56722	1	1.00267	-0.0528608	1	0.831059	-0.316441	1
ECT2	0.802448	0.636353	0.0521417	0.232696	-1.38443	0.0704912	0.653988	0.204588	1	0.173446	-1.80717	0.00662405	0.25875	-1.23993	0.0474505	0.335028	-0.87136	0.178731	1.51657	1.71755	1.28855e-09	0.257999	-1.20191	0.512273	0.955979	0.749711	0.461616	0.280778	-1.08156	0.575587	0.521943	-0.133006	1	0.159347	-1.7203	1	0.13103	-2.14241	1	0.617358	0.116906	1
EDEM3	0.645989	-0.109287	0.964196	0.637083	-0.115493	1	0.715239	0.0684951	1	0.731448	0.100637	1	0.699667	0.0319833	1	0.664388	-0.0525748	1	0.66814	-0.0423181	1	0.46983	-0.569614	0.96209	1.10742	0.711617	0.484736	0.862299	0.353485	1	0.717672	0.0715888	1	0.298776	-1.13756	1	0.777636	0.187078	1	0.617358	-0.132026	1
EDF1	3.16094	-0.101356	0.970518	3.78851	0.198219	1	3.55131	0.0991941	1	2.78307	-0.28364	1	3.91546	0.255415	1	3.00732	-0.173594	1	3.51569	0.0822044	1	5.06765	0.642556	0.689924	0.567908	-2.5813	0.195903	2.9126	-0.21067	1	0.347962	-3.24325	1	2.52964	-0.419811	1	3.63467	0.121886	1	2.54067	-0.416608	1
EEA1	1.554	-0.215823	0.827931	1.55218	-0.189137	1	1.6774	-0.0700214	1	1.82168	0.0612371	1	1.87074	0.105883	1	1.9926	0.216037	1	1.78171	0.0279495	1	1.17322	-0.604742	0.927344	2.442	0.490924	0.623104	2.26744	0.398779	1	1.92467	0.130052	1	1.15527	-0.605425	1	1.786	0.0276393	1	1.94705	0.137372	1
EED	0.5804	0.252563	0.709432	0.46975	-0.119162	1	0.52638	0.0612753	1	0.507455	0.00198492	1	0.458761	-0.158702	1	0.541374	0.109055	1	0.458684	-0.161149	1	0.334041	-0.626607	0.917557	0.624699	0.311117	0.779247	0.477946	-0.0890997	1	0.337088	-0.562672	1	1.21502	1.26264	1	0.390242	-0.380717	1	0.78357	0.638984	1
EEF1A1	134.734	-0.102453	0.969236	181.986	0.388906	1	137.022	-0.0644855	1	138.488	-0.0457102	1	152.162	0.104456	1	135.63	-0.0822166	1	150.092	0.0836724	1	201.193	0.530089	0.812939	23.3	-2.64515	0.116663	119.151	-0.274467	1	17.6156	-3.03915	1	111.464	-0.383605	1	158.829	0.156943	1	101.271	-0.527415	1
EEF1B2	18.3887	-0.178339	0.886919	25.9635	0.392427	1	20.5276	0.0185557	1	16.0859	-0.359538	1	24.6318	0.313292	1	20.6374	0.027838	1	19.7287	-0.0458847	1	30.8445	0.646192	0.682111	1.88041	-3.46415	0.0831008	17.5205	-0.225223	1	1.30486	-3.97116	1	4.06336	-2.34528	1	21.6086	0.0898052	1	11.801	-0.81428	1
EEF1B2P6	0.213849	-0.352984	0.613105	0.294574	0.196576	1	0.27308	0.0783214	1	0.183358	-0.535087	1	0.330873	0.389137	0.912008	0.223352	-0.250522	1	0.239947	-0.130803	1	0.439957	0.81516	0.522237	0.0220853	-3.40413	0.12205	0.204656	-0.361388	1	0.0434953	-2.28523	1	3.46581	3.77954	0.000164467	0.290545	0.170741	1	0.166212	-0.492162	1
EEF1D	7.02355	-0.0828383	0.991248	8.41716	0.214259	1	7.84147	0.105588	1	6.29263	-0.241317	1	8.14246	0.164314	1	6.34683	-0.240857	1	7.85131	0.107075	1	11.2107	0.651559	0.677216	2.24639	-1.73586	0.397484	6.59765	-0.166073	1	2.06603	-1.84553	1	1.89225	-1.97454	1	7.76782	0.0787638	1	6.03112	-0.313908	1
EEF1DP5	0.00102484	-2.99653	0.00800811	0.00174304	-1.85206	1	0.00127607	-2.35086	0.462185	0	-3.26004	0.646217	0	-3.71317	0.204221	0	-4.15422	0.0395003	0.00132568	-2.2889	0.460852	0.00135789	-1.76351	1	0	-1.51579	1	0	-2.90455	0.841129	0	0.282399	1	2.17111	11.376	7.617e-36	0	-1.66651	1	0	1.39618	1
EEF1E1	1.02996	-0.472469	0.306109	1.78052	0.449422	1	1.10699	-0.312005	1	1.13087	-0.266843	1	1.85066	0.522269	0.653813	1.66664	0.362995	0.938628	1.25077	-0.115696	1	1.87932	0.516447	0.830508	0.3439	-1.9826	0.325873	1.2791	-0.0755836	1	0.293593	-2.16488	1	0.418287	-1.64845	1	1.43564	0.0970444	1	0.736081	-0.858145	1
EEF1GP5	0.00170806	-1.95059	0.132164	0.00348609	-0.658714	1	0.00319018	-0.877612	1	0.00297337	-0.79609	1	0	-3.29814	0.346522	0.000566884	-2.72306	0.329621	0.000662838	-2.46696	0.457197	0.00543156	0.0269691	1	0	-1.10076	1	0.0012479	-1.4734	1	0.0108738	1.71356	1	1.21502	9.15033	2.05918e-19	0.00854546	0.797436	1	0	1.81121	1
EEF2	10.7519	-0.0690687	1	12.1926	0.138318	1	12.0576	0.125376	1	9.76255	-0.209101	1	11.878	0.0986462	1	10.2073	-0.148124	1	12.4004	0.170707	1	15.2301	0.476579	0.856088	3.45477	-1.71882	0.304993	10.269	-0.129299	1	2.55535	-2.14419	1	3.70483	-1.61557	1	12.1659	0.123714	1	8.42932	-0.436184	1
EFCAB2	2.91635	0.313473	0.569645	1.93042	-0.383837	1	2.70081	0.146929	1	2.4332	-0.0232206	1	2.07223	-0.278034	1	2.5147	0.0303125	1	2.43924	-0.0198428	1	1.58873	-0.66545	0.822599	3.19922	0.381182	0.835552	2.48831	0.0112216	1	2.13127	-0.221479	1	0.856492	-1.52584	1	2.41836	-0.0327413	1	2.56441	0.0346471	1
EFHC1	0.903907	0.216421	0.787949	0.747766	-0.115348	1	0.915583	0.211711	1	1.06942	0.447981	1	0.588137	-0.493915	0.930637	0.723344	-0.175528	1	0.684711	-0.259568	1	0.513283	-0.676865	0.874661	1.09165	0.451323	0.658637	0.944661	0.246602	1	0.587186	-0.446939	1	0.219103	-1.78417	1	0.814667	0.0186157	1	1.06851	0.407853	1
EFHD2	1.17515	0.403131	0.375352	0.932529	-0.0291568	1	0.762454	-0.353479	1	0.897957	-0.0874457	1	0.837965	-0.199331	1	1.10486	0.253045	1	1.06916	0.193018	1	0.874482	-0.125775	1	0.391226	-1.29294	0.553834	0.686345	-0.492946	1	0.315341	-1.56426	1	0.537797	-0.799192	1	0.752	-0.343789	1	0.902293	-0.0709706	1
EFL1	0.833193	0.312723	0.581568	0.592635	-0.271988	1	0.686528	-0.0442815	1	0.757217	0.110638	1	0.632749	-0.172893	1	0.776064	0.158959	1	0.538887	-0.429883	0.934141	0.361199	-1.00229	0.627806	1.07903	0.630612	0.533659	0.905976	0.386452	0.989742	0.674177	-0.0587881	1	0.37845	-0.855776	1	0.569697	-0.312987	1	0.736081	0.0730453	1
EFR3A	1.42726	0.0866973	0.972952	1.19486	-0.204948	1	1.33094	-0.0374579	1	1.63535	0.286895	1	1.22906	-0.163367	1	1.43989	0.0925767	1	1.19708	-0.207587	1	0.863619	-0.686446	0.858805	2.02554	0.587353	0.557276	1.61978	0.266787	1	1.42447	0.060788	1	0.298776	-2.12781	1	1.52109	0.162705	1	1.42467	0.0553716	1
EFTUD2	1.26397	0.0426801	1	1.14518	-0.118621	1	1.23524	0.000208413	1	1.03572	-0.272306	1	1.36216	0.157479	1	1.34692	0.144528	1	1.30712	0.0922173	1	1.02928	-0.276497	1	1.27779	0.0494059	1	1.23293	-0.00285178	1	1.04389	-0.24465	1	0.37845	-1.66442	1	1.07388	-0.206857	1	1.18723	-0.0623133	1
EGR1	4.5472	1.23554	3.1073e-07	2.94836	0.266631	1	1.19249	-1.15743	0.0242326	3.64634	0.602839	0.811115	0.634236	-2.08613	2.84448e-05	3.64053	0.648851	0.279064	1.90897	-0.425861	0.896845	0.657219	-1.98075	0.0758265	0.293419	-3.10493	0.12205	0.434269	-2.59031	0.00191603	0.337088	-2.86396	1	3.22678	0.355168	1	0.826061	-1.61696	1	5.34253	1.07825	1
EHBP1	1.7289	-0.0190376	1	1.47462	-0.265202	1	1.5096	-0.235986	1	2.06649	0.262992	1	1.50789	-0.233887	1	2.10768	0.31545	1	1.80756	0.0551942	1	0.779429	-1.20845	0.505164	2.89002	0.746046	0.528017	2.23749	0.381697	1	2.54447	0.537719	1	0.677226	-1.35685	1	1.52109	-0.205877	1	2.30322	0.381346	1
EHBP1L1	0.803814	0.182195	0.850209	0.508969	-0.55638	1	0.927706	0.399864	0.890154	0.678919	-0.109747	1	0.647619	-0.187528	1	0.575954	-0.383446	1	0.690014	-0.0882651	1	0.661293	-0.147106	1	1.12951	0.650269	0.522606	0.864795	0.263708	1	1.22874	0.757151	1	0.876411	0.270864	1	0.632364	-0.207686	1	0.831059	0.196575	1
EHMT1	2.17095	0.0643455	0.998034	1.66461	-0.360114	1	2.14317	0.0356386	1	2.15866	0.0449963	1	1.98301	-0.0891318	1	2.27661	0.137147	1	1.94079	-0.124849	1	1.3769	-0.634856	0.830905	3.13296	0.593677	0.637543	2.62808	0.348082	1	2.7837	0.402429	1	1.25486	-0.748147	1	2.02242	-0.0551326	1	1.85208	-0.19466	1
EI24	0.696548	-0.376766	0.511312	1.0711	0.349493	1	0.761178	-0.197099	1	0.675945	-0.371121	1	1.14281	0.462861	0.786608	0.920053	0.112514	1	1.06054	0.344768	0.930987	1.09989	0.377934	0.906846	0.315504	-1.45836	0.488669	0.743749	-0.220963	1	0.184855	-2.1587	1	0.179266	-2.14285	1	0.828909	-0.0536116	1	0.474891	-0.822163	1
EID1	2.87672	-0.302353	0.647269	4.30706	0.374476	1	3.00069	-0.204105	1	3.50857	0.0465918	1	4.0084	0.263682	1	3.63826	0.110676	1	3.44543	0.0193947	1	4.6467	0.47819	0.856088	0.71935	-2.26708	0.252337	3.38056	-0.0114397	1	0.554565	-2.61316	1	0.936166	-1.86394	1	3.67455	0.110777	1	2.94432	-0.231774	1
EIF1	13.3345	0.273595	0.658401	13.0406	0.195008	1	10.4485	-0.159238	1	12.0867	0.0733811	1	9.94107	-0.235333	1	11.1342	-0.0573161	1	13.4271	0.249806	1	12.7153	0.148917	1	2.39152	-2.29793	0.247343	7.18791	-0.715718	0.863994	2.04428	-2.51069	1	24.3204	1.05643	1	11.0151	-0.070306	1	9.28412	-0.342584	1
EIF1AX	2.66902	-0.448643	0.346571	3.72053	0.126095	1	3.39499	-0.0189287	1	2.80488	-0.313495	1	4.76011	0.532757	0.628878	3.4767	0.0202392	1	3.94587	0.22702	1	4.53943	0.428114	0.907125	1.46394	-1.25071	0.57138	3.21834	-0.100147	1	1.12	-1.62434	1	0.956084	-1.84693	1	4.37527	0.357084	1	2.44569	-0.510561	1
EIF1B	1.18779	0.372999	0.444716	1.14779	0.25865	1	0.895804	-0.137441	1	0.984184	0.0144211	1	0.790378	-0.332319	1	0.918919	-0.0978694	1	1.11754	0.222961	1	1.08088	0.157334	1	0.195613	-2.3262	0.246804	0.668875	-0.570938	1	0.163107	-2.51039	1	0.219103	-2.06103	1	0.874485	-0.1605	1	0.736081	-0.394879	1
EIF1P4	0.00136645	-2.74675	0.00757893	0.00261457	-1.50857	1	0	-4.04187	0.0449774	0.00198224	-1.73397	1	0	-3.79497	0.13254	0.000566884	-3.22461	0.0918567	0	-3.97991	0.0459252	0.00407367	-0.822891	1	0	-1.59759	1	0	-2.98635	0.721102	0	0.200605	1	2.25078	11.0797	4.76964e-39	0	-1.74831	1	0	1.31438	1
EIF1P5	0.000683225	-4.82197	1.71445e-09	0.00174304	-3.25019	0.0957419	0.00191411	-3.32931	0.00556721	0.00495561	-2.03497	0.606293	0.000743536	-4.09169	0.00425915	0.00170065	-3.52345	0.00114651	0	-5.28124	6.3505e-05	0.00543156	-1.81823	0.752411	0	-2.89892	0.631266	0	-4.28768	0.151592	0	-1.10073	1	5.81618	11.8566	9.00523e-75	0	-3.04964	1	0	0.0130468	1
EIF2A	1.66502	-0.00964155	1	1.98358	0.269235	1	1.36987	-0.322724	1	1.89899	0.19717	1	1.59191	-0.0802767	1	1.98353	0.284869	1	1.81419	0.131054	1	1.51269	-0.154395	1	0.896033	-0.916651	0.758171	1.45256	-0.216758	1	0.641556	-1.38069	1	0.736982	-1.17622	1	1.5923	-0.0752228	1	1.25846	-0.419299	1
EIF2AK1	1.12971	0.041408	1	1.15738	0.0735553	1	1.02277	-0.124793	1	1.04167	-0.0911748	1	1.1153	0.0153797	1	1.15021	0.0671773	1	1.17587	0.101723	1	1.07545	-0.0408411	1	0.858172	-0.371014	1	1.15805	0.0723368	1	0.815537	-0.436707	1	0.418287	-1.36556	1	1.04824	-0.0776334	1	0.926038	-0.252386	1
EIF2AK2	1.33878	-0.202148	0.841801	1.49815	0.000906366	1	1.54788	0.0543835	1	1.39451	-0.110461	1	1.63875	0.145224	1	1.63093	0.142694	1	1.43504	-0.0685425	1	1.34839	-0.159371	1	1.628	0.122391	0.960675	1.82318	0.303415	1	1.31573	-0.191011	1	0.398368	-1.87176	1	1.54388	0.0443447	1	1.80459	0.255623	1
EIF2AK3	1.5007	0.701217	0.0214962	0.908126	-0.222212	1	0.90027	-0.243288	1	1.13483	0.12614	1	0.684053	-0.666801	0.583672	1.31914	0.390289	0.886043	0.918693	-0.209897	1	0.372062	-1.54102	0.283493	1.05378	0.00968987	1	0.907224	-0.218109	1	0.532817	-0.965427	1	0.298776	-1.74789	1	0.615273	-0.779634	1	1.37718	0.388047	1
EIF2AK4	1.13381	-0.295603	0.667999	1.33169	-0.00580942	1	1.41772	0.096442	1	1.29738	-0.0463677	1	1.53837	0.226762	1	1.27209	-0.0815158	1	1.47349	0.159141	1	1.45159	0.125839	1	1.42608	0.0947128	0.990118	1.41013	0.0819867	1	0.782915	-0.771109	1	0.557716	-1.24161	1	1.52964	0.198995	1	1.21097	-0.148383	1
EIF2B3	0.994093	-0.390351	0.480628	1.26196	0.031519	1	1.01767	-0.314088	1	1.26765	0.0381363	1	1.48484	0.295324	1	1.60372	0.439435	0.759906	1.17853	-0.0781617	1	0.892134	-0.493748	1	1.58699	0.367761	0.721262	1.58234	0.380151	1	1.52234	0.296623	1	0.7569	-0.701455	1	1.12515	-0.140355	1	1.3297	0.0965225	1
EIF2S1	0.78161	-0.29251	0.677568	1.15738	0.366036	1	0.722258	-0.387915	1	0.816685	-0.183918	1	1.0127	0.154947	1	1.09182	0.288007	1	1.0738	0.253724	1	0.964102	0.0720469	1	0.649939	-0.508457	1	0.947157	0.045203	1	0.347962	-1.37953	1	0.976003	0.0867179	1	0.840303	-0.132779	1	0.736081	-0.310263	1
EIF2S2	1.7125	-0.243806	0.770193	2.08119	0.0941075	1	1.96452	0.00329706	1	1.49164	-0.421665	1	2.41203	0.335567	1	1.83841	-0.105985	1	2.31595	0.273112	1	2.67912	0.48016	0.856088	1.10111	-0.847253	0.805863	1.88807	-0.0580819	1	0.685051	-1.5158	1	2.56948	0.374962	1	2.05376	0.0671281	1	1.37718	-0.519654	1
EIF2S2P4	0.0146893	-0.711124	0.597731	0.0156874	-0.481375	1	0.0133988	-0.753623	1	0.0109023	-0.977638	1	0.0342026	0.7204	0.87405	0.0164396	-0.45938	1	0.0231993	0.0912384	1	0.0203684	-0.0585188	1	0.00315504	-1.86629	0.97838	0.0137269	-0.622155	1	0	-1.0728	1	1.27478	6.15167	4.65143e-08	0.0313333	0.615889	1	0.0237446	1.04568	1
EIF2S3	3.00482	-0.257584	0.737637	3.34664	-0.0558388	1	4.0241	0.245287	1	2.90894	-0.271945	1	4.30358	0.350185	0.992448	2.92002	-0.280992	1	3.59788	0.0601713	1	4.71731	0.473288	0.85923	2.13912	-0.711596	0.914931	3.72249	0.108493	1	1.45709	-1.26058	1	1.13535	-1.61694	1	4.66297	0.438098	1	3.11054	-0.179314	1
EIF3A	5.31959	-0.188685	0.867296	6.11373	0.0544808	1	5.05836	-0.249829	1	5.85654	-0.0132954	1	6.4933	0.15264	1	6.82358	0.242352	1	6.90942	0.257373	1	5.3175	-0.160231	1	3.89964	-0.612888	0.818359	6.07353	0.0423766	1	3.12079	-0.934544	1	8.1068	0.43494	1	5.85649	-0.0149302	1	5.57997	-0.108984	1
EIF3B	1.61685	-0.445161	0.356573	2.31563	0.17238	1	1.62444	-0.394187	0.991955	1.87322	-0.160011	1	2.51241	0.30827	1	2.42853	0.262741	1	2.50751	0.309745	0.98283	2.29891	0.155027	1	1.79207	-0.21874	1	2.23499	0.112506	1	2.24001	0.101981	1	1.17519	-0.827303	1	1.97685	-0.0743169	1	1.68586	-0.314708	1
EIF3D	2.7797	-0.0620912	1	3.4887	0.306613	1	2.61978	-0.151331	1	2.84353	-0.0182004	1	2.9853	0.0595156	1	2.84406	-0.0185864	1	3.20416	0.176237	1	3.60656	0.346584	0.98272	1.06325	-1.45691	0.486466	2.41219	-0.268804	1	0.956896	-1.59306	1	2.84833	-0.0320191	1	2.99091	0.0556977	1	2.04203	-0.512152	1
EIF3E	5.10813	-0.294606	0.665065	7.27285	0.300533	1	5.56049	-0.128443	1	5.85357	-0.0437839	1	6.94239	0.230171	1	6.15976	0.0384992	1	6.63699	0.159515	1	7.60962	0.359256	0.977669	2.49564	-1.29204	0.549717	5.75657	-0.0689617	1	1.55496	-1.96472	1	3.46581	-0.818061	1	7.19812	0.262774	1	4.48772	-0.450204	1
EIF3F	4.8731	-0.0429284	1	6.02309	0.298818	1	4.86312	-0.0418785	1	4.73162	-0.0830554	1	5.07983	0.028468	1	4.61217	-0.129579	1	5.78657	0.242532	1	6.86278	0.489998	0.840381	0.899188	-2.49899	0.211557	4.08064	-0.30719	1	0.663303	-2.91122	1	4.12311	-0.297056	1	5.24976	0.0725642	1	3.30049	-0.620707	1
EIF3FP3	0.00444096	-1.45836	0.198236	0.00435761	-1.18858	1	0.00701841	-0.628092	1	0.00396449	-1.26004	1	0.00371768	-1.44049	0.877671	0.0034013	-1.64943	0.635952	0.00265135	-1.89811	0.508135	0.00950524	-0.0683666	1	0	-1.87569	1	0.0062395	-0.63187	1	0.0108738	0.931902	1	1.79266	8.56191	2.72747e-20	0.00569697	-0.422585	1	0	1.03628	1
EIF3G	1.94207	-0.196599	0.850209	2.53351	0.249045	1	2.13615	-0.0219938	1	2.10713	-0.0425879	1	2.29604	0.0940801	1	1.89169	-0.221492	1	2.72493	0.378683	0.862381	3.17611	0.590795	0.738369	0.448016	-2.29379	0.247898	1.78575	-0.293978	1	0.337088	-2.6609	1	1.13535	-0.936818	1	2.52091	0.223684	1	1.87582	-0.222847	1
EIF3H	4.51919	-0.102828	0.968615	5.72241	0.284733	1	4.08216	-0.255582	1	5.13401	0.110311	1	4.82034	0.0124397	1	5.09515	0.10546	1	5.17279	0.127785	1	5.51711	0.217874	1	2.43254	-0.994106	0.703461	4.20667	-0.196603	1	2.04428	-1.2391	1	5.95561	0.294762	1	5.12727	0.100493	1	3.77538	-0.366284	1
EIF3I	2.03225	-0.0746991	0.998751	2.47425	0.246863	1	1.9441	-0.138417	1	1.95152	-0.12695	1	2.37411	0.18415	1	2.24996	0.101073	1	2.1529	0.0269292	1	2.76467	0.409344	0.92958	0.384915	-2.47982	0.217118	1.71836	-0.31844	1	0.282719	-2.87406	1	6.55316	1.61742	0.678784	2.14776	0.0193015	1	1.3297	-0.680778	1
EIF3J	1.18095	-0.404206	0.444716	1.5914	0.11323	1	1.20972	-0.325835	1	1.49659	0.0159254	1	1.81051	0.324912	1	1.5765	0.103803	1	1.80557	0.325337	0.956284	1.67292	0.185779	1	1.08218	-0.462104	1	1.53991	0.0592989	1	0.956896	-0.632824	1	2.0516	0.457784	1	1.53533	0.0520197	1	1.42467	-0.0660489	1
EIF3K	4.14034	-0.254182	0.745339	5.84791	0.324427	1	4.60918	-0.0551539	1	4.34607	-0.144293	1	5.73638	0.298893	1	4.57022	-0.0699405	1	5.04817	0.0928353	1	7.38557	0.676124	0.656311	0.649939	-2.90128	0.136253	4.08688	-0.235917	1	0.380584	-3.63045	1	5.11904	0.0806144	1	5.49188	0.206951	1	3.08679	-0.651064	1
EIF3KP1	0	-4.14853	0.00328706	0	-2.57675	1	0	-3.07555	0.296534	0	-2.37551	0.955707	0	-2.82865	0.47068	0.000566884	-2.24733	0.561995	0	-3.01359	0.293411	0.00407367	0.177109	1	0	-0.631271	1	0.0012479	-0.997664	1	0	1.16692	1	1.17519	11.376	8.88107e-32	0	-0.781988	1	0	2.2807	1
EIF3L	3.72904	0.0229156	1	4.0395	0.145581	1	3.81482	0.0571412	1	3.24097	-0.198832	1	3.76749	0.0359254	1	3.41774	-0.123364	1	4.21233	0.219367	1	4.61954	0.346751	0.982645	1.57752	-1.24401	0.571606	3.18589	-0.222153	1	1.01127	-1.87164	1	1.97192	-0.917369	1	3.66885	-0.00834293	1	2.6119	-0.517545	1
EIF3M	2.4702	-0.22004	0.820609	3.29958	0.265785	1	2.53875	-0.153172	1	2.43915	-0.208863	1	3.06708	0.151889	1	2.79984	0.00559155	1	3.30889	0.279401	0.998534	3.79395	0.472149	0.86143	1.03485	-1.45214	0.488018	2.46585	-0.189397	1	0.956896	-1.5493	1	5.69667	1.01224	1	2.94818	0.0792623	1	1.9708	-0.519126	1
EIF4A2	4.0119	0.0122578	1	4.91277	0.332322	1	3.2291	-0.338893	1	4.45509	0.173631	1	3.83887	-0.0602267	1	4.58099	0.233041	1	3.89483	-0.0375432	1	3.76543	-0.0875067	1	2.53666	-0.666595	0.953993	3.70751	-0.11147	1	2.13127	-0.915462	1	2.96785	-0.445118	1	3.76285	-0.087674	1	3.65666	-0.14873	1
EIF4A3	1.53794	0.181084	0.850209	1.28724	-0.126758	1	1.67867	0.304891	1	1.07636	-0.400554	1	1.38892	-0.00759807	1	1.43365	0.0447927	1	1.46421	0.0781459	1	1.36875	-0.0297749	1	1.03801	-0.435644	1	1.0707	-0.40288	1	0.750294	-0.894379	1	0.338613	-1.99286	1	1.20491	-0.217505	1	1.23472	-0.183257	1
EIF4B	3.2624	-0.0447559	1	3.91401	0.249564	1	2.87691	-0.242841	1	3.32026	-0.0114137	1	3.4396	0.0451165	1	3.85595	0.238776	1	3.34004	-0.00188282	1	3.24129	-0.0482199	1	2.20853	-0.611922	1	3.47166	0.0568781	1	1.68544	-0.998982	1	1.49388	-1.17416	1	2.89406	-0.21563	1	4.1553	0.289458	1
EIF4E	1.19769	-0.0938167	0.979982	1.2855	0.0302187	1	1.08594	-0.241255	1	1.20124	-0.0755588	1	1.24096	-0.0256487	1	1.28286	0.0285058	1	1.65312	0.447228	0.721309	1.0931	-0.217049	1	1.39768	0.151058	0.931899	1.28035	0.0231171	1	1.06563	-0.24517	1	1.35445	0.0963001	1	1.11091	-0.1876	1	1.68586	0.406902	1
EIF4E2	0.649747	-0.0554685	1	0.665843	-0.00882844	1	0.696098	0.0631886	1	0.615487	-0.130537	1	0.692232	0.0531559	1	0.647949	-0.0545046	1	0.722493	0.123648	1	0.802513	0.277533	1	0.394381	-0.771334	0.87244	0.615215	-0.128949	1	0.282719	-1.21127	1	2.07152	1.6253	0.697239	0.692182	0.0503931	1	0.593614	-0.152103	1
EIF4EBP1	0.670244	-0.809712	0.0161867	1.4781	0.521885	1	0.866454	-0.334742	1	0.739377	-0.563383	1	1.76069	0.828595	0.121155	1.40247	0.463283	0.69866	0.833187	-0.395181	0.93187	1.69193	0.713487	0.621938	0.33759	-1.67439	0.420953	1.18301	0.158631	1	0.304467	-1.78096	1	0.139429	-2.7762	1	0.97703	-0.130004	1	0.759826	-0.480379	1
EIF4G1	1.14577	-0.271365	0.706513	1.26284	-0.084069	1	1.09551	-0.314923	1	1.12691	-0.259023	1	1.57406	0.269403	1	1.6638	0.374839	0.906605	1.52585	0.221971	1	1.21803	-0.13644	1	1.22416	-0.125433	1	1.48999	0.171799	1	1.06563	-0.324816	1	2.46988	0.878513	1	1.18497	-0.173603	1	1.56714	0.223143	1
EIF4G2	3.78746	0.178533	0.85105	3.57411	0.0592463	1	3.02238	-0.210058	1	3.50956	0.0300003	1	2.91615	-0.263038	1	3.32534	-0.056791	1	4.60871	0.483177	0.625233	3.25622	-0.0851358	1	1.82677	-0.931328	0.749658	2.66552	-0.389403	1	1.42447	-1.28251	1	8.72427	1.32548	1	2.78297	-0.31584	1	3.0393	-0.201992	1
EIF4G3	8.16796	0.207756	0.800186	5.76076	-0.371488	1	6.89144	-0.0955444	1	7.89231	0.119468	1	6.57508	-0.16857	1	8.7799	0.308313	1	6.24857	-0.251964	1	3.58891	-1.0681	0.518316	12.4877	0.793768	0.493585	8.51817	0.234956	1	8.56857	0.217972	1	3.80442	-0.964793	1	5.57449	-0.402518	1	9.1654	0.29821	1
EIF4H	2.56141	0.035784	1	2.82112	0.183183	1	2.19804	-0.216114	1	2.45501	-0.0363765	1	2.64029	0.0794587	1	2.67286	0.103001	1	2.78922	0.170514	1	2.82849	0.180508	1	1.24624	-1.02914	0.686036	1.92426	-0.406098	1	0.902527	-1.4812	1	1.59347	-0.668964	1	2.56933	0.031099	1	2.1845	-0.220201	1
EIF5	4.49835	0.2224	0.773831	4.53453	0.200704	1	3.54047	-0.195082	1	4.36688	0.13899	1	3.50428	-0.208129	1	4.0912	0.0398606	1	4.72338	0.274891	0.999059	3.40287	-0.244059	1	1.7542	-1.20756	0.589766	2.73041	-0.57751	0.964556	1.94641	-1.04909	1	6.07512	0.584622	1	3.5777	-0.165212	1	3.91785	-0.0524977	1
EIF5A	1.23698	-0.637514	0.0914897	2.32522	0.428695	1	1.45026	-0.327317	1	1.36676	-0.405313	1	2.23209	0.369373	0.95504	2.03001	0.222504	1	2.42068	0.511886	0.56648	2.49309	0.520914	0.829934	0.315504	-2.51174	0.211743	1.65971	-0.105073	1	0.163107	-3.37682	1	1.99184	0.151279	1	1.8743	0.0771594	1	1.3297	-0.427717	1
EIF5B	1.4457	-0.590696	0.135972	2.07771	0.0435733	1	1.96324	-0.0470184	1	1.69383	-0.273306	1	2.80462	0.535085	0.628528	2.02264	0.00154537	1	2.05877	0.0301776	1	2.63702	0.40848	0.931048	1.91196	-0.0834874	1	2.43465	0.286683	1	1.98991	-0.0297206	1	3.36621	0.720199	1	2.31582	0.200235	1	1.9708	-0.0524427	1
EIF6	1.07779	-0.189437	0.868927	1.47113	0.328274	1	1.08658	-0.156299	1	1.05555	-0.194512	1	1.36587	0.213077	1	1.29136	0.126828	1	1.35351	0.20122	1	1.70415	0.544621	0.796528	0.154597	-2.95728	0.135924	0.934678	-0.375806	1	0.173981	-2.7184	1	0.736982	-0.691248	1	1.24479	0.0577018	1	0.78357	-0.603118	1
EIPR1	0.901516	-0.229735	0.798779	0.767811	-0.447462	1	1.0936	0.107844	1	0.933637	-0.143021	1	1.17925	0.227867	1	1.04193	0.0290635	1	1.02872	0.00773154	1	0.841892	-0.296417	1	1.7826	0.823658	0.423657	1.37893	0.460626	0.969138	1.50059	0.550945	1	0.318695	-1.62836	1	0.985576	-0.0562788	1	0.997271	-0.0379229	1
ELAVL1	1.37602	-0.115649	0.953008	1.52168	0.0582293	1	1.36604	-0.114984	1	1.30729	-0.178192	1	1.57183	0.11144	1	1.52208	0.0619311	1	1.71012	0.251799	1	1.52898	0.0634026	1	1.29672	-0.182146	1	1.40389	-0.0669245	1	1.3701	-0.102579	1	2.07152	0.486215	1	1.35588	-0.11673	1	1.06851	-0.459786	1
ELF1	18.0184	0.265508	0.677568	15.2978	-0.0354622	1	12.5017	-0.360482	1	22.6015	0.582494	0.828676	11.0779	-0.543258	0.773589	19.1091	0.33706	0.994113	15.517	-0.0131563	1	7.70196	-1.06429	0.518962	16.5703	0.0816159	1	14.0326	-0.166834	1	11.0043	-0.523768	1	4.89993	-1.70018	1	12.6729	-0.313988	1	23.1747	0.537559	1
ELF2	5.49415	0.669875	0.0296992	2.8891	-0.463615	1	3.81993	-0.0302645	1	4.4323	0.203313	1	2.43285	-0.735596	0.468085	4.40299	0.206578	1	3.41163	-0.211844	1	1.77884	-1.17363	0.448971	4.7862	0.303439	0.919238	3.40552	-0.204316	1	2.91418	-0.429355	1	1.31462	-1.5754	1	2.83709	-0.468274	1	4.89138	0.304755	1
ELMO1	3.25864	-0.0796743	0.995156	2.58493	-0.429078	1	3.83652	0.196147	1	4.03486	0.265986	1	3.37714	-0.0131335	1	3.92	0.236127	1	2.19399	-0.696215	0.384464	1.77205	-0.981279	0.577322	6.62875	0.990762	0.381205	4.60226	0.465993	0.95752	5.01283	0.550815	1	1.53372	-1.16269	1	3.87964	0.191246	1	3.27675	-0.0783061	1
ELOB	2.66389	-0.255122	0.743274	3.88437	0.374971	1	2.89477	-0.0950899	1	2.82172	-0.130965	1	3.74519	0.322036	1	3.00335	-0.0358938	1	3.15842	0.0464203	1	4.51634	0.595559	0.730065	0.599458	-2.37996	0.228126	2.62683	-0.238073	1	0.239224	-3.64143	1	4.0036	0.364223	1	3.52642	0.203556	1	2.11327	-0.557056	1
ELOC	1.84573	0.151065	0.910534	1.96615	0.228811	1	1.45664	-0.250981	1	1.66806	-0.0313392	1	1.65362	-0.0458939	1	1.87412	0.161034	1	1.86257	0.147242	1	1.69465	-0.00682765	1	0.757211	-1.18536	0.599603	1.32901	-0.376319	1	0.565439	-1.58388	1	1.65323	-0.0527262	1	1.48691	-0.200501	1	1.51965	-0.17491	1
ELOVL5	1.62232	0.12773	0.936131	1.2916	-0.248968	1	1.29968	-0.246824	1	1.55408	0.0400652	1	1.42238	-0.100049	1	2.06232	0.524935	0.556604	1.38268	-0.146791	1	0.870408	-0.833004	0.744642	1.80784	0.260379	0.818669	1.70338	0.180419	1	1.59845	0.0728759	1	0.478042	-1.63651	1	1.11091	-0.45729	1	1.63837	0.101012	1
ELOVL6	0.671269	-0.106211	0.966783	0.665843	-0.103861	1	0.556368	-0.394644	1	1.04068	0.602417	0.820557	0.724947	0.0300466	1	0.88774	0.37299	0.931228	0.465312	-0.672595	0.512974	0.464399	-0.641848	0.905535	1.13582	0.694505	0.494836	0.948405	0.444644	0.951521	0.706798	-0.00352575	1	0.219103	-1.60618	1	0.746303	0.0718266	1	0.617358	-0.185072	1
ELOVL7	0.0157142	-0.653721	0.669815	0.020045	-0.169087	1	0.0133988	-0.803205	1	0.0218047	-0.034156	1	0.0156142	-0.556305	1	0.0255098	0.188769	1	0.0152453	-0.605934	1	0.012221	-0.813553	1	0.0504807	1.24494	0.469978	0.0237101	0.105095	1	0.0108738	-0.114491	1	1.2947	6.12123	1.5238e-07	0.0142424	-0.46006	1	0	-0.00527334	1
ELP2	0.916888	-0.114427	0.955524	1.01009	0.0535422	1	0.83838	-0.245846	1	1.14276	0.24658	1	0.942059	-0.0570821	1	1.06631	0.146905	1	0.951172	-0.0423001	1	0.722398	-0.455122	1	1.29672	0.419609	0.681323	1.22793	0.353742	1	1.00039	0.0352887	1	0.219103	-2.06288	1	1.05964	0.121077	1	0.973527	-0.00332155	1
ELP3	0.658629	0.0263407	1	0.52117	-0.341986	1	0.642503	-0.0167676	1	0.704688	0.12841	1	0.652081	0.00727268	1	0.665522	0.0412221	1	0.676757	0.0676626	1	0.433167	-0.608644	0.927589	1.14213	0.840319	0.416308	0.738757	0.199157	1	0.500196	-0.363338	1	0.278858	-1.15143	1	0.541212	-0.265671	1	0.712337	0.147431	1
ELP4	1.6271	0.246013	0.719878	1.21577	-0.250279	1	1.36795	-0.0684042	1	1.86926	0.425444	1	0.996338	-0.564553	0.75003	1.55893	0.147743	1	1.4072	-0.0223843	1	0.581177	-1.34197	0.410706	2.27794	0.693269	0.490202	1.52244	0.09931	1	1.67457	0.226711	1	0.896329	-0.669136	1	1.25903	-0.185506	1	1.73335	0.267784	1
EMB	5.67828	0.0711658	0.987663	4.91016	-0.168068	1	5.41438	-0.0151181	1	6.56024	0.286328	1	4.81588	-0.201101	1	5.5719	0.0322736	1	5.61026	0.0426171	1	3.66223	-0.605065	0.856088	6.99473	0.362499	0.855314	6.31188	0.221085	1	4.01244	-0.459335	1	1.53372	-1.84615	1	5.13867	-0.0936863	1	6.17358	0.148849	1
EMC3	1.08838	0.426184	0.32426	0.797443	-0.13566	1	0.865178	-0.00823685	1	0.807765	-0.114307	1	0.729408	-0.27848	1	0.880938	0.0215148	1	0.964429	0.16895	1	0.642282	-0.457456	1	0.71304	-0.290768	1	0.70756	-0.313484	1	0.500196	-0.786649	1	0.497961	-0.778529	1	0.677939	-0.365681	1	0.973527	0.164245	1
EMC4	0.791516	0.00282535	1	1.01097	0.392556	1	0.688442	-0.222663	1	0.827587	0.0721374	1	0.776995	-0.0269504	1	0.776631	-0.028747	1	0.931287	0.269094	1	0.988544	0.343591	0.945165	0.189303	-2.06833	0.309245	0.610223	-0.392363	1	0.119612	-2.62249	1	0.219103	-1.75766	1	0.723515	-0.129128	1	0.736081	-0.090995	1
EMG1	0.405836	-0.338203	0.584822	0.619652	0.37398	1	0.439607	-0.1754	1	0.395458	-0.329969	1	0.587393	0.293041	1	0.522667	0.107252	1	0.507071	0.055674	1	0.768566	0.696604	0.603251	0.138822	-1.81684	0.381205	0.418047	-0.240612	1	0.173981	-1.4291	1	1.05568	1.11117	1	0.595333	0.291067	1	0.213701	-1.08237	1
EMID1	0.426332	-0.427615	0.41332	0.257971	-1.13549	0.32732	0.810945	0.677087	0.273747	0.514392	-0.0802295	1	0.762867	0.558823	0.607184	0.39852	-0.498274	0.846499	0.470615	-0.226386	1	0.628703	0.228151	1	0.940203	0.820074	0.425207	0.643917	0.266277	1	0.750294	0.477795	1	0.219103	-1.21306	1	0.652303	0.276905	1	1.06851	0.981138	1
EML4	1.29164	0.262168	0.688018	1.09986	-0.0327906	1	0.896442	-0.362124	1	1.27756	0.201726	1	0.938342	-0.284696	1	1.48127	0.469222	0.683871	0.929298	-0.303557	1	0.525504	-1.13683	0.549035	1.51758	0.445034	0.659544	1.20298	0.105446	1	1.07651	-0.062429	1	0.458124	-1.26367	1	0.888727	-0.344871	1	1.37718	0.286257	1
EMP1	0.804839	0.226388	0.778129	0.739051	0.0569512	1	0.470233	-0.661897	0.588608	1.21512	0.852151	0.30253	0.440917	-0.751047	0.528366	1.10712	0.758033	0.120354	0.578657	-0.333965	1	0.532293	-0.440751	1	0.249249	-1.52493	0.478245	0.386849	-0.919936	0.753409	0.173981	-1.97058	1	0.0796737	-2.87307	1	0.800424	0.172459	1	1.68586	1.23384	1
EMP3	0.842075	-0.217404	0.831839	0.825331	-0.219503	1	0.981939	0.0544886	1	1.1497	0.299918	1	1.10489	0.244191	1	0.632076	-0.656782	0.472324	0.953161	0.00589675	1	1.69193	0.898005	0.457672	0.312349	-1.61722	0.444815	0.862299	-0.147294	1	0.293593	-1.66357	1	3.92393	2.04233	0.327379	1.46982	0.649731	1	1.09225	0.199555	1
EMSY	1.69201	0.577531	0.0928293	0.976976	-0.388214	1	1.34753	0.11845	1	1.44406	0.221555	1	0.861014	-0.589972	0.704376	1.21143	-0.0563226	1	0.943881	-0.452587	0.843373	0.564883	-1.1927	0.50794	2.19907	0.83475	0.416655	1.34274	0.105392	1	1.55496	0.307921	1	0.63739	-0.962185	1	0.937152	-0.428699	1	1.51965	0.267442	1
ENG	0.495338	-0.315945	0.628242	0.436633	-0.468721	1	0.762454	0.423674	0.830684	0.598638	0.0215247	1	0.654311	0.164939	1	0.458609	-0.411504	1	0.646267	0.146927	1	0.59204	0.00457178	1	0.981219	0.754844	0.458638	0.6539	0.157013	1	1.07651	0.872601	1	0.0796737	-2.60159	1	0.723515	0.302518	1	0.641103	0.136903	1
ENO1	4.56224	-0.665752	0.0689306	9.22855	0.520753	1	5.096	-0.430788	0.933989	5.0795	-0.419648	1	9.5812	0.593868	0.491016	8.83262	0.477431	0.644754	6.56806	-0.0239865	1	9.53104	0.550614	0.78427	1.5649	-2.11765	0.288047	6.57893	-0.0209032	1	1.02214	-2.7131	1	1.33453	-2.33109	1	7.02152	0.0742135	1	3.89411	-0.801747	1
ENOX2	0.706455	0.00133622	1	0.535115	-0.430445	1	0.772025	0.146798	1	0.829569	0.253225	1	0.603007	-0.249635	1	0.683662	-0.0528053	1	0.654884	-0.120882	1	0.400578	-0.849837	0.738516	1.26833	0.871744	0.399813	1.05822	0.629324	0.717893	1.05476	0.583168	1	0.199184	-1.72037	1	0.666546	-0.0830825	1	0.546125	-0.343943	1
ENSA	3.03113	0.14215	0.920492	2.78451	-0.0135626	1	2.80864	0.000261251	1	3.09825	0.15335	1	2.71762	-0.0524649	1	2.97728	0.0973575	1	2.62948	-0.106225	1	2.90996	0.0536132	1	1.81731	-0.64139	0.976139	2.31985	-0.291633	1	1.30486	-1.11408	1	0.677226	-2.04207	1	2.95673	0.0742008	1	2.46943	-0.205521	1
ENSG00000180211	0.0160558	-2.05887	0.000131183	0.0287602	-1.01188	1	0.0229693	-1.38289	0.32569	0.0218047	-1.39564	0.834974	0.0215625	-1.45206	0.409897	0.0209747	-1.53662	0.160974	0.0125939	-2.24105	0.0161312	0.0380209	-0.565302	1	0.00315504	-3.21438	0.472808	0.0274538	-1.04016	1	0.0217476	-0.829374	1	9.85962	8.8535	2.10096e-45	0.0227879	-1.18215	1	0	-1.30426	1
ENSG00000185641	0.0833535	-0.634538	0.287568	0.10894	-0.140294	1	0.100172	-0.281759	1	0.0802809	-0.600148	1	0.120453	0.0149681	1	0.0867333	-0.516791	1	0.0994257	-0.291978	1	0.19961	0.798695	0.62645	0.00631009	-3.6999	0.217191	0.0773698	-0.642436	1	0	-3.48843	1	6.15479	5.95412	3.41805e-15	0.113939	-0.0441201	1	0.118723	0.214719	1
ENSG00000203648	0	-4.19225	0.00584425	0	-2.62047	1	0	-3.11927	0.433353	0.00198224	-0.790552	1	0	-2.87237	0.582921	0	-3.31342	0.299449	0	-3.05731	0.418309	0.00407367	0.131306	1	0	-0.674992	1	0	-2.06375	1	0	1.1232	1	1.21502	11.4234	4.94235e-27	0	-0.82571	1	0	2.23698	1
ENSG00000213087	0.00136645	-2.68688	0.0281393	0	-3.48511	0.83696	0.00191411	-1.948	0.72986	0.000991122	-2.27201	1	0	-3.73702	0.273073	0.00226754	-1.80804	0.759906	0	-3.92196	0.118834	0.00407367	-0.763512	1	0	-1.53964	1	0	-2.9284	0.936157	0	0.258553	1	2.11135	10.7956	2.29664e-29	0	-1.69036	1	0	1.37233	1
ENSG00000213293	0.00409935	-2.25861	0.00176654	0.0139444	-0.274269	1	0.0146748	-0.229772	1	0.0118935	-0.485597	1	0.011153	-0.620064	1	0.0107708	-0.713304	1	0.0106054	-0.711116	1	0.0203684	0.317525	1	0	-2.51579	0.671957	0.0137269	-0.251906	1	0	-0.717601	1	1.85241	7.40903	2.16876e-17	0.0199394	0.376193	1	0	0.396175	1
ENSG00000213303	0.00136645	-4.84041	1.37876e-11	0.000871522	-4.59877	0.00254967	0.00127607	-4.50988	4.46959e-05	0.00297337	-3.39207	0.0502634	0.00148707	-4.26298	0.000724927	0.000566884	-5.29172	8.57085e-07	0	-6.03835	1.10731e-06	0.00678945	-2.31715	0.597179	0	-3.65603	0.506889	0	-5.04479	0.045076	0	-1.85783	1	10.1584	12.8034	1.98686e-96	0	-3.80674	1	0	-0.744058	1
ENSG00000213315	0.00444096	-1.84237	0.0381196	0.00348609	-1.82491	1	0.00319018	-2.05318	0.337368	0.00198224	-2.37551	0.691198	0.00446121	-1.57636	0.703822	0.00226754	-2.51786	0.101946	0.000662838	-3.60593	0.0190256	0.0108631	-0.261012	1	0	-2.23095	0.919371	0.0037437	-1.59758	0.989742	0	-0.432762	1	2.94793	9.65858	2.93879e-35	0.00284849	-1.37433	1	0.0237446	1.68836	1
ENSG00000213488	0	-4.42994	0.00156756	0	-2.85816	1	0.000638037	-2.33859	0.55353	0.000991122	-1.63855	1	0	-3.11006	0.39815	0	-3.55111	0.150692	0.000662838	-2.27663	0.531454	0.00271578	-0.550518	1	0.00315504	0.105695	1	0	-2.30145	0.951521	0	0.885509	1	1.43413	11.4366	7.89025e-32	0	-1.0634	1	0	1.99928	1
ENSG00000213598	0.015031	-1.41239	0.0285297	0.0217881	-0.693141	1	0.0274356	-0.375112	1	0.0208136	-0.745464	1	0.0349462	0.0104951	1	0.0232422	-0.642915	1	0.0178966	-1.01676	0.722399	0.0434525	0.358716	1	0.00315504	-2.52179	0.628493	0.0237101	-0.533717	1	0	-1.72659	1	3.40605	7.19498	1.14395e-18	0.0313333	-0.0573009	1	0	-0.612814	1
ENSG00000213750	0.00136645	-6.29207	1.0523e-17	0.00610065	-4.0392	0.0032133	0.00127607	-5.95807	6.76441e-08	0.0109023	-3.24897	0.0517987	0.000743536	-6.29713	1.75007e-06	0.00226754	-5.41324	2.8643e-08	0.000662838	-6.48207	9.26573e-09	0.0217263	-2.25696	0.608056	0.00315504	-4.09975	0.486466	0	-6.48952	0.00681109	0	-3.30256	1	27.7065	12.8824	1.08137e-109	0	-5.25147	1	0.0237446	-1.18779	1
ENSG00000213970	0.00444096	-2.77824	2.61119e-05	0.00261457	-3.05422	0.117007	0.00510429	-2.36304	0.055962	0.00792898	-1.663	0.827492	0.00371768	-2.71317	0.0566551	0.00510196	-2.40114	0.0306746	0	-5.50298	2.31274e-05	0.00543156	-2.04262	0.689924	0.00315504	-2.1167	0.794358	0.0049916	-2.17159	0.662038	0	-1.32246	1	6.13487	10.4927	5.91993e-60	0.00284849	-2.26742	1	0	-0.208687	1
ENSG00000215464	0.00204968	-2.65866	0.00311584	0.00174304	-2.34445	0.876049	0.00191411	-2.41951	0.215555	0.00396449	-1.38877	1	0.000743536	-3.18999	0.136746	0.00396819	-1.57825	0.613307	0.00397703	-1.52372	0.642554	0.00135789	-2.2524	0.781641	0	-2.00122	0.977495	0.0012479	-2.38137	0.806482	0	-0.203027	1	2.70891	10.1521	7.92122e-38	0	-2.15194	1	0	0.910748	1
ENSG00000217239	0.00204968	-2.60421	0.00725848	0.00174304	-2.29134	1	0.00382822	-1.53123	0.811791	0.00495561	-1.06281	1	0.00594828	-0.903145	1	0.00283442	-1.95699	0.480676	0.00265135	-1.97308	0.493525	0.00407367	-1.18158	1	0	-1.94875	1	0.0024958	-1.73463	1	0.0217476	1.45232	1	2.31054	9.40092	8.77517e-27	0.00569697	-0.496586	1	0	0.963216	1
ENSG00000217644	0.000341613	-3.89435	0.00124782	0.00261457	-1.29584	1	0.00127607	-2.22311	0.580504	0.00396449	-0.759139	1	0	-3.58764	0.24401	0.00113377	-2.41725	0.405927	0	-3.77258	0.108861	0.00135789	-1.63688	1	0	-1.39026	1	0.0024958	-1.16759	1	0	0.40793	1	1.85241	10.5212	1.00352e-29	0.00284849	-0.527805	1	0	1.52171	1
ENSG00000217776	0.000683225	-3.04899	0.0147054	0	-3.09354	0.982333	0	-3.59234	0.197734	0.000991122	-1.87671	1	0	-3.34544	0.394555	0	-3.78649	0.12545	0	-3.53038	0.185563	0.00407367	-0.360547	1	0	-1.14806	1	0	-2.53682	0.961291	0	0.650131	1	1.71298	11.6897	5.00587e-33	0	-1.29878	1	0	1.76391	1
ENSG00000218175	0.0471425	-2.84603	2.97461e-09	0.0766939	-1.93701	0.269067	0.0765644	-1.9802	0.0233926	0.0882099	-1.71927	0.458468	0.0936855	-1.66113	0.179998	0.0521533	-2.56499	0.000320323	0.0642953	-2.23138	0.00582258	0.141221	-1.00659	0.956599	0.0189303	-3.69143	0.391412	0.0711303	-2.01005	0.477165	0.0326215	-2.70173	1	56.4887	9.60988	8.68222e-69	0.116788	-1.24382	1	0.0712337	-1.58796	1
ENSG00000218426	0.105558	-0.916799	0.0522934	0.14293	-0.349187	1	0.170356	-0.0818317	1	0.112988	-0.69995	1	0.215625	0.299107	1	0.117345	-0.680675	0.765252	0.139196	-0.401982	1	0.196894	0.148078	1	0.0126202	-3.54554	0.229353	0.149748	-0.26739	1	0.0217476	-2.48549	1	11.234	6.31205	9.80086e-19	0.156667	-0.180483	1	0.0474891	-1.37172	1
ENSG00000218472	0.000683225	-3.06476	0.0137724	0.000871522	-2.09354	1	0	-3.60777	0.163921	0.000991122	-1.89231	1	0	-3.36087	0.336912	0	-3.80192	0.0986171	0	-3.54581	0.179615	0.00135789	-1.40785	1	0.00315504	-0.148062	1	0.0024958	-0.936264	1	0	0.634701	1	1.69307	11.3105	2.29319e-32	0	-1.31421	1	0	1.74848	1
ENSG00000219951	0.000341613	-3.60189	0.00424706	0.00261457	-0.997321	1	0	-3.54504	0.189364	0	-2.845	0.805286	0.000743536	-2.28202	0.646932	0	-3.73918	0.113162	0	-3.48308	0.175469	0.00135789	-1.34443	1	0	-1.10076	1	0	-2.48952	0.951521	0	0.697437	1	1.65323	11.6391	3.21923e-34	0	-1.25147	1	0	1.81121	1
ENSG00000220472	0.212825	-0.571654	0.274265	0.312876	0.0986658	1	0.304344	0.0561135	1	0.228949	-0.383529	1	0.327156	0.171802	1	0.224486	-0.438498	1	0.228016	-0.405477	0.998534	0.416872	0.538946	0.802969	0.0315504	-3.11958	0.204156	0.233357	-0.348086	1	0.0434953	-2.46104	1	10.3775	5.30847	5.10428e-12	0.330424	0.179268	1	0.142467	-0.861123	1
ENSG00000223583	0.246986	-0.312378	0.705499	0.355581	0.303797	1	0.243092	-0.304288	1	0.271567	-0.120224	1	0.292209	-0.00799653	1	0.286843	-0.0395651	1	0.281706	-0.0674873	1	0.327252	0.167144	1	0.069411	-2.04968	0.375325	0.224622	-0.403957	1	0.0652429	-1.97346	1	6.77226	4.62304	7.0404e-08	0.307636	0.075611	1	0.237446	-0.206169	1
ENSG00000224427	0.000341613	-4.19225	0.000135726	0.000871522	-2.62047	0.908433	0.000638037	-3.11927	0.130546	0	-3.42996	0.469473	0.000743536	-2.87237	0.30661	0	-4.32415	0.0157566	0	-4.06804	0.0385824	0.00543156	-0.580189	1	0	-1.68572	1	0	-3.07448	0.717893	0	0.112474	1	2.50972	11.8729	3.61421e-44	0	-1.83644	1	0	1.22625	1
ENSG00000224905	1.10307	0.0722381	0.987663	0.746023	-0.546041	1	1.32712	0.370779	0.947603	1.00896	-0.0777778	1	1.03649	-0.0369621	1	1.09465	0.0522304	1	0.747681	-0.556134	0.648029	0.540441	-1.01094	0.625602	2.12966	1.03813	0.30937	1.49249	0.529164	0.932227	2.21826	1.06656	1	0.537797	-0.958507	1	0.826061	-0.368247	1	1.47216	0.463862	1
ENSG00000225200	0.00888193	-1.48502	0.0701859	0.00610065	-1.76383	1	0.00638037	-1.78851	0.345079	0.00991122	-1.08847	1	0.00966596	-1.17884	0.871805	0.00793638	-1.51536	0.463979	0.0053027	-2.02587	0.192395	0.0203684	-0.0386192	1	0	-2.85208	0.721483	0.0012479	-3.23607	0.410034	0.0108738	-0.0491146	1	3.7845	8.81137	1.23577e-30	0.0199394	0.0309262	1	0	0.0598917	1
ENSG00000226238	0.634375	0.152644	0.913057	0.274529	-1.15523	0.284333	0.752883	0.420654	0.840908	0.685857	0.251664	1	0.439429	-0.448579	1	0.456909	-0.40007	1	0.591251	0.0195192	1	0.184673	-1.70859	0.200806	1.80784	1.70075	0.0747502	0.77869	0.444754	0.951521	1.10913	0.931628	1	0.179266	-1.58504	1	0.478545	-0.290771	1	0.878549	0.59498	1
ENSG00000226624	0.00854031	-0.792044	0.63317	0.00610065	-1.07008	1	0.00701841	-0.952037	1	0.0168491	0.38215	1	0.00520475	-1.32198	0.924812	0.00396819	-1.76303	0.514907	0.0119311	-0.169561	1	0.012221	-0.046612	1	0.00631009	-0.578529	1	0.0137269	0.103482	1	0.0108738	0.627048	1	1.37437	7.26454	7.51904e-12	0.0142424	0.293961	1	0	0.73321	1
ENSG00000227304	0.00204968	-3.15801	6.67483e-05	0.00261457	-2.41236	0.656845	0.00255215	-2.583	0.0948321	0.00792898	-1.00977	1	0.00148707	-3.08551	0.0745135	0.00170065	-3.10531	0.0147758	0.00397703	-2.02307	0.248958	0.00407367	-1.72668	0.850588	0.00315504	-1.47927	1	0.0012479	-2.86803	0.580399	0	-0.687227	1	3.90401	10.3908	2.3168e-47	0.00284849	-1.62999	1	0	0.426549	1
ENSG00000227486	1.09555	0.402194	0.391852	0.562132	-0.70318	1	1.21865	0.531496	0.596441	1.38063	0.705062	0.590238	0.561369	-0.714318	0.5979	0.544776	-0.781287	0.255359	0.564738	-0.712716	0.451257	0.335399	-1.44795	0.350657	2.04131	1.24701	0.219733	1.19424	0.46185	0.973276	2.00078	1.17957	1	0.478042	-0.86236	1	0.763394	-0.219052	1	1.25846	0.501088	1
ENSG00000227598	3.17495	0.118474	0.944395	1.79446	-0.78286	0.89621	4.41585	0.661019	0.278988	1.68193	-0.873899	0.565182	3.01132	0.0172382	1	2.17797	-0.508024	0.747485	3.66682	0.341673	0.931016	1.72859	-0.819526	0.689924	6.13972	1.07701	0.33094	3.54903	0.269267	1	4.74099	0.664473	1	1.13535	-1.39773	1	1.71194	-0.81638	1	2.89684	-0.0619408	1
ENSG00000227615	0.912789	-0.370932	0.530863	1.26022	0.182194	1	1.17654	0.0758705	1	0.873179	-0.388292	1	1.42238	0.383135	0.94642	0.985811	-0.213989	1	1.00884	-0.172889	1	1.85488	0.777543	0.571059	0.211388	-2.42023	0.231784	1.13434	0.0150748	1	0.195729	-2.46619	1	8.40557	2.91377	0.017676	1.42139	0.348766	1	0.997271	-0.171819	1
ENSG00000228205	0.00580741	-3.79701	2.44798e-11	0.00871522	-2.94669	0.0232893	0.0102086	-2.80807	0.00177065	0.015858	-2.10803	0.30253	0.0156142	-2.18132	0.0618832	0.00396819	-4.10376	8.83192e-07	0.00596554	-3.52261	6.21791e-05	0.0339473	-0.996391	0.982645	0.00315504	-3.47464	0.458573	0.0062395	-3.27224	0.133492	0	-2.67799	1	15.9746	10.659	1.44e-81	0.0113939	-2.29878	1	0	-1.56421	1
ENSG00000228399	0.00341613	-2.57962	0.000496117	0.0078437	-1.15131	1	0.00191411	-3.00738	0.0271279	0.00495561	-1.7107	0.89188	0.00371768	-2.16384	0.295991	0.00396819	-2.17807	0.115335	0.00198851	-2.94542	0.0263795	0.00135789	-2.83448	0.562691	0	-2.58045	0.759861	0	-3.96921	0.255922	0	-0.782253	1	4.12311	10.2951	1.3685e-49	0	-2.73116	1	0	0.331522	1
ENSG00000228477	0.00170806	-2.14111	0.110076	0	-3.2268	0.967533	0.00255215	-1.34597	1	0.00198224	-1.41204	1	0.00297414	-1.09906	1	0.000566884	-2.90554	0.313184	0	-3.66365	0.169865	0.00135789	-1.52691	1	0	-1.28133	1	0.0049916	-0.290446	1	0	0.516865	1	1.55364	9.77294	3.24204e-22	0.00569697	0.181486	1	0	1.63064	1
ENSG00000228655	0.966764	0.129503	0.93606	0.690245	-0.415429	1	0.755436	-0.284808	1	1.40343	0.703569	0.588812	0.622339	-0.58206	0.79707	0.994882	0.164425	1	0.872294	-0.0532689	1	0.282441	-1.72489	0.188079	1.9719	1.16813	0.247898	0.867291	-0.0590433	1	2.2835	1.34707	1	0.199184	-2.07341	1	0.965636	0.101912	1	2.30322	1.34106	1
ENSG00000229839	0.800057	0.224452	0.778129	0.58392	-0.30344	1	0.770749	0.135886	1	1.0714	0.654373	0.703097	0.541294	-0.426435	1	0.623006	-0.212988	1	0.489837	-0.587998	0.66734	0.411441	-0.817522	0.76951	1.19892	0.779869	0.444815	0.914711	0.39285	0.986759	0.956896	0.435604	1	0.159347	-2.01735	1	0.826061	0.226503	1	0.52238	-0.412673	1
ENSG00000230807	0.000683225	-2.98414	0.0162129	0.000871522	-2.01381	1	0.00127607	-1.91116	0.7304	0.000991122	-1.81258	1	0.00148707	-1.66426	0.911046	0.00113377	-2.10531	0.563622	0.00132568	-1.8492	0.71255	0.00135789	-1.32813	1	0	-1.08464	1	0.0012479	-1.4571	1	0	0.713557	1	1.45404	10.2636	7.98793e-27	0.00284849	-0.219052	1	0	1.82733	1
ENSG00000230829	0	-5.66532	2.48037e-07	0.00174304	-2.49298	0.793469	0	-4.59234	0.00592944	0.00297337	-1.86885	0.941635	0	-4.34544	0.028953	0.00113377	-3.18593	0.0331014	0	-4.53038	0.00614456	0.00271578	-1.80729	0.894107	0	-2.14806	1	0	-3.53682	0.527443	0	-0.349869	1	3.50564	12.1998	1.27081e-55	0	-2.29878	1	0	0.763907	1
ENSG00000231681	4.24829	0.551331	0.117862	2.52829	-0.362158	1	2.91647	-0.14465	1	3.82375	0.284631	1	2.13766	-0.627971	0.631742	3.47443	0.143128	1	2.70305	-0.265437	1	1.16779	-1.50013	0.295056	5.18374	0.719498	0.546344	3.44046	0.116027	1	4.17555	0.380698	1	1.19511	-1.42324	1	2.29303	-0.488149	1	4.34525	0.422617	1
ENSG00000231866	0	-4.17056	0.00749951	0	-2.59877	1	0.000638037	-2.07555	0.825017	0	-2.39754	1	0	-2.85068	0.579351	0	-3.29172	0.295748	0.000662838	-2.01359	0.740735	0	-1.91309	1	0	-0.653297	1	0	-2.04206	1	0	1.1449	1	1.25486	12.4692	9.71001e-30	0	-0.804015	1	0	2.25867	1
ENSG00000232172	0.00102484	-2.69602	0.0114136	0.00261457	-1.12423	1	0.00255215	-1.28584	0.940034	0.000991122	-1.95306	0.97098	0	-3.42099	0.184593	0	-3.86204	0.0500935	0.000662838	-2.59114	0.269569	0.00678945	0.177109	1	0	-1.22361	1	0	-2.61237	0.850237	0	0.57458	1	1.59347	10.224	4.44708e-32	0	-1.37433	1	0	1.68836	1
ENSG00000232346	0.0372358	-0.804233	0.251333	0.0505483	-0.232067	1	0.0370061	-0.730873	0.932685	0.0455916	-0.381641	1	0.0661747	0.185724	1	0.0555546	-0.0997727	1	0.0470615	-0.356574	1	0.050242	-0.22068	1	0.00946513	-2.27068	0.576958	0.0461723	-0.34965	1	0	-2.47782	1	3.72475	6.31869	3.55991e-14	0.0541212	-0.0706875	1	0	-1.36405	1
ENSG00000233055	0.000341613	-4.5012	6.97212e-06	0.000871522	-2.92942	0.598944	0.00127607	-2.83454	0.118672	0.00198224	-2.13451	0.85475	0	-4.18999	0.0460959	0	-4.63103	0.00391182	0	-4.37493	0.00979697	0.00814734	-0.392256	1	0	-1.99261	0.976179	0	-3.38137	0.553688	0.0108738	0.814251	1	3.04752	11.5135	4.11042e-49	0	-2.14332	1	0	0.919361	1
ENSG00000233406	0.00307451	-1.73497	0.111245	0.000871522	-2.57675	0.909169	0.00255215	-1.71994	0.676428	0.00495561	-0.745464	1	0.00297414	-1.47304	0.897252	0.00510196	-0.856139	1	0.0053027	-0.763813	1	0.00407367	-0.868694	1	0	-1.64233	1	0.0012479	-2.02003	0.951521	0	0.155867	1	1.69307	8.95682	3.36396e-23	0.00284849	-0.781988	1	0	1.26964	1
ENSG00000233514	0.000341613	-4.26571	2.90853e-05	0.00958674	-0.00283777	1	0.00446626	-1.13	0.957465	0.00297337	-1.47209	1	0.00594828	-0.702447	1	0.00453507	-1.14349	0.924795	0.00331419	-1.50429	0.672472	0.00950524	0.0544902	1	0	-1.75865	1	0.0062395	-0.510734	1	0	0.039543	1	1.71298	8.68971	2.60892e-23	0	-1.90937	1	0	1.15332	1
ENSG00000233558	0.00614903	-3.59762	1.78901e-09	0.00958674	-2.70073	0.101584	0.0108466	-2.60436	0.00927154	0.0138757	-2.17247	0.374148	0.00669182	-3.21906	0.00460578	0.00680261	-3.27651	0.000179304	0.00729121	-3.13758	0.00108747	0.036663	-0.765243	1	0	-4.35877	0.410601	0.0037437	-3.7425	0.115624	0	-2.56058	1	14.66	10.6139	1.27193e-72	0.00569697	-2.92117	1	0	-1.4468	1
ENSG00000233597	0.00444096	-2.8266	2.04613e-05	0.0078437	-1.75601	0.950681	0.00510429	-2.41074	0.0536232	0.0089201	-1.55478	0.895358	0.00371768	-2.76048	0.0571	0.00453507	-2.60488	0.014916	0.00397703	-2.71914	0.0193521	0.00678945	-1.82289	0.749042	0.00315504	-2.16349	0.807942	0.0012479	-3.55225	0.251215	0	-1.36913	1	6.19463	10.2951	3.11564e-56	0	-3.31804	1	0	-0.255355	1
ENSG00000233839	0	-4.58559	0.000368358	0.000871522	-1.99732	1	0.00127607	-1.89449	0.685409	0.00297337	-0.762538	1	0.000743536	-2.24923	0.599117	0.000566884	-2.69027	0.255359	0	-3.45066	0.131367	0.00271578	-0.709996	1	0	-1.06833	1	0.0012479	-1.44061	1	0	0.729858	1	1.5138	10.7359	3.46374e-32	0	-1.21905	1	0	1.84363	1
ENSG00000234017	0.000341613	-3.98414	0.000452568	0	-3.42474	0.608639	0.00127607	-2.31371	0.439947	0.00297337	-1.18604	1	0	-3.67665	0.176012	0.000566884	-3.10531	0.115666	0.000662838	-2.8492	0.211286	0.00543156	-0.366945	1	0	-1.47927	1	0	-2.86803	0.795986	0	0.318925	1	2.07152	11.0679	1.24702e-36	0	-1.62999	1	0	1.4327	1
ENSG00000234147	2.62256	-0.787068	0.0201205	2.44898	-0.802737	0.860917	5.80422	0.573547	0.47548	4.47194	0.128206	1	5.71853	0.535855	0.626574	2.93703	-0.547773	0.651169	3.00995	-0.499821	0.747972	2.87873	-0.541906	0.90845	10.3864	1.38413	0.187378	7.38383	0.914443	0.344811	8.56857	1.05435	1	2.01176	-1.05004	1	6.66261	0.714782	1	3.98909	-0.0709191	1
ENSG00000234589	0.00136645	-4.81266	9.59917e-12	0.00261457	-3.5656	0.0163994	0.00127607	-4.48224	3.46449e-05	0.00495561	-2.77381	0.15187	0.00223061	-3.81751	0.00156958	0	-6.26692	8.26621e-08	0.000662838	-5.00803	6.55338e-06	0.0190105	-0.941943	1	0.00315504	-2.62571	0.636887	0	-5.01726	0.045076	0	-1.8303	1	9.64052	11.8467	1.13638e-87	0	-3.77921	1	0.0237446	0.286257	1
ENSG00000234718	0.00204968	-2.63169	0.0254308	0.00435761	-1.29134	1	0.00255215	-2.06217	0.703462	0.00594673	-0.858675	1	0.000743536	-3.16384	0.399859	0.000566884	-3.60488	0.107889	0	-4.35755	0.0710499	0.00271578	-1.63246	1	0	-1.97522	1	0.0037437	-1.33751	1	0	-0.177032	1	2.70891	10.2942	5.52294e-27	0	-2.12594	1	0	0.936743	1
ENSG00000234750	0.00204968	-3.01925	0.000980675	0	-4.29584	0.144501	0.000638037	-3.78789	0.0279932	0.00495561	-1.47554	1	0.000743536	-3.54099	0.0997524	0.00113377	-3.39029	0.0308031	0.000662838	-3.72593	0.0277029	0.00543156	-1.26101	1	0	-2.35037	1	0	-3.73913	0.516851	0	-0.552177	1	3.84426	11.2617	6.19557e-46	0	-2.50109	1	0	0.561599	1
ENSG00000235089	0.000341613	-6.17601	4.51665e-13	0	-5.60695	0.00115913	0	-6.10575	3.42947e-06	0.00594673	-2.58197	0.303395	0	-5.85885	7.15617e-05	0.000566884	-5.29718	2.35724e-06	0.000662838	-5.04107	2.21361e-05	0.00950524	-1.90212	0.746109	0	-3.66147	0.541467	0	-5.05023	0.0683413	0	-1.86328	1	10.2182	12.8898	7.16768e-91	0.00284849	-2.80947	1	0	-0.749502	1
ENSG00000235605	0.000341613	-6.09483	6.17703e-14	0.00261457	-3.51727	0.0182009	0.00255215	-3.69126	0.000379109	0.0128846	-1.47948	0.872506	0.00148707	-4.1871	0.000729111	0.000566884	-5.216	8.57085e-07	0.00132568	-4.37205	4.10209e-05	0.0149368	-1.22331	0.926135	0	-3.58045	0.481168	0.0012479	-3.96633	0.118742	0	-1.78225	1	9.22223	11.6267	2.45722e-84	0	-3.73116	1	0	-0.668478	1
ENSG00000235907	0.000683225	-3.21362	0.0118905	0	-3.25482	0.909169	0	-3.75362	0.173434	0	-3.05359	0.832875	0	-3.50672	0.323754	0	-3.94777	0.0958205	0	-3.69166	0.155107	0.00407367	-0.526906	1	0	-1.30934	1	0	-2.6981	0.951521	0	0.48885	1	1.95201	12.0985	1.45219e-34	0	-1.46006	1	0	1.60263	1
ENSG00000236391	0.0362109	-0.785574	0.226805	0.0409615	-0.491015	1	0.0612515	0.124665	1	0.0555028	-0.0240825	1	0.0371768	-0.649558	1	0.029478	-1.03116	0.438263	0.0417588	-0.481072	1	0.0529577	-0.0839845	1	0.107272	0.973486	0.476435	0.0611471	0.128522	1	0.0761168	0.591238	1	3.22678	6.12672	8.07059e-14	0.0512727	-0.0891217	1	0.0474891	0.280698	1
ENSG00000237186	0.00204968	-3.68949	6.6625e-07	0.00174304	-3.35743	0.114479	0.00191411	-3.43689	0.00653586	0.00495561	-2.14322	0.628995	0	-5.20289	0.00102698	0.00396819	-2.61365	0.0274447	0.00265135	-3.04867	0.0144455	0.00543156	-1.92614	0.769773	0.00315504	-2.00122	0.941091	0.0037437	-2.38137	0.655164	0.0108738	-0.203027	1	5.93569	10.9927	2.04303e-60	0.00569697	-1.56268	1	0	-0.0935391	1
ENSG00000237214	0.0157142	-0.915868	0.318777	0.020045	-0.412358	1	0.0114847	-1.26878	0.601538	0.0227958	-0.211128	1	0.0148707	-0.869293	1	0.0209747	-0.383107	1	0.0159081	-0.786159	0.969692	0.0230841	-0.166375	1	0.00315504	-2.14028	0.797	0.0174706	-0.570554	1	0	-1.34599	1	2.70891	7.27563	1.26851e-17	0.0313333	0.333489	1	0	-0.23221	1
ENSG00000237472	0.000341613	-3.46601	0.00549882	0	-2.91193	0.963355	0	-3.41074	0.177604	0	-2.7107	0.869812	0	-3.16384	0.342549	0	-3.60488	0.118632	0	-3.34878	0.166785	0.00135789	-1.20854	1	0	-0.966455	1	0	-2.35522	0.951521	0	0.831738	1	1.57356	12.7911	5.14e-39	0	-1.11717	1	0	1.94551	1
ENSG00000237550	0.450929	-0.399895	0.490899	0.617909	0.144365	1	0.518724	-0.135633	1	0.492588	-0.209129	1	0.631262	0.181253	1	0.549878	-0.0421071	1	0.54883	-0.0441883	1	0.788935	0.517102	0.785911	0.110427	-2.34455	0.272121	0.507896	-0.159117	1	0.0761168	-2.72154	1	9.44133	4.12532	6.38889e-06	0.578242	0.0391686	1	0.332424	-0.699562	1
ENSG00000237774	0.00102484	-3.98414	9.999e-06	0	-4.43089	0.089915	0	-4.9297	0.0028151	0.00594673	-1.385	1	0.00223061	-2.66426	0.232173	0.000566884	-4.11769	0.00410236	0	-4.86774	0.00288699	0.00407367	-1.72668	0.934044	0	-2.48542	0.975693	0.0024958	-2.27689	0.866849	0	-0.687227	1	4.30238	11.5677	2.67164e-52	0	-2.63614	1	0	0.426549	1
ENSG00000239622	0.000341613	-2.98414	0.0482932	0	-2.43702	1	0.000638037	-1.91116	0.92297	0.000991122	-1.21113	1	0	-2.68893	0.648095	0.00170065	-1.05468	1	0	-2.87387	0.467985	0	-1.75134	1	0	-0.491546	1	0	-1.88031	1	0	1.30665	1	1.03576	10.9747	1.7434e-23	0	-0.642263	1	0	2.42042	1
ENSG00000239809	0.00136645	-5.0234	1.20542e-12	0.000871522	-4.78079	0.00130838	0.00255215	-3.95042	0.000116465	0.0128846	-1.74301	0.681586	0	-6.0351	1.27041e-05	0.00170065	-4.46892	3.8561e-06	0	-6.22004	2.81507e-07	0.0149368	-1.48586	0.830508	0.00315504	-2.83531	0.6022	0	-5.22648	0.0326974	0	-2.03953	1	11.1942	11.9432	9.69645e-91	0	-3.98844	1	0	-0.925753	1
ENSG00000240376	0.0222048	-1.09579	0.114253	0.0278887	-0.613271	1	0.0216933	-1.02193	0.71722	0.0188313	-1.16821	1	0.0371768	-0.18914	1	0.0283442	-0.630187	1	0.0271763	-0.678391	0.998534	0.0488841	0.248002	1	0.00315504	-2.7913	0.551313	0.0162227	-1.34259	0.938635	0.0108738	-0.993104	1	4.50156	7.40493	5.00567e-22	0.0341818	-0.213999	1	0.0237446	0.120671	1
ENSG00000241255	0.0187887	-1.37409	0.0273076	0.0217881	-0.988364	1	0.00701841	-2.63815	0.00592944	0.032707	-0.379426	1	0.0118966	-1.87617	0.184006	0.0204078	-1.14379	0.548637	0.0165709	-1.42521	0.309828	0.0203684	-1.02857	0.982645	0	-3.80612	0.416305	0.0137269	-1.58263	0.817973	0.0326215	-0.000534469	1	6.89177	8.58002	1.7885e-38	0.0227879	-0.767115	1	0.0474891	0.695735	1
ENSG00000242262	0.0027329	-2.45608	0.00200465	0.00697218	-0.884298	1	0.00638037	-1.07757	0.900749	0.00693785	-0.860941	1	0.00594828	-1.1362	0.928515	0.00566884	-1.27171	0.684758	0.00463986	-1.49902	0.561082	0.00950524	-0.376489	1	0	-2.17115	0.805788	0.0112311	-0.167589	1	0	-0.372952	1	2.25078	8.63908	1.32288e-27	0.00284849	-1.31421	1	0	0.740823	1
ENSG00000242299	0.400028	-0.696898	0.0763042	0.58392	-0.0299416	1	0.676957	0.211278	1	0.405369	-0.588986	1	0.78443	0.448781	0.857864	0.439335	-0.492711	0.89951	0.534247	-0.174003	1	1.01978	0.835903	0.507051	0.0914963	-2.68661	0.221196	0.581522	-0.0350202	1	0.119612	-2.21354	1	13.8035	4.63163	2.70955e-08	0.646606	0.124355	1	0.213701	-1.36316	1
ENSG00000242588	1.03919	0.194375	0.831839	0.654513	-0.555097	1	0.969816	0.0575491	1	1.10907	0.265619	1	0.755432	-0.339373	1	0.997716	0.105835	1	0.820593	-0.211993	1	0.416872	-1.20947	0.507051	2.00345	1.13484	0.263374	1.10065	0.249083	1	1.6202	0.7924	1	0.736982	-0.336391	1	0.797576	-0.235873	1	1.23472	0.394248	1
ENSG00000242814	0.0109316	-0.5575	0.784725	0.0122013	-0.262197	1	0.0114847	-0.390218	1	0.0168491	0.224321	1	0.00966596	-0.62098	1	0.00736949	-1.06203	0.934975	0.0112682	-0.413756	1	0.0203684	0.523975	0.991304	0.00631009	-0.72438	1	0.0137269	-0.0493265	1	0	-0.524955	1	1.03576	6.47826	1.3281e-08	0.0113939	-0.124193	1	0.0237446	1.59571	1
ENSG00000242858	0	-4.55243	0.00147354	0.000871522	-1.96377	1	0.00127607	-1.86054	0.818492	0.00198224	-1.1605	1	0	-3.23255	0.456681	0	-3.67359	0.146153	0	-3.41749	0.220081	0.00271578	-0.676049	1	0	-1.03517	1	0	-2.42393	0.98694	0	0.763025	1	1.55364	11.3579	8.23043e-30	0	-1.18589	1	0	1.8768	1
ENSG00000242951	0.00409935	-1.50254	0.166839	0.00435761	-1.11916	1	0.00255215	-1.89113	0.542247	0.00594673	-0.685343	1	0.00520475	-0.935566	1	0.00283442	-1.81211	0.487313	0.00265135	-1.82917	0.530939	0.00678945	-0.433479	1	0	-1.80858	1	0.0037437	-1.16759	1	0	-0.0103823	1	1.87233	8.89605	4.31778e-24	0.00284849	-0.949445	1	0	1.10339	1
ENSG00000243423	0	-4.03305	0.0162113	0	-2.46127	1	0	-2.96007	0.530782	0	-2.26004	1	0	-2.71317	0.681495	0	-3.15422	0.438416	0	-2.89811	0.501531	0.00135789	-0.751337	1	0	-0.515793	1	0	-1.90455	1	0	1.2824	1	1.15527	12.9368	2.66019e-28	0	-0.666511	1	0	2.39618	1
ENSG00000243445	0.00239129	-4.09483	6.91904e-10	0.000871522	-4.54022	0.0025657	0.000638037	-5.03903	9.89349e-06	0.00792898	-2.14901	0.427388	0	-5.79497	3.13174e-05	0.00283442	-3.63678	0.000125586	0.00265135	-3.64658	0.000413323	0.0135789	-1.36926	0.878749	0	-3.59759	0.486899	0	-4.98635	0.045076	0	-1.79939	1	9.38158	11.7273	3.07035e-85	0	-3.74831	1	0	-0.685619	1
ENSG00000243517	0.00136645	-3.46957	6.92949e-05	0.00348609	-1.89779	1	0.00191411	-2.72561	0.113575	0.00495561	-1.4264	1	0.00297414	-2.14969	0.447119	0.00510196	-1.55476	0.583966	0.00265135	-2.33463	0.195964	0.00407367	-1.54112	0.972039	0	-2.30239	0.936377	0.0024958	-2.09218	0.910507	0.0108738	0.50279	1	3.30646	10.0803	1.02689e-38	0.00284849	-1.44612	1	0	0.609579	1
ENSG00000243802	0.00102484	-3.40229	0.000289056	0	-3.85816	0.236912	0	-4.35696	0.0126765	0.00297337	-1.62927	1	0	-4.11006	0.0550367	0	-4.55111	0.00416867	0.000662838	-3.28584	0.0577562	0.00271578	-1.56913	0.954632	0	-1.91268	1	0	-3.30145	0.597924	0	-0.114491	1	2.94793	11.9514	3.13972e-51	0	-2.0634	1	0	0.999285	1
ENSG00000244313	1.03577	-0.284998	0.687534	1.48333	0.31898	1	1.20717	-0.00868212	1	1.0496	-0.22486	1	1.4261	0.260455	1	1.15077	-0.0876902	1	1.13942	-0.101886	1	1.92685	0.715284	0.620812	0.157752	-2.94893	0.136253	1.08567	-0.170164	1	0.0978644	-3.50481	1	6.2743	2.36877	0.133212	1.504	0.317398	1	0.759826	-0.666561	1
ENSG00000244331	0.000683225	-2.84498	0.0334169	0.000871522	-1.87631	1	0	-3.39303	0.291415	0.000991122	-1.67507	1	0.00148707	-1.5251	1	0.000566884	-2.56926	0.453315	0.00397703	-0.412688	1	0.00271578	-0.587512	1	0	-0.948753	1	0	-2.33751	1	0	0.84944	1	1.2947	10.0985	1.72436e-22	0	-1.09947	1	0	1.96322	1
ENSG00000244756	0.000683225	-4.78913	9.88914e-09	0	-4.81177	0.0123049	0.00127607	-3.71615	0.00387427	0.00198224	-3.01611	0.248976	0	-5.06367	0.0016809	0.000566884	-4.5	0.000214359	0	-5.24861	0.000183667	0.00678945	-1.51735	0.899445	0	-2.86629	0.67701	0	-4.25505	0.205294	0	-1.0681	1	5.81618	12.4415	6.70551e-74	0.00284849	-2.01229	1	0	0.0456778	1
ENSG00000248288	0.00409935	-1.19391	0.483609	0.00697218	-0.204631	1	0.00191411	-1.93583	0.701963	0.00594673	-0.391282	1	0.00371768	-1.0793	1	0.00566884	-0.582314	1	0.00265135	-1.53966	0.853134	0.00135789	-1.77558	1	0	-1.52777	1	0.0024958	-1.30752	1	0.0108738	1.2824	1	1.33453	8.38669	6.67837e-15	0.00284849	-0.666511	1	0	1.3842	1
ENSG00000249617	0.00136645	-5.31004	1.18206e-15	0.00174304	-4.47919	0.000453932	0.000638037	-5.56494	9.27654e-08	0.0109023	-2.26004	0.226292	0.00148707	-4.7311	2.08217e-05	0.00170065	-4.75512	1.16807e-07	0.00132568	-4.91604	3.98069e-07	0.0176526	-1.54918	0.738516	0	-4.12263	0.366387	0.0012479	-4.50942	0.0281798	0.0108738	-1.32246	1	13.7437	12.1291	6.09307e-108	0	-4.27335	1	0	-1.21066	1
ENSG00000249881	1.48123	0.53715	0.141345	1.02752	-0.134339	1	0.882405	-0.382079	1	1.39847	0.349762	1	0.608212	-0.94954	0.249536	1.23014	0.157334	1	0.981	-0.212294	1	0.406009	-1.51168	0.306041	2.11072	0.94336	0.356041	1.27036	0.194374	1	1.56583	0.48255	1	0.219103	-2.26018	1	0.669394	-0.754932	1	3.22926	1.51369	1
ENSG00000250321	0.00204968	-2.56673	0.0072572	0.000871522	-2.849	0.694975	0.00127607	-2.75362	0.168881	0.00297337	-1.62927	1	0.00371768	-1.47871	0.848062	0.00170065	-2.52345	0.183875	0.00132568	-2.69166	0.1663	0.00407367	-1.14482	1	0.00631009	-0.309342	1	0.0037437	-1.27379	1	0	-0.114491	1	2.52964	10.0999	2.52449e-34	0	-2.0634	1	0	0.999285	1
ENSG00000253693	1.70157	-0.161135	0.920492	1.72474	-0.118484	1	1.85031	-0.00835797	1	1.63337	-0.201411	1	2.19863	0.270274	1	2.11845	0.217909	1	1.39395	-0.460037	0.83945	0.812019	-1.24033	0.490668	4.06685	1.16697	0.292807	2.9413	0.713768	0.657841	3.16428	0.763313	1	0.63739	-1.5321	1	1.25618	-0.578875	1	1.99454	0.0848088	1
ENSG00000254373	0.00170806	-2.64972	0.00865615	0.00435761	-1.07794	1	0.00574233	-0.797345	1	0	-3.51302	0.433377	0.00817889	-0.265715	1	0.00226754	-2.04434	0.458301	0.00198851	-2.12051	0.45557	0.00950524	0.0438429	1	0	-1.76877	1	0.0024958	-1.55225	1	0.0108738	1.03954	1	1.85241	8.96485	1.80747e-22	0.00569697	-0.314209	1	0	1.14319	1
ENSG00000254420	1.65443	-0.00182105	1	1.52168	-0.133064	1	1.46621	-0.197076	1	2.35193	0.554608	0.891166	1.50194	-0.155716	1	1.96255	0.284893	1	1.14936	-0.580683	0.605971	0.883987	-0.943082	0.667354	3.02253	0.893672	0.434831	1.79823	0.125912	1	2.92506	0.818118	1	0.438205	-1.88616	1	1.99964	0.277998	1	2.35071	0.488003	1
ENSG00000255028	1.35005	0.177926	0.857959	0.999636	-0.319838	1	1.2027	-0.0325745	1	1.66013	0.476928	1	0.965109	-0.379443	1	1.18309	-0.0602018	1	1.16063	-0.0898808	1	0.411441	-1.62709	0.234232	2.60607	1.12311	0.270316	1.53741	0.347801	1	2.06603	0.75052	1	0.458124	-1.39159	1	0.897273	-0.461113	1	1.7571	0.50562	1
ENSG00000255266	0	-5.0569	3.65221e-05	0	-3.48511	0.58756	0	-3.98392	0.0583221	0.00297337	-1.24796	1	0	-3.73702	0.147079	0.00113377	-2.56926	0.243532	0	-3.92196	0.0629364	0.00407367	-0.763512	1	0	-1.53964	1	0	-2.9284	0.757734	0	0.258553	1	2.25078	11.7171	4.45373e-41	0	-1.69036	1	0	1.37233	1
ENSG00000257883	0.991701	0.0939975	0.964196	0.752995	-0.34989	1	0.985767	0.0732809	1	1.16358	0.330954	1	0.785173	-0.289344	1	1.04023	0.164568	1	0.733761	-0.400063	0.93187	0.468472	-1.04716	0.608056	1.81731	0.977271	0.338528	1.26412	0.454118	0.976207	1.26136	0.420427	1	0.418287	-1.13638	1	0.769091	-0.29918	1	1.16348	0.300138	1
ENSG00000258017	0.694498	0.291953	0.629762	0.400029	-0.612581	1	0.811583	0.518945	0.627793	0.621434	0.0697612	1	0.504117	-0.260878	1	0.508495	-0.25554	1	0.478569	-0.346681	1	0.32861	-0.887862	0.718865	1.0317	0.820316	0.425207	0.632686	0.096392	1	0.695925	0.235452	1	0.278858	-1.02412	1	0.675091	0.190302	1	0.997271	0.749191	1
ENSG00000259088	0.866329	0.24427	0.724388	0.70419	-0.11989	1	0.696736	-0.14119	1	1.05951	0.524598	0.947015	0.573266	-0.444897	0.998417	0.806676	0.0986376	1	0.761601	0.00298575	1	0.464399	-0.740676	0.830508	0.798226	0.0730082	1	0.692585	-0.141846	1	0.695925	-0.121777	1	0.0597553	-3.28782	1	0.757697	-0.00384613	1	1.28221	0.749593	1
ENSG00000259972	0.637107	-0.11627	0.954405	0.525528	-0.398621	1	0.686528	0.0178591	1	0.73343	0.1205	1	0.697436	0.0428666	1	0.811211	0.29856	1	0.487849	-0.526061	0.782478	0.415515	-0.737813	0.830508	1.34405	1.0174	0.320673	0.953396	0.52603	0.867009	1.23962	0.873018	1	0.298776	-1.12315	1	0.680788	0.00532275	1	0.569869	-0.22894	1
ENSG00000260379	0	-4.35498	0.00226994	0.000871522	-1.76383	1	0.000638037	-2.26264	0.660525	0	-2.58197	0.921542	0	-3.0351	0.482654	0	-3.47615	0.207629	0	-3.22004	0.281563	0.00271578	-0.473556	1	0	-0.837721	1	0	-2.22648	0.989742	0	0.960471	1	1.39429	11.8819	8.01163e-32	0	-0.988439	1	0	2.07425	1
ENSG00000260483	0	-5.43904	1.16067e-06	0.00174304	-2.26404	0.982333	0.000638037	-3.35696	0.0595858	0.00297337	-1.63855	1	0.000743536	-3.11006	0.170697	0.000566884	-3.55111	0.0248675	0.00198851	-2.27663	0.262923	0.00271578	-1.57835	0.958731	0	-1.92179	1	0	-3.31055	0.561435	0.0108738	0.885509	1	2.82842	11.1265	2.05309e-45	0.00284849	-1.0634	1	0.0237446	1.99928	1
ENSG00000262141	0.000341613	-3.19225	0.0204051	0	-2.64184	1	0	-3.14065	0.332681	0	-2.44061	1	0	-2.89375	0.555482	0	-3.33479	0.22898	0	-3.07869	0.326817	0	-1.95616	0.977521	0	-0.696366	1	0	-2.08513	1	0	1.10183	1	1.31462	13.1202	6.41433e-34	0	-0.847083	1	0	2.2156	1
ENSG00000262623	0.00102484	-3.66532	4.55877e-05	0	-4.11662	0.133734	0	-4.61543	0.00566969	0.00297337	-1.89231	0.947561	0	-4.36853	0.0267759	0.00226754	-2.45678	0.129705	0	-4.55347	0.00569384	0.00271578	-1.83063	0.871251	0	-2.17115	1	0	-3.55991	0.484658	0	-0.372952	1	3.50564	11.8213	1.33935e-53	0	-2.32186	1	0	0.740823	1
ENSG00000262879	0.67161	-0.124693	0.944395	0.497639	-0.570523	1	0.779681	0.132233	1	0.796862	0.160467	1	0.695206	-0.0540483	1	0.705771	-0.0311716	1	0.711888	-0.0164998	1	0.473904	-0.627698	0.916038	1.39453	0.986273	0.33608	0.943413	0.419598	0.964556	1.1635	0.697585	1	0.318695	-1.11846	1	0.857394	0.261281	1	0.878549	0.294047	1
ENSG00000266049	0.458102	-0.112931	0.960546	0.405258	-0.28708	1	0.431951	-0.194695	1	0.551064	0.192847	1	0.487759	0.00175822	1	0.604865	0.363959	0.951023	0.393063	-0.343672	1	0.232199	-1.10621	0.577322	0.965444	1.01974	0.324786	0.625198	0.385399	0.989742	1.09826	1.18246	1	0.119511	-1.83853	1	0.52697	0.118874	1	0.807315	0.738426	1
ENSG00000267383	1.11332	-0.116281	0.953008	0.954317	-0.340039	1	1.29266	0.13997	1	1.15862	-0.0374669	1	1.23278	0.0608853	1	1.08502	-0.147525	1	1.18781	0.0013526	1	0.79165	-0.610623	0.926135	2.32527	1.00111	0.325873	1.64349	0.504124	0.951521	1.68544	0.503957	1	0.776819	-0.605076	1	1.13085	-0.0718192	1	1.61463	0.433058	1
ENSG00000267585	0	-4.23469	0.00448952	0	-2.6629	1	0	-3.16171	0.362839	0.000991122	-1.44061	1	0	-2.91481	0.50478	0.000566884	-2.33479	0.613307	0	-3.09975	0.353755	0	-1.97722	0.982645	0	-0.717427	1	0	-2.10619	1	0	1.08077	1	1.31462	12.5352	6.39341e-32	0	-0.868145	1	0	2.19454	1
ENSG00000267787	0.883752	-0.125185	0.944395	0.828817	-0.20802	1	0.981301	0.0586074	1	1.13384	0.282954	1	0.927189	-0.033251	1	0.952365	0.0098803	1	0.821256	-0.228457	1	0.494272	-0.974409	0.656609	1.85832	1.00426	0.325873	1.25539	0.436361	0.989742	1.45709	0.622475	1	0.418287	-1.14276	1	1.09952	0.22163	1	1.06851	0.172999	1
ENSG00000273748	1.03611	-0.0816147	0.993196	0.921199	-0.253663	1	1.22758	0.205062	1	1.56003	0.5769	0.856781	1.00749	-0.115924	1	0.857129	-0.38197	0.998837	0.866992	-0.356791	0.993861	0.670798	-0.721742	0.830905	1.80153	0.754422	0.456021	1.61478	0.619759	0.792479	1.73981	0.682579	1	0.298776	-1.79773	1	1.27897	0.245297	1	1.25846	0.209819	1
ENSG00000273870	0.00136645	-3.93352	6.47644e-07	0.00261457	-2.6888	0.406477	0.00382822	-2.36477	0.113735	0.00594673	-1.66473	0.914003	0.00371768	-2.34544	0.209956	0.00396819	-2.36107	0.0748525	0.00132568	-3.54581	0.00690527	0.00678945	-1.40785	0.952973	0.00315504	-1.75356	1	0.0037437	-2.13209	0.778427	0	-0.960457	1	4.7605	10.4692	2.10975e-51	0.00569697	-1.31421	1	0	0.153319	1
ENSG00000277998	0.033478	-0.519172	0.537902	0.0540344	0.303962	1	0.0453006	0.0213446	1	0.0366715	-0.287614	1	0.0408945	-0.135919	1	0.0402488	-0.172802	1	0.0424216	-0.0825981	1	0.0651788	0.591198	0.849218	0.00315504	-2.87803	0.357999	0.0262059	-0.75982	1	0.0108738	-1.07984	1	1.41421	5.12865	4.34843e-08	0.0455758	0.0942228	1	0.0237446	0.033939	1
ENSG00000279166	0.384314	0.00836658	1	0.192606	-1.04969	0.495404	0.509153	0.475777	0.678687	0.443032	0.231111	1	0.328643	-0.239725	1	0.327659	-0.252925	1	0.318825	-0.291135	1	0.171094	-1.19686	0.525589	1.07587	1.55422	0.110765	0.542837	0.543807	0.858789	0.630682	0.735985	1	0.179266	-0.973512	1	0.424424	0.15887	1	0.403657	0.125646	1
ENSG00000285130	0.674343	-0.258342	0.743116	0.63534	-0.316275	1	0.784785	0.0136797	1	0.983193	0.367686	1	0.780712	0.00515278	1	0.744319	-0.0735397	1	0.904111	0.245419	1	0.526862	-0.587559	0.947008	1.19261	0.633252	0.529136	0.922199	0.261525	1	1.09826	0.499361	1	0.278858	-1.41322	1	0.868788	0.163634	1	1.28221	0.715646	1
ENSG00000285756	0.550679	-0.629713	0.101558	0.621395	-0.368931	1	0.900908	0.221075	1	0.649185	-0.298234	1	1.12646	0.585469	0.527837	0.791937	0.00921773	1	0.735087	-0.111193	1	0.681661	-0.218601	1	1.26517	0.703691	0.486587	1.17552	0.622383	0.790854	0.804663	0.0348095	1	0.298776	-1.33713	1	1.10521	0.503739	1	0.546125	-0.502141	1
ENSG00000285909	4.58512	0.334887	0.535638	3.13748	-0.315587	1	3.50665	-0.147008	1	5.23412	0.488874	1	2.95258	-0.415021	0.986892	4.35934	0.212445	1	3.14318	-0.320887	0.999059	2.09387	-0.912125	0.619368	5.51502	0.534311	0.686036	3.6838	-0.0641108	1	4.87147	0.33422	1	0.7569	-2.33746	1	3.56345	-0.112781	1	5.81742	0.574316	1
ENSG00000286153	1.1181	-0.142156	0.938794	0.898539	-0.461641	1	1.26523	0.0740672	1	1.44704	0.281639	1	1.3458	0.172269	1	1.39283	0.236836	1	0.942555	-0.398096	0.931016	0.661293	-0.906264	0.697072	1.97506	0.727678	0.469921	1.51121	0.343888	1	1.72894	0.513686	1	0.159347	-2.78675	1	1.44703	0.265486	1	1.87582	0.620422	1
ENSG00000286162	0.360401	-0.514831	0.252357	0.323335	-0.616525	1	0.604859	0.376369	0.945286	0.461863	-0.0649483	1	0.512296	0.0986487	1	0.384914	-0.365905	1	0.564075	0.25816	0.998534	0.388357	-0.324694	1	1.05063	1.1647	0.252065	0.696329	0.571816	0.81288	0.554565	0.215979	1	0.298776	-0.627561	1	0.740606	0.641436	1	0.52238	0.146488	1
ENSG00000286541	0.295153	0.0147656	1	0.217881	-0.456278	1	0.245644	-0.281304	1	0.554037	1.02669	0.0686715	0.211908	-0.506335	0.939979	0.27834	-0.0824816	1	0.230005	-0.383936	0.998534	0.0678945	-2.14464	0.0557607	0.68149	1.26619	0.219852	0.410559	0.525915	0.894442	0.641556	1.1511	1	0.0398368	-2.3267	1	0.321879	0.148086	1	1.21097	2.0555	1
ENSG00000286619	0.582449	-0.190052	0.871428	0.539472	-0.283	1	0.640589	-0.015737	1	0.78596	0.305972	1	0.679591	0.0793317	1	0.762459	0.275805	1	0.414936	-0.70242	0.457197	0.286515	-1.21542	0.507051	1.31565	1.05868	0.302282	1.09191	0.818026	0.433485	1.22874	0.931241	1	0.139429	-2.05424	1	0.484242	-0.423251	1	0.902293	0.48518	1
ENSG00000286742	0.620027	0.196313	0.831839	0.504611	-0.156852	1	0.397497	-0.541126	0.818492	1.00599	0.945322	0.155757	0.356897	-0.698906	0.621953	0.679127	0.330581	1	0.428193	-0.4222	0.954496	0.129	-2.16197	0.0423997	1.10742	1.02219	0.3217	0.60648	0.128809	1	1.06563	0.940979	1	0.119511	-2.03372	1	0.475697	-0.231683	1	1.51965	1.44126	1
ENSG00000287092	11.2291	-0.668793	0.0679762	8.88342	-0.947591	0.516352	25.2911	0.726185	0.170788	15.9323	-0.0490024	1	21.0532	0.401927	0.902288	12.5315	-0.441208	0.884376	11.3153	-0.593442	0.571169	10.2901	-0.707054	0.776395	41.8895	1.40012	0.17764	30.0632	0.946734	0.297788	35.2856	1.09904	1	6.97145	-1.26402	1	25.4939	0.651219	1	15.149	-0.148868	1
ENSG00000287100	0.547947	-0.105337	0.969856	0.464521	-0.346796	1	0.622724	0.114989	1	0.876152	0.653389	0.641286	0.498169	-0.242265	1	0.479017	-0.313775	1	0.363898	-0.737927	0.42134	0.253926	-1.23315	0.507051	1.33143	1.24101	0.22511	0.992081	0.837858	0.414007	1.26136	1.12744	1	0.25894	-1.08963	1	0.920061	0.686738	1	0.332424	-0.740964	1
ENSG00000287351	0.381923	-0.70531	0.0803465	0.279759	-1.09305	0.540603	0.900908	0.769085	0.184764	0.438076	-0.408062	1	0.764355	0.474313	0.826301	0.431399	-0.455862	0.985125	0.562749	-0.0239469	1	0.727829	0.372543	0.934044	1.30303	1.23284	0.246804	0.662635	0.229085	1	1.8703	1.72588	1	0.159347	-1.70466	1	0.555455	-0.0385913	1	0.427402	-0.375859	1
[truncated: 3,339 more rows]
