# Supplementary material for: Venetoclax and hypomethylating agents synergize to increase cell death and metabolic remodeling in acute B-lymphoblastic leukemia cells
Source: Mol Metab. 2026 Jun 17;110:102402. doi: 10.1016/j.molmet.2026.102402 (PMC13326043; doi:10.1016/j.molmet.2026.102402)
Supplement: Multimedia component 5 [file mmc5.xlsx]

## Sheet: Reactome_Pathways_2024_table
Term	P-value	Genes
FASTK Family Proteins Regulate Processing and Stability of Mitochondrial RNAs	3.46531e-37	MT-ND6;MT-ND4L;MT-ND4;MT-ND5;MT-CO1;MT-ND2;MT-ND3;MT-ATP8;MT-ND1;MT-ATP6;MT-RNR2;MT-RNR1;MT-CO2;MT-CO3;MT-CYB
Mitochondrial RNA Degradation	2.89523e-34	MT-ND6;MT-ND4L;MT-ND4;MT-ND5;MT-CO1;MT-ND2;MT-ND3;MT-ATP8;MT-ND1;MT-ATP6;MT-RNR2;MT-RNR1;MT-CO2;MT-CO3;MT-CYB
tRNA Processing in the Mitochondrion	8.50476e-30	MT-ND6;MT-ND4L;MT-ND4;MT-ND5;MT-CO1;MT-ND2;MT-ND3;MT-ATP8;MT-ND1;MT-ATP6;MT-RNR2;MT-RNR1;MT-CO2;MT-CO3;MT-CYB
rRNA Processing in the Mitochondrion	4.64661e-28	MT-ND4L;MT-ND4;MT-ND5;MT-CO1;MT-ND2;MT-ND3;MT-ATP8;MT-ND1;MT-ATP6;MT-RNR2;MT-RNR1;MT-CO2;MT-CO3;MT-CYB
tRNA Processing	7.71021e-21	MT-ND6;MT-ND4L;MT-ND4;MT-ND5;MT-CO1;MT-ND2;MT-ND3;MT-ATP8;MT-ND1;MT-ATP6;MT-RNR2;MT-RNR1;MT-CO2;MT-CO3;MT-CYB
rRNA Processing	4.70134e-16	MT-ND4L;MT-ND4;MT-ND5;MT-CO1;MT-ND2;MT-ND3;MT-ATP8;MT-ND1;MT-ATP6;MT-RNR2;MT-RNR1;MT-CO2;MT-CO3;MT-CYB
Aerobic Respiration and Respiratory Electron Transport	1.41544e-12	MT-ND6;MT-ATP6;MT-ND4;MT-ND5;MT-CO1;MT-CO2;MT-CO3;MT-ND2;MT-CYB;MT-ND3;MT-ATP8;MT-ND1
Respiratory Electron Transport	5.56205e-12	MT-ND6;MT-ND4;MT-ND5;MT-CO1;MT-CO2;MT-CO3;MT-ND2;MT-CYB;MT-ND3;MT-ND1
Metabolism of RNA	2.87754e-10	MT-ND6;MT-ND4L;MT-ND4;MT-ND5;MT-CO1;MT-ND2;MT-ND3;MT-ATP8;MT-ND1;MT-ATP6;MT-RNR2;MT-RNR1;MT-CO2;MT-CO3;MT-CYB
Mitochondrial Protein Degradation	4.26776e-09	MT-ND6;MT-ATP6;MT-ND5;MT-CO1;MT-CO2;MT-ND2;MT-ND1
Complex I Biogenesis	1.74156e-08	MT-ND6;MT-ND4;MT-ND5;MT-ND2;MT-ND3;MT-ND1
rRNA Modification in the Mitochondrion	0.000169863	MT-RNR2;MT-RNR1
Metabolism	0.000191807	MT-ND6;MT-ND4;MT-ND5;MT-CO1;MT-ND2;MT-ND3;MT-ATP8;MT-ND1;SUMF1;MT-ATP6;PUDP;GNG7;MT-CO2;MT-CO3;MT-CYB
Complex IV Assembly	0.000234905	MT-CO1;MT-CO2;MT-CO3
Cytoprotection by HMOX1	0.000433069	MT-CO1;MT-CO2;MT-CO3
Formation of ATP by Chemiosmotic Coupling	0.00113076	MT-ATP6;MT-ATP8
TP53 Regulates Metabolic Genes	0.00130025	MT-CO1;MT-CO2;MT-CO3
Metabolism of Proteins	0.00134147	MT-ND6;MT-ND5;MT-CO1;MT-ND2;MT-ND1;SUMF1;MT-ATP6;MT-RNR2;CD109;GNG7;MT-RNR1;MT-CO2;THSD7A
Cristae Formation	0.00307785	MT-ATP6;MT-ATP8
MET Interacts With TNS Proteins	0.0124388	TNS3
Cellular Response to Chemical Stress	0.0140464	MT-CO1;MT-CO2;MT-CO3
G Alpha (12 13) Signalling Events	0.0170965	TRIO;GNG7
RUNX3 Regulates CDKN1A Transcription	0.0173717	ZFHX3
G Alpha (Q) Signalling Events	0.0174001	TRIO;MT-RNR2;GNG7
Transcriptional Regulation by RUNX3	0.0195881	ZFHX3;MAML2
Mitochondrial Translation Elongation	0.0217736	MT-RNR2;MT-RNR1
Mitochondrial Translation Initiation	0.0217736	MT-RNR2;MT-RNR1
Mitochondrial Translation Termination	0.0217736	MT-RNR2;MT-RNR1
Formyl Peptide Receptors Bind Formyl Peptides and Many Other Ligands	0.0222806	MT-RNR2
Mitochondrial Biogenesis	0.0245234	MT-ATP6;MT-ATP8
Mitochondrial Translation	0.0245234	MT-RNR2;MT-RNR1
Pyrimidine Salvage	0.0271653	PUDP
NOTCH2 Intracellular Domain Regulates Transcription	0.0295988	MAML2
The Activation of Arylsulfatases	0.0320262	SUMF1
DCC Mediated Attractive Signaling	0.0344477	TRIO
RUNX3 Regulates NOTCH Signaling	0.0344477	MAML2
Regulation of Gene Expression in Late Stage (Branching Morphogenesis) Pancreatic Bud Precursor Cells	0.0392729	MAML2
Formation of Senescence-Associated Heterochromatin Foci (SAHF)	0.0416767	HMGA2
G Beta Gamma Signalling Through BTK	0.0440745	GNG7
Prostacyclin Signalling Through Prostacyclin Receptor	0.0464665	GNG7
NOTCH4 Intracellular Domain Regulates Transcription	0.0488525	MAML2
G Beta Gamma Signalling Through CDC42	0.0488525	GNG7
G Beta Gamma Signalling Through PLC Beta	0.0488525	GNG7
Presynaptic Function of Kainate Receptors	0.0512328	GNG7
Interleukin-37 Signaling	0.0512328	PTPN14
ADP Signalling Through P2Y Purinoceptor 12	0.0536072	GNG7
Nucleotide Salvage	0.0559758	PUDP
Thromboxane Signalling Through TP Receptor	0.0583386	GNG7
G-protein Activation	0.0583386	GNG7
ADP Signalling Through P2Y Purinoceptor 1	0.0606955	GNG7
NOTCH3 Intracellular Domain Regulates Transcription	0.0606955	MAML2
Complex III Assembly	0.0606955	MT-CYB
G Beta Gamma Signalling Through PI3Kgamma	0.0606955	GNG7
Transcriptional Regulation by TP53	0.0617873	MT-CO1;MT-CO2;MT-CO3
Adrenaline,noradrenaline Inhibits Insulin Secretion	0.0677318	GNG7
Notch-HLH Transcription Pathway	0.0677318	MAML2
Cellular Responses to Stimuli	0.0696995	MT-CO1;GNG7;HMGA2;MT-CO2;MT-CO3
Inhibition of Voltage Gated Ca2+ Channels via Gbeta Gamma Subunits	0.0700658	GNG7
Activation of G Protein Gated Potassium Channels	0.0700658	GNG7
G Protein Gated Potassium Channels	0.0700658	GNG7
Activation of Kainate Receptors Upon Glutamate Binding	0.072394	GNG7
Thrombin Signalling Through Proteinase Activated Receptors (PARs)	0.0770333	GNG7
G-protein Beta Gamma Signalling	0.0770333	GNG7
Signal Amplification	0.0793444	GNG7
Glucagon Signaling in Metabolic Regulation	0.0793444	GNG7
Glucagon-type Ligand Receptors	0.0793444	GNG7
Inwardly Rectifying K+ Channels	0.0839496	GNG7
Signaling by NOTCH2	0.0862437	MAML2
Cooperation of PDCL (PhLP1) and TRiC CCT in G-protein Beta Folding	0.0908151	GNG7
Defective B3GALTL Causes PpS	0.0908151	THSD7A
O-glycosylation of TSR Domain-Containing Proteins	0.0930924	THSD7A
Glycosphingolipid Catabolism	0.0930924	SUMF1
MET Promotes Cell Motility	0.0976302	TNS3
Glucagon-like Peptide-1 (GLP1) Regulates Insulin Secretion	0.0998908	GNG7
Regulation of Beta-Cell Development	0.0998908	MAML2
ADORA2B Mediated Anti-Inflammatory Cytokines Production	0.102146	GNG7
Activation of GABAB Receptors	0.102146	GNG7
GABA B Receptor Activation	0.102146	GNG7
Vasopressin Regulates Renal Water Homeostasis via Aquaporins	0.102146	GNG7
Netrin-1 Signaling	0.104395	TRIO
GPER1 Signaling	0.106639	GNG7
NOTCH1 Intracellular Domain Regulates Transcription	0.113338	MAML2
G Alpha (Z) Signalling Events	0.113338	GNG7
Signaling by NOTCH3	0.11556	MAML2
Aquaporin-mediated Transport	0.122193	GNG7
RHOJ GTPase Cycle	0.128778	TRIO
Cellular Responses to Stress	0.133084	MT-CO1;HMGA2;MT-CO2;MT-CO3
Constitutive Signaling by NOTCH1 HD+PEST Domain Mutants	0.135314	MAML2
Constitutive Signaling by NOTCH1 PEST Domain Mutants	0.135314	MAML2
Signaling by NOTCH1 HD+PEST Domain Mutants in Cancer	0.135314	MAML2
Signaling by NOTCH1 PEST Domain Mutants in Cancer	0.135314	MAML2
Signaling by NOTCH1 in Cancer	0.135314	MAML2
Glycosphingolipid Metabolism	0.135314	SUMF1
NRAGE Signals Death Through JNK	0.137482	TRIO
Formation of Paraxial Mesoderm	0.137482	MAML2
Platelet Activation, Signaling and Aggregation	0.139386	CD109;GNG7
DNA Damage Telomere Stress Induced Senescence	0.139645	HMGA2
GABA Receptor Activation	0.139645	GNG7
Gamma Carboxylation, Hypusinylation, Hydroxylation, and Arylsulfatase Activation	0.141802	SUMF1
Ca2+ Pathway	0.146101	GNG7
Signaling by BRAF and RAF1 Fusions	0.150378	TENT4A
High Laminar Flow Shear Stress Activates Signaling by PIEZO1 and PECAM1 CDH5 KDR in Endothelial Cell	0.158871	GNG7
Diseases Associated With O-glycosylation of Proteins	0.163086	THSD7A
Signaling by NOTCH4	0.165186	MAML2
Pre-NOTCH Transcription and Translation	0.16728	MAML2
RHOG GTPase Cycle	0.16937	TRIO
Signaling by NOTCH1	0.16937	MAML2
Organelle Biogenesis and Maintenance	0.169891	MT-ATP6;MT-ATP8
Extra-nuclear Estrogen Signaling	0.171454	GNG7
Cell Death Signalling via NRAGE, NRIF and NADE	0.173533	TRIO
Translation	0.174341	MT-RNR2;MT-RNR1
Regulation of Insulin Secretion	0.177676	GNG7
Signaling by MET	0.17974	TNS3
Oncogenic MAPK Signaling	0.185901	TENT4A
G Alpha (I) Signalling Events	0.186903	MT-RNR2;GNG7
Generic Transcription Pathway	0.192084	ZFHX3;MAML2;MT-CO1;MT-CO2;MT-CO3
Platelet Homeostasis	0.196069	GNG7
RAC2 GTPase Cycle	0.198088	TRIO
Pre-NOTCH Expression and Processing	0.200101	MAML2
RAB GEFs Exchange GTP for GDP on RABs	0.20211	DENND3
Opioid Signalling	0.20211	GNG7
Chaperonin-mediated Protein Folding	0.204114	GNG7
Post-translational Modification Synthesis of GPI-anchored Proteins	0.208106	CD109
Cellular Responses to Mechanical Stimuli	0.208106	GNG7
Response of Endothelial Cells to Shear Stress	0.208106	GNG7
Class B 2 (Secretin Family Receptors)	0.210095	GNG7
RAC3 GTPase Cycle	0.210095	TRIO
GPCR Downstream Signalling	0.210213	TRIO;MT-RNR2;GNG7
Protein Folding	0.216033	GNG7
P75 NTR Receptor-Mediated Signalling	0.218003	TRIO
Metabolism of Nucleotides	0.218003	PUDP
Potassium Channels	0.227777	GNG7
Sphingolipid Metabolism	0.235511	SUMF1
Integration of Energy Metabolism	0.237432	GNG7
O-linked Glycosylation	0.248862	THSD7A
RNA Polymerase II Transcription	0.251575	ZFHX3;MAML2;MT-CO1;MT-CO2;MT-CO3
Signaling by GPCR	0.258764	TRIO;MT-RNR2;GNG7
Gastrulation	0.260124	MAML2
Rab Regulation of Trafficking	0.265693	DENND3
Platelet Degranulation	0.274883	CD109
Response to Elevated Platelet Cytosolic Ca2+	0.283961	CD109
Beta-catenin Independent WNT Signaling	0.285763	GNG7
Interleukin-1 Family Signaling	0.296482	PTPN14
Diseases of Glycosylation	0.307044	THSD7A
Diseases of Signal Transduction by Growth Factor Receptors and Second Messengers	0.311594	MAML2;TENT4A
RHOA GTPase Cycle	0.312267	TRIO
CDC42 GTPase Cycle	0.322596	TRIO
Death Receptor Signaling	0.326005	TRIO
GPCR Ligand Binding	0.32637	MT-RNR2;GNG7
G Alpha (S) Signalling Events	0.327704	GNG7
Anti-inflammatory Response Favouring Leishmania Parasite Infection	0.329398	GNG7
Leishmania Parasite Growth and Survival	0.329398	GNG7
Cellular Senescence	0.342801	HMGA2
RAC1 GTPase Cycle	0.370417	TRIO
Gene Expression (Transcription)	0.378677	ZFHX3;MAML2;MT-CO1;MT-CO2;MT-CO3
ESR-mediated Signaling	0.383016	GNG7
Peptide Ligand-Binding Receptors	0.392303	MT-RNR2
Neurotransmitter Receptors and Postsynaptic Signal Transmission	0.401453	GNG7
Signaling by NOTCH	0.408974	MAML2
Leishmania Infection	0.460462	GNG7
Parasitic Infection Pathways	0.460462	GNG7
Diseases of Metabolism	0.485837	THSD7A
Transmission Across Chemical Synapses	0.492317	GNG7
Signaling by Nuclear Receptors	0.493604	GNG7
Signaling by WNT	0.514992	GNG7
Hemostasis	0.531874	CD109;GNG7
Class A 1 (Rhodopsin-like Receptors)	0.568525	MT-RNR2
Neuronal System	0.646365	GNG7
RHO GTPase Cycle	0.679944	TRIO
Signaling by Interleukins	0.681579	PTPN14
Post-translational Protein Modification	0.715823	CD109;THSD7A;SUMF1
Signaling by Receptor Tyrosine Kinases	0.743331	TNS3
Axon Guidance	0.746611	TRIO
Nervous System Development	0.763017	TRIO
Disease	0.794212	MAML2;GNG7;THSD7A;TENT4A
Signal Transduction	0.79965	TRIO;MAML2;MT-RNR2;GNG7;TNS3
Membrane Trafficking	0.800129	DENND3
Signaling by Rho GTPases	0.819315	TRIO
Signaling by Rho GTPases, Miro GTPases and RHOBTB3	0.826653	TRIO
Transport of Small Molecules	0.842112	GNG7
Vesicle-mediated Transport	0.853194	DENND3
Metabolism of Lipids	0.855468	SUMF1
Cytokine Signaling in Immune System	0.862083	PTPN14
Developmental Biology	0.869824	TRIO;MAML2
Infectious Disease	0.966429	GNG7
Immune System	0.996631	PTPN14
