# Supplementary material for: Venetoclax and hypomethylating agents synergize to increase cell death and metabolic remodeling in acute B-lymphoblastic leukemia cells
Source: Mol Metab. 2026 Jun 17;110:102402. doi: 10.1016/j.molmet.2026.102402 (PMC13326043; doi:10.1016/j.molmet.2026.102402)
Supplement: Multimedia component 6 [file mmc6.xlsx]

## Sheet: Reactome_Pathways_2024_table (1
Term	P-value	Genes
FASTK Family Proteins Regulate Processing and Stability of Mitochondrial RNAs	3.46531e-37	MT-ND6;MT-ND4L;MT-ND4;MT-ND5;MT-CO1;MT-ND2;MT-ND3;MT-ATP8;MT-ND1;MT-ATP6;MT-RNR2;MT-RNR1;MT-CO2;MT-CO3;MT-CYB
Mitochondrial RNA Degradation	2.89523e-34	MT-ND6;MT-ND4L;MT-ND4;MT-ND5;MT-CO1;MT-ND2;MT-ND3;MT-ATP8;MT-ND1;MT-ATP6;MT-RNR2;MT-RNR1;MT-CO2;MT-CO3;MT-CYB
tRNA Processing in the Mitochondrion	8.50476e-30	MT-ND6;MT-ND4L;MT-ND4;MT-ND5;MT-CO1;MT-ND2;MT-ND3;MT-ATP8;MT-ND1;MT-ATP6;MT-RNR2;MT-RNR1;MT-CO2;MT-CO3;MT-CYB
rRNA Processing in the Mitochondrion	4.64661e-28	MT-ND4L;MT-ND4;MT-ND5;MT-CO1;MT-ND2;MT-ND3;MT-ATP8;MT-ND1;MT-ATP6;MT-RNR2;MT-RNR1;MT-CO2;MT-CO3;MT-CYB
tRNA Processing	1.11303e-22	MT-ND6;MT-ND4L;MT-ND4;MT-ND5;MT-CO1;WDR4;MT-ND2;MT-ND3;MT-ATP8;MT-ND1;MT-ATP6;MT-RNR2;MT-RNR1;MT-CO2;MT-CO3;MT-CYB
rRNA Processing	4.70134e-16	MT-ND4L;MT-ND4;MT-ND5;MT-CO1;MT-ND2;MT-ND3;MT-ATP8;MT-ND1;MT-ATP6;MT-RNR2;MT-RNR1;MT-CO2;MT-CO3;MT-CYB
Aerobic Respiration and Respiratory Electron Transport	5.18772e-14	MT-ND6;MT-ND4;MT-ND5;MT-CO1;MT-ND2;MT-ND3;MT-ATP8;MT-ND1;MT-ATP6;MT-CO2;D2HGDH;MT-CO3;MT-CYB
Respiratory Electron Transport	5.56205e-12	MT-ND6;MT-ND4;MT-ND5;MT-CO1;MT-CO2;MT-CO3;MT-ND2;MT-CYB;MT-ND3;MT-ND1
Metabolism of RNA	2.42571e-11	MT-ND6;MT-ND4L;MT-ND4;MT-ND5;MT-CO1;WDR4;MT-ND2;MT-ND3;MT-ATP8;MT-ND1;MT-ATP6;MT-RNR2;MT-RNR1;MT-CO2;MT-CO3;MT-CYB
Mitochondrial Protein Degradation	4.26776e-09	MT-ND6;MT-ATP6;MT-ND5;MT-CO1;MT-CO2;MT-ND2;MT-ND1
Complex I Biogenesis	1.74156e-08	MT-ND6;MT-ND4;MT-ND5;MT-ND2;MT-ND3;MT-ND1
rRNA Modification in the Mitochondrion	0.000169863	MT-RNR2;MT-RNR1
Complex IV Assembly	0.000234905	MT-CO1;MT-CO2;MT-CO3
Cytoprotection by HMOX1	0.000433069	MT-CO1;MT-CO2;MT-CO3
Metabolism	0.000677876	MT-ND6;MT-ND4;MT-ND5;MT-CO1;MT-ND2;MT-ND3;MT-ATP8;MT-ND1;MT-ATP6;GNG7;MT-CO2;D2HGDH;MT-CO3;MT-CYB
Formation of ATP by Chemiosmotic Coupling	0.00113076	MT-ATP6;MT-ATP8
TP53 Regulates Metabolic Genes	0.00130025	MT-CO1;MT-CO2;MT-CO3
Transcriptional Regulation by TP53	0.00205272	TFDP1;MT-CO1;MT-CO2;MT-CO3;TAF4
Cristae Formation	0.00307785	MT-ATP6;MT-ATP8
Metabolism of Proteins	0.0117389	MT-ND6;MT-ATP6;HDAC4;MT-ND5;MT-CO1;MT-RNR2;GNG7;MT-RNR1;MT-CO2;MT-ND2;MT-ND1
Activation of NOXA and Translocation to Mitochondria	0.0124388	TFDP1
RUNX2 Regulates Chondrocyte Maturation	0.0124388	HDAC4
MET Interacts With TNS Proteins	0.0124388	TNS3
High Laminar Flow Shear Stress Activates Signaling by PIEZO1 and PECAM1 CDH5 KDR in Endothelial Cell	0.0129154	GNG7;PIEZO1
Cellular Response to Chemical Stress	0.0140464	MT-CO1;MT-CO2;MT-CO3
Mitochondrial Translation Elongation	0.0217736	MT-RNR2;MT-RNR1
Mitochondrial Translation Initiation	0.0217736	MT-RNR2;MT-RNR1
Mitochondrial Translation Termination	0.0217736	MT-RNR2;MT-RNR1
Activation of PUMA and Translocation to Mitochondria	0.0222806	TFDP1
Formyl Peptide Receptors Bind Formyl Peptides and Many Other Ligands	0.0222806	MT-RNR2
Cellular Responses to Stimuli	0.0225798	TFDP1;MT-CO1;GNG7;PIEZO1;MT-CO2;MT-CO3
Response of Endothelial Cells to Shear Stress	0.022675	GNG7;PIEZO1
Cellular Responses to Mechanical Stimuli	0.022675	GNG7;PIEZO1
Mitochondrial Biogenesis	0.0245234	MT-ATP6;MT-ATP8
Mitochondrial Translation	0.0245234	MT-RNR2;MT-RNR1
RUNX3 Regulates p14-ARF	0.0247259	HDAC4
Inhibition of Replication Initiation of Damaged DNA by RB1 E2F1	0.0320262	TFDP1
Transcription of E2F Targets Under Neg Control by P107 (RBL1) and P130 (RBL2) in Complex With HDAC1	0.0392729	TFDP1
Aberrant Regulation of Mitotic G1 S Transition in Cancer Due to RB1 Defects	0.0416767	TFDP1
Defective Binding of RB1 Mutants to E2F1,(E2F2, E2F3)	0.0416767	TFDP1
G Beta Gamma Signalling Through BTK	0.0440745	GNG7
TP53 Regulates Transcription of Genes Involved in G2 Cell Cycle Arrest	0.0440745	TFDP1
Prostacyclin Signalling Through Prostacyclin Receptor	0.0464665	GNG7
Transcription of E2F Targets Under Negative Control by DREAM Complex	0.0464665	TFDP1
G Beta Gamma Signalling Through CDC42	0.0488525	GNG7
G Beta Gamma Signalling Through PLC Beta	0.0488525	GNG7
Presynaptic Function of Kainate Receptors	0.0512328	GNG7
ADP Signalling Through P2Y Purinoceptor 12	0.0536072	GNG7
E2F Mediated Regulation of DNA Replication	0.0536072	TFDP1
G-protein Activation	0.0583386	GNG7
Thromboxane Signalling Through TP Receptor	0.0583386	GNG7
ADP Signalling Through P2Y Purinoceptor 1	0.0606955	GNG7
G Beta Gamma Signalling Through PI3Kgamma	0.0606955	GNG7
Complex III Assembly	0.0606955	MT-CYB
G0 and Early G1	0.0653922	TFDP1
Adrenaline,noradrenaline Inhibits Insulin Secretion	0.0677318	GNG7
Notch-HLH Transcription Pathway	0.0677318	HDAC4
Activation of G Protein Gated Potassium Channels	0.0700658	GNG7
G Protein Gated Potassium Channels	0.0700658	GNG7
G1 S-Specific Transcription	0.0700658	TFDP1
Inhibition of Voltage Gated Ca2+ Channels via Gbeta Gamma Subunits	0.0700658	GNG7
Activation of BH3-only Proteins	0.072394	TFDP1
Activation of Kainate Receptors Upon Glutamate Binding	0.072394	GNG7
SUMOylation of Intracellular Receptors	0.072394	HDAC4
RUNX2 Regulates Bone Development	0.0747165	HDAC4
Turbulent Flow Shear Stress Activates Signaling by PIEZO1 and Integrins in Endothelial Cells	0.0747165	PIEZO1
G-protein Beta Gamma Signalling	0.0770333	GNG7
Thrombin Signalling Through Proteinase Activated Receptors (PARs)	0.0770333	GNG7
Signal Amplification	0.0793444	GNG7
Glucagon Signaling in Metabolic Regulation	0.0793444	GNG7
Glucagon-type Ligand Receptors	0.0793444	GNG7
Transcriptional Regulation by E2F6	0.0816498	TFDP1
Oncogene Induced Senescence	0.0839496	TFDP1
Inwardly Rectifying K+ Channels	0.0839496	GNG7
Generic Transcription Pathway	0.0848919	HDAC4;TFDP1;MT-CO1;MT-CO2;MT-CO3;TAF4
Aberrant Regulation of Mitotic Cell Cycle Due to RB1 Defects	0.0862437	TFDP1
SMAD2 SMAD3 SMAD4 Heterotrimer Regulates Transcription	0.0862437	TFDP1
Cooperation of PDCL (PhLP1) and TRiC CCT in G-protein Beta Folding	0.0908151	GNG7
Diseases of Mitotic Cell Cycle	0.0908151	TFDP1
Signaling by NOTCH	0.0961285	HDAC4;TFDP1
MET Promotes Cell Motility	0.0976302	TNS3
Glucagon-like Peptide-1 (GLP1) Regulates Insulin Secretion	0.0998908	GNG7
ADORA2B Mediated Anti-Inflammatory Cytokines Production	0.102146	GNG7
tRNA Modification in the Nucleus and Cytosol	0.102146	WDR4
Activation of GABAB Receptors	0.102146	GNG7
GABA B Receptor Activation	0.102146	GNG7
Vasopressin Regulates Renal Water Homeostasis via Aquaporins	0.102146	GNG7
G Alpha (Q) Signalling Events	0.103954	MT-RNR2;GNG7
GPER1 Signaling	0.106639	GNG7
PKMTs Methylate Histone Lysines	0.108878	DOT1L
G1 Phase	0.111111	TFDP1
HIV Transcription Initiation	0.111111	TAF4
Cyclin D Associated Events in G1	0.111111	TFDP1
RNA Polymerase II HIV Promoter Escape	0.111111	TAF4
RNA Polymerase II Promoter Escape	0.111111	TAF4
RNA Polymerase II Transcription Initiation	0.111111	TAF4
RNA Polymerase II Transcription Initiation And Promoter Clearance	0.111111	TAF4
RNA Polymerase II Transcription Pre-Initiation And Promoter Opening	0.111111	TAF4
NOTCH1 Intracellular Domain Regulates Transcription	0.113338	HDAC4
G Alpha (Z) Signalling Events	0.113338	GNG7
TP53 Regulates Transcription of Cell Cycle Genes	0.11556	TFDP1
Transcriptional Activity of SMAD2 SMAD3 SMAD4 Heterotrimer	0.119988	TFDP1
RNA Polymerase II Transcription	0.121952	HDAC4;TFDP1;MT-CO1;MT-CO2;MT-CO3;TAF4
Aquaporin-mediated Transport	0.122193	GNG7
Intrinsic Pathway for Apoptosis	0.128778	TFDP1
Golgi Associated Vesicle Biogenesis	0.130962	GAK
Cellular Responses to Stress	0.133084	TFDP1;MT-CO1;MT-CO2;MT-CO3
SUMOylation of Chromatin Organization Proteins	0.135314	HDAC4
Signaling by NOTCH1 HD+PEST Domain Mutants in Cancer	0.135314	HDAC4
Signaling by NOTCH1 PEST Domain Mutants in Cancer	0.135314	HDAC4
Signaling by NOTCH1 in Cancer	0.135314	HDAC4
Constitutive Signaling by NOTCH1 HD+PEST Domain Mutants	0.135314	HDAC4
Constitutive Signaling by NOTCH1 PEST Domain Mutants	0.135314	HDAC4
Transcriptional Regulation of Granulopoiesis	0.135314	TFDP1
GABA Receptor Activation	0.139645	GNG7
Ca2+ Pathway	0.146101	GNG7
Transcription of the HIV Genome	0.163086	TAF4
trans-Golgi Network Vesicle Budding	0.165186	GAK
Pre-NOTCH Transcription and Translation	0.16728	TFDP1
Cyclin E Associated Events During G1 S Transition	0.16728	TFDP1
Signaling by NOTCH1	0.16937	HDAC4
Organelle Biogenesis and Maintenance	0.169891	MT-ATP6;MT-ATP8
Extra-nuclear Estrogen Signaling	0.171454	GNG7
Cyclin A Cdk2-associated Events at S Phase Entry	0.171454	TFDP1
Translation	0.174341	MT-RNR2;MT-RNR1
Regulation of Insulin Secretion	0.177676	GNG7
Signaling by MET	0.17974	TNS3
G Alpha (12 13) Signalling Events	0.181799	GNG7
RNA Polymerase II Pre-transcription Events	0.183852	TAF4
G Alpha (I) Signalling Events	0.186903	MT-RNR2;GNG7
Transcriptional Regulation by RUNX3	0.194046	HDAC4
Platelet Homeostasis	0.196069	GNG7
Pre-NOTCH Expression and Processing	0.200101	TFDP1
Opioid Signalling	0.20211	GNG7
Activation of HOX Genes During Differentiation	0.204114	MAFB
Activation of Anterior HOX Genes in Hindbrain Development During Early Embryogenesis	0.204114	MAFB
Chaperonin-mediated Protein Folding	0.204114	GNG7
Regulation of TP53 Activity Through Phosphorylation	0.206113	TAF4
Oxidative Stress Induced Senescence	0.210095	TFDP1
Signaling by TGF-beta Receptor Complex	0.210095	TFDP1
Class B 2 (Secretin Family Receptors)	0.210095	GNG7
Gene Expression (Transcription)	0.213924	HDAC4;TFDP1;MT-CO1;MT-CO2;MT-CO3;TAF4
Protein Folding	0.216033	GNG7
Potassium Channels	0.227777	GNG7
Transcriptional Regulation by RUNX2	0.233585	HDAC4
Integration of Energy Metabolism	0.237432	GNG7
G1 S Transition	0.261985	TFDP1
Beta-catenin Independent WNT Signaling	0.285763	GNG7
Mitotic G1 Phase and G1 S Transition	0.294707	TFDP1
Clathrin-mediated Endocytosis	0.305295	GAK
Late Phase of HIV Life Cycle	0.305295	TAF4
S Phase	0.313999	TFDP1
GPCR Ligand Binding	0.32637	MT-RNR2;GNG7
G Alpha (S) Signalling Events	0.327704	GNG7
HIV Life Cycle	0.327704	TAF4
Anti-inflammatory Response Favouring Leishmania Parasite Infection	0.329398	GNG7
Leishmania Parasite Growth and Survival	0.329398	GNG7
Regulation of TP53 Activity	0.331088	TAF4
Signaling by TGFB Family Members	0.332774	TFDP1
Cellular Senescence	0.342801	TFDP1
Apoptosis	0.344458	TFDP1
SUMO E3 Ligases SUMOylate Target Proteins	0.347759	HDAC4
SUMOylation	0.357566	HDAC4
ESR-mediated Signaling	0.383016	GNG7
Peptide Ligand-Binding Receptors	0.392303	MT-RNR2
Programmed Cell Death	0.398418	TFDP1
Neurotransmitter Receptors and Postsynaptic Signal Transmission	0.401453	GNG7
HIV Infection	0.435293	TAF4
Chromatin Modifying Enzymes	0.450808	DOT1L
Chromatin Organization	0.450808	DOT1L
Parasitic Infection Pathways	0.460462	GNG7
Leishmania Infection	0.460462	GNG7
GPCR Downstream Signalling	0.472669	MT-RNR2;GNG7
Platelet Activation, Signaling and Aggregation	0.483222	GNG7
Transmission Across Chemical Synapses	0.492317	GNG7
Signaling by Nuclear Receptors	0.493604	GNG7
Signaling by WNT	0.514992	GNG7
Signaling by GPCR	0.531104	MT-RNR2;GNG7
Class A 1 (Rhodopsin-like Receptors)	0.568525	MT-RNR2
Neuronal System	0.646365	GNG7
Diseases of Signal Transduction by Growth Factor Receptors and Second Messengers	0.680762	HDAC4
Cell Cycle, Mitotic	0.72979	TFDP1
Signaling by Receptor Tyrosine Kinases	0.743331	TNS3
Disease	0.794212	HDAC4;TFDP1;GNG7;TAF4
Signal Transduction	0.79965	HDAC4;TFDP1;MT-RNR2;GNG7;TNS3
Membrane Trafficking	0.800129	GAK
Cell Cycle	0.80823	TFDP1
Hemostasis	0.834988	GNG7
Transport of Small Molecules	0.842112	GNG7
Infectious Disease	0.848381	GNG7;TAF4
Vesicle-mediated Transport	0.853194	GAK
Developmental Biology	0.869824	TFDP1;MAFB
Viral Infection Pathways	0.928948	TAF4
Post-translational Protein Modification	0.97733	HDAC4
