# Supplementary material for: Venetoclax and hypomethylating agents synergize to increase cell death and metabolic remodeling in acute B-lymphoblastic leukemia cells
Source: Mol Metab. 2026 Jun 17;110:102402. doi: 10.1016/j.molmet.2026.102402 (PMC13326043; doi:10.1016/j.molmet.2026.102402)
Supplement: Multimedia component 7 [file mmc7.xlsx]

## Sheet: Reactome_Pathways_2024_table (3
Term	P-value	Genes
Metal Sequestration by Antimicrobial Proteins	0.0041075	S100A9;LTF
Erythrocytes Take up Oxygen and Release Carbon Dioxide	0.0074971	HBB;HBA1
Transcriptional Regulation of Granulopoiesis	0.0167873	H2AJ;TFDP1;CEBPE;H2AC4
O2 CO2 Exchange in Erythrocytes	0.016899	HBB;HBA1
Erythrocytes Take up Carbon Dioxide and Release Oxygen	0.016899	HBB;HBA1
RMTs Methylate Histone Arginines	0.0476946	H2AJ;H2AC25;H2AC4
RHO GTPases Activate NADPH Oxidases	0.0618928	CYBB;S100A9
Cytoprotection by HMOX1	0.0784526	HBB;BLVRB;HBA1
Meiotic Synapsis	0.0784526	H2AJ;H2AC4;LMNA
Metabolism of Porphyrins	0.0811437	ALAD;BLVRB
Activation of NOXA and Translocation to Mitochondria	0.0819329	TFDP1
RNA Polymerase I Promoter Opening	0.0966198	H2AJ;H2AC4
Metalloprotease DUBs	0.0966198	H2AC25;H2AC4
Mtb Iron Assimilation by Chelation	0.097498	LTF
Packaging Of Telomere Ends	0.101951	H2AJ;H2AC4
DNA Methylation	0.107362	H2AJ;H2AC4
IkBA Variant Leads to EDA-ID	0.1128	NFKBIA
Activated PKN1 Stimulates Transcription of AR (Androgen Receptor) Regulated Genes KLK2 and KLK3	0.118404	H2AJ;H2AC4
Diseases Associated With the TLR Signaling Cascade	0.118404	NFKBIA;S100A9
Diseases of Immune System	0.118404	NFKBIA;S100A9
Cleavage of the Damaged Purine	0.124027	H2AJ;H2AC4
ROS and RNS Production in Phagocytes	0.124027	CYBB;MPO
Recognition and Association of DNA Glycosylase With Site Containing an Affected Purine	0.124027	H2AJ;H2AC4
Depurination	0.124027	H2AJ;H2AC4
Pre-NOTCH Transcription and Translation	0.126933	H2AJ;TFDP1;H2AC4
Noncanonical Activation of NOTCH3	0.127843	PSENEN
Cross-presentation of Particulate Exogenous Antigens (Phagosomes)	0.127843	CYBB
Assembly of the ORC Complex at the Origin of Replication	0.129713	H2AJ;H2AC4
Glutathione Conjugation	0.129713	GSTM3;GCLM
Chromatin Modifications During the Maternal to Zygotic Transition (MZT)	0.14126	H2AJ;H2AC4
Regulation of Endogenous Retroelements by the Human Silencing Hub (HUSH) Complex	0.14126	H2AJ;H2AC4
SIRT1 Negatively Regulates rRNA Expression	0.14126	H2AJ;H2AC4
Activation of PUMA and Translocation to Mitochondria	0.142632	TFDP1
Formyl Peptide Receptors Bind Formyl Peptides and Many Other Ligands	0.142632	ANXA1
Diseases of Programmed Cell Death	0.146326	H2AJ;H2AC4;LMNA
PRC2 Methylates Histones and DNA	0.153015	H2AJ;H2AC4
Cleavage of the Damaged Pyrimidine	0.153015	H2AJ;H2AC4
Defective Pyroptosis	0.153015	H2AJ;H2AC4
Recognition and Association of DNA Glycosylase With Site Containing an Affected Pyrimidine	0.153015	H2AJ;H2AC4
Depyrimidination	0.153015	H2AJ;H2AC4
Amyloid Fiber Formation	0.154339	PSENEN;H2AC4;LTF
Acetylcholine Regulates Insulin Secretion	0.157171	MARCKS
Condensation of Prophase Chromosomes	0.158963	H2AJ;H2AC4
Base-Excision Repair, AP Site Formation	0.164952	H2AJ;H2AC4
NOTCH4 Activation and Transmission of Signal to the Nucleus	0.171464	PSENEN
Regulated Proteolysis of p75NTR	0.171464	PSENEN
TGFBR3 PTM Regulation	0.171464	PSENEN
Metallothioneins Bind Metals	0.171464	MT1M
ERCC6 (CSB) and EHMT2 (G9a) Positively Regulate rRNA Expression	0.177046	H2AJ;H2AC4
SUMOylation of Immune Response Proteins	0.185516	NFKBIA
Heme Signaling	0.189272	HBB;HBA1
Inhibition of DNA Recombination at Telomere	0.189272	H2AJ;H2AC4
Pre-NOTCH Expression and Processing	0.191944	H2AJ;TFDP1;H2AC4
Meiosis	0.191944	H2AJ;H2AC4;LMNA
NF-kB Is Activated and Signals Survival	0.199329	NFKBIA
Glutathione Synthesis and Recycling	0.199329	GCLM
Synthesis, Secretion, and Inactivation of Glucose-dependent Insulinotropic Polypeptide (GIP)	0.199329	SEC11C
Inhibition of Replication Initiation of Damaged DNA by RB1 E2F1	0.199329	TFDP1
Activation of HOX Genes During Differentiation	0.200597	H2AJ;MAFB;H2AC4
Activation of Anterior HOX Genes in Hindbrain Development During Early Embryogenesis	0.200597	H2AJ;MAFB;H2AC4
Scavenging of Heme From Plasma	0.204957	HBB;HBA1;HPR
Response to Metal Ions	0.21291	MT1M
Glycogen Breakdown (Glycogenolysis)	0.21291	PYGL
Heme Biosynthesis	0.21291	ALAD
Oxidative Stress Induced Senescence	0.213743	H2AJ;TFDP1;H2AC4
Depolymerization of the Nuclear Lamina	0.22626	LMNA
Nucleosome Assembly	0.226526	H2AJ;H2AC4
Deposition of New CENPA-containing Nucleosomes at the Centromere	0.226526	H2AJ;H2AC4
p75NTR Signals via NF-kB	0.239385	NFKBIA
NRIF Signals Cell Death From the Nucleus	0.239385	PSENEN
Heme Degradation	0.239385	BLVRB
Transcription of E2F Targets Under Neg Control by P107 (RBL1) and P130 (RBL2) in Complex With HDAC1	0.239385	TFDP1
Meiotic Recombination	0.251647	H2AJ;H2AC4
Aberrant Regulation of Mitotic G1 S Transition in Cancer Due to RB1 Defects	0.252287	TFDP1
RIP-mediated NFkB Activation via ZBP1	0.252287	NFKBIA
Defective Binding of RB1 Mutants to E2F1,(E2F2, E2F3)	0.252287	TFDP1
Cellular Response to Chemical Stress	0.258772	HBB;CYBB;BLVRB;HBA1;GCLM
B-WICH Complex Positively Regulates rRNA Expression	0.264241	H2AJ;H2AC4
RNA Polymerase I Promoter Escape	0.264241	H2AJ;H2AC4
TP53 Regulates Transcription of Genes Involved in G2 Cell Cycle Arrest	0.264972	TFDP1
DNA Damage Telomere Stress Induced Senescence	0.270539	H2AJ;H2AC4
Formation of the Beta-Catenin TCF Transactivating Complex	0.270539	H2AJ;H2AC4
HDACs Deacetylate Histones	0.270539	H2AC25;H2AC4
MyD88 Deficiency (TLR2 4)	0.277442	S100A9
NFE2L2 Regulating Anti-Oxidant Detoxification Enzymes	0.277442	GCLM
Synthesis, Secretion, and Deacylation of Ghrelin	0.277442	SEC11C
Initiation of Nuclear Envelope (NE) Reformation	0.277442	LMNA
Transcription of E2F Targets Under Negative Control by DREAM Complex	0.277442	TFDP1
Microtubule-dependent Trafficking of Connexons From Golgi to the Plasma Membrane	0.277442	TUBA4A
RHO GTPases Activate PKNs	0.283129	H2AJ;H2AC4
IRAK4 Deficiency (TLR2 4)	0.289701	S100A9
Transport of Connexons to the Plasma Membrane	0.289701	TUBA4A
Mitotic Prophase	0.290889	H2AJ;H2AC4;LMNA
Neutrophil Degranulation	0.293736	RAP2C;ALAD;HBB;CYBB;PYGL;S100A9;MPO;S100A11;CKAP4;LTF
ZBP1(DAI) Mediated Induction of Type I IFNs	0.301752	NFKBIA
Synthesis, Secretion, and Inactivation of Glucagon-like Peptide-1 (GLP-1)	0.301752	SEC11C
RUNX1 Regulates Genes Involved in Megakaryocyte Differentiation and Platelet Function	0.301973	H2AJ;H2AC4
Regulation of Endogenous Retroelements by Piwi-interacting RNAs (piRNAs)	0.308237	H2AJ;H2AC4
Neurodegenerative Diseases	0.3136	LMNA
Post-chaperonin Tubulin Folding Pathway	0.3136	TUBA4A
Chaperone Mediated Autophagy	0.3136	HBB
Deregulated CDK5 Triggers Multiple Neurodegenerative Pathways in Alzheimer's Disease Models	0.3136	LMNA
Regulation of TLR by Endogenous Ligand	0.3136	S100A9
E2F Mediated Regulation of DNA Replication	0.3136	TFDP1
RNA Polymerase III Transcription Termination	0.325247	NFIA
RUNX2 Regulates Osteoblast Differentiation	0.336698	MAF
Incretin Synthesis, Secretion, and Inactivation	0.336698	SEC11C
Synthesis of Very Long-Chain Fatty acyl-CoAs	0.336698	ELOVL7
Maturation of hRSV A Proteins	0.336698	SEC11C
Base Excision Repair	0.339363	H2AJ;H2AC4
Binding and Uptake of Ligands by Scavenger Receptors	0.341887	HBB;HPR;HBA1
NOTCH2 Activation and Transmission of Signal to the Nucleus	0.347954	PSENEN
NOTCH3 Activation and Transmission of Signal to the Nucleus	0.347954	PSENEN
Complex III Assembly	0.347954	UQCC2
Defective Intrinsic Pathway for Apoptosis	0.347954	LMNA
Formation of Tubulin Folding Intermediates by CCT TriC	0.347954	TUBA4A
Glycogen Metabolism	0.347954	PYGL
TRAF6 Mediated NF-kB Activation	0.347954	NFKBIA
Nuclear Envelope (NE) Reassembly	0.363952	LMNA;TUBA4A
Positive Epigenetic Regulation of rRNA Expression	0.363952	H2AJ;H2AC4
Transcriptional Regulation by Small RNAs	0.363952	H2AJ;H2AC4
Reproduction	0.365027	H2AJ;H2AC4;LMNA
Prefoldin Mediated Transfer of Substrate to CCT TriC	0.369899	TUBA4A
G0 and Early G1	0.369899	TFDP1
NoRC Negatively Regulates rRNA Expression	0.370047	H2AJ;H2AC4
Regulation of Endogenous Retroelements by KRAB-ZFP Proteins	0.370047	H2AJ;H2AC4
Activation of AMPK Downstream of NMDARs	0.380594	TUBA4A
RNA Polymerase I Promoter Clearance	0.388187	H2AJ;H2AC4
G1 S-Specific Transcription	0.391107	TFDP1
RNA Polymerase I Transcription	0.400152	H2AJ;H2AC4
Senescence-Associated Secretory Phenotype (SASP)	0.400152	H2AJ;H2AC4
Activation of BH3-only Proteins	0.401443	TFDP1
Respiratory Syncytial Virus (RSV) Genome Replication, Transcription and Translation	0.401443	SEC11C
Surfactant Metabolism	0.401443	CKAP4
Synthesis of Active Ubiquitin Roles of E1 and E2 Enzymes	0.401443	UBE2E3
Negative Epigenetic Regulation of rRNA Expression	0.406094	H2AJ;H2AC4
UCH Proteinases	0.406094	H2AC25;H2AC4
Activated NOTCH1 Transmits Signal to the Nucleus	0.411604	PSENEN
RHO GTPases Activate IQGAPs	0.411604	TUBA4A
RUNX2 Regulates Bone Development	0.411604	MAF
Sealing of the Nuclear Envelope (NE) by ESCRT-III	0.411604	TUBA4A
Turbulent Flow Shear Stress Activates Signaling by PIEZO1 and Integrins in Endothelial Cells	0.411604	NFKBIA
Nuclear Signaling by ERBB4	0.421592	PSENEN
Cooperation of Prefoldin and TriC CCT in Actin and Tubulin Folding	0.421592	TUBA4A
RUNX1 Regulates Transcription of Genes Involved in Differentiation of HSCs	0.423746	H2AJ;H2AC4
Late Endosomal Microautophagy	0.441066	HBB
Transcriptional Regulation by E2F6	0.441066	TFDP1
Metabolic Disorders of Biological Oxidation Enzymes	0.441066	GCLM
Oncogene Induced Senescence	0.450556	TFDP1
Latent Infection - Other Responses of Mtb to Phagocytosis	0.450556	LTF
Aberrant Regulation of Mitotic Cell Cycle Due to RB1 Defects	0.459885	TFDP1
Detoxification of Reactive Oxygen Species	0.459885	CYBB
SMAD2 SMAD3 SMAD4 Heterotrimer Regulates Transcription	0.459885	TFDP1
Signaling by NOTCH2	0.459885	PSENEN
Telomere Maintenance	0.463835	H2AJ;H2AC4
Fatty acyl-CoA Biosynthesis	0.469056	ELOVL7
Gap Junction Assembly	0.469056	TUBA4A
Signaling by NOTCH	0.47411	PSENEN;H2AJ;TFDP1;H2AC4
Apoptotic Cleavage of Cellular Proteins	0.478073	LMNA
Diseases of Mitotic Cell Cycle	0.478073	TFDP1
Antimicrobial Peptides	0.48051	S100A9;LTF
Antigen processing-Cross Presentation	0.485997	CYBB;S100A9
NGF-stimulated Transcription	0.486936	ID2
P75 NTR Receptor-Mediated Signalling	0.496863	NFKBIA;PSENEN
RNA Polymerase III Abortive And Retractive Initiation	0.504215	NFIA
RNA Polymerase III Transcription	0.504215	NFIA
Deactivation of the Beta-Catenin Transactivating Complex	0.512636	SOX6
RND3 GTPase Cycle	0.512636	CKAP4
Assembly of the Pre-Replicative Complex	0.512885	H2AJ;H2AC4
Aggrephagy	0.520914	TUBA4A
Assembly and Cell Surface Presentation of NMDA Receptors	0.520914	TUBA4A
RND2 GTPase Cycle	0.520914	CKAP4
Epigenetic Regulation of Adipogenesis Genes by MLL3 and MLL4 Complexes	0.523379	H2AJ;H2AC4
Epigenetic Regulation of Gene Expression by MLL3 and MLL4 Complexes	0.523379	H2AJ;H2AC4
MLL4 and MLL3 Complexes Regulate Expression of PPARG Targets in Adipogenesis and Hepatic Steatosis	0.523379	H2AJ;H2AC4
Smooth Muscle Contraction	0.529052	ANXA1
Carboxyterminal Post-Translational Modifications of Tubulin	0.537052	TUBA4A
TAK1-dependent IKK and NF-kappa-B Activation	0.537052	NFKBIA
Cellular Senescence	0.540311	H2AJ;TFDP1;H2AC4
HATs Acetylate Histones	0.548941	H2AC25;H2AC4
RHO GTPase Effectors	0.550196	H2AJ;H2AC4;CYBB;S100A9;TUBA4A
Cyclin D Associated Events in G1	0.552648	TFDP1
G1 Phase	0.552648	TFDP1
Maternal to Zygotic Transition (MZT)	0.553937	H2AJ;H2AC4
Recycling Pathway of L1	0.560249	TUBA4A
Gap Junction Trafficking	0.560249	TUBA4A
Phase II - Conjugation of Compounds	0.563811	GSTM3;GCLM
Regulation of Endogenous Retroelements	0.563811	H2AJ;H2AC4
XBP1(S) Activates Chaperone Genes	0.567721	LMNA
Signaling by NOTCH3	0.567721	PSENEN
Signaling by TGFBR3	0.567721	PSENEN
TP53 Regulates Transcription of Cell Cycle Genes	0.567721	TFDP1
EPH-ephrin Mediated Repulsion of Cells	0.582286	PSENEN
Gap Junction Trafficking and Regulation	0.582286	TUBA4A
IRE1alpha Activates Chaperones	0.582286	LMNA
Transcriptional Activity of SMAD2 SMAD3 SMAD4 Heterotrimer	0.582286	TFDP1
MyD88 MAL(TIRAP) Cascade Initiated on Plasma Membrane	0.583087	NFKBIA;S100A9
Toll Like Receptor TLR6 TLR2 Cascade	0.583087	NFKBIA;S100A9
Apoptotic Execution Phase	0.589385	LMNA
COPI-independent Golgi-to-ER Retrograde Traffic	0.589385	TUBA4A
Nuclear Envelope Breakdown	0.596363	LMNA
Intraflagellar Transport	0.596363	TUBA4A
DNA Replication Pre-Initiation	0.597128	H2AJ;H2AC4
Toll Like Receptor 2 (TLR2) Cascade	0.597128	NFKBIA;S100A9
Toll Like Receptor TLR1 TLR2 Cascade	0.597128	NFKBIA;S100A9
Chromosome Maintenance	0.601729	H2AJ;H2AC4
SRP-dependent Cotranslational Protein Targeting to Membrane	0.601729	RPL26L1;SEC11C
Activation of NF-kappaB in B Cells	0.603223	NFKBIA
SARS-CoV-1 Activates Modulates Innate Immune Responses	0.603223	NFKBIA
Intrinsic Pathway for Apoptosis	0.609966	TFDP1
Estrogen-dependent Gene Expression	0.610812	H2AJ;H2AC4
HSP90 Chaperone Cycle for Steroid Hormone Receptors (SHR) in the Presence of Ligand	0.616595	TUBA4A
TCF Dependent Signaling in Response to WNT	0.624164	H2AJ;H2AC4;SOX6
Ub-specific Processing Proteases	0.627717	NFKBIA;H2AC25;H2AC4
Constitutive Signaling by NOTCH1 HD+PEST Domain Mutants	0.629519	PSENEN
Constitutive Signaling by NOTCH1 PEST Domain Mutants	0.629519	PSENEN
Signaling by ERBB4	0.629519	PSENEN
Signaling by NOTCH1 HD+PEST Domain Mutants in Cancer	0.629519	PSENEN
Signaling by NOTCH1 PEST Domain Mutants in Cancer	0.629519	PSENEN
Signaling by NOTCH1 in Cancer	0.629519	PSENEN
Iron Uptake and Transport	0.635817	ALAD
Nuclear Events (Kinase and Transcription Factor Activation)	0.648094	ID2
Kinesins	0.654077	TUBA4A
Cytosolic Sensors of Pathogen-Associated DNA	0.665741	NFKBIA
Gene Silencing by RNA	0.666013	H2AJ;H2AC4
Epigenetic Regulation by WDR5-containing Histone Modifying Complexes	0.669987	H2AJ;H2AC4
Signaling by BRAF and RAF1 Fusions	0.671424	LMNA
The Role of GTSE1 in G2 M Progression After G2 Checkpoint	0.671424	TUBA4A
HCMV Early Events	0.678226	H2AC25;H2AC4;TUBA4A
Downstream Signaling Events of B Cell Receptor (BCR)	0.687904	NFKBIA
Loss of Nlp From Mitotic Centrosomes	0.693212	TUBA4A
Loss of Proteins Required for Interphase Microtubule Organization From the Centrosome	0.693212	TUBA4A
DNA Replication	0.700415	H2AJ;H2AC4
Translocation of SLC2A4 (GLUT4) to the Plasma Membrane	0.70356	TUBA4A
AURKA Activation by TPX2	0.708602	TUBA4A
Signaling by NOTCH4	0.708602	PSENEN
Cyclin E Associated Events During G1 S Transition	0.713559	TFDP1
Toll Like Receptor 4 (TLR4) Cascade	0.718228	NFKBIA;S100A9
Signaling by NOTCH1	0.718432	PSENEN
Cyclin A Cdk2-associated Events at S Phase Entry	0.723223	TFDP1
Cell Death Signalling via NRAGE, NRIF and NADE	0.727932	PSENEN
Protein Ubiquitination	0.732561	UBE2E3
Regulation of Insulin Secretion	0.737111	MARCKS
Cellular Responses to Stimuli	0.743053	H2AC4;MT1M;HBB;CYBB;HBA1;TUBA4A;NFKBIA;H2AJ;TFDP1;LMNA;BLVRB;GCLM;RPL26L1
PKR-mediated Signaling	0.745982	TUBA4A
Post NMDA Receptor Activation Events	0.745982	TUBA4A
ER-Phagosome Pathway	0.745982	S100A9
Death Receptor Signaling	0.748047	NFKBIA;PSENEN
Centrosome Maturation	0.750305	TUBA4A
Recruitment of Mitotic Centrosome Proteins and Complexes	0.750305	TUBA4A
Autophagy	0.751188	HBB;TUBA4A
Factors Involved in Megakaryocyte Development and Platelet Production	0.751188	HBB;TUBA4A
Oncogenic MAPK Signaling	0.754555	LMNA
Infection With Mycobacterium Tuberculosis	0.754555	LTF
Signaling by TGFB Family Members	0.760409	PSENEN;TFDP1
Peptide Hormone Metabolism	0.770844	SEC11C
DDX58 IFIH1-mediated Induction of Interferon-Alpha Beta	0.770844	NFKBIA
Chromatin Modifying Enzymes	0.771094	H2AJ;H2AC25;H2AC4
Chromatin Organization	0.771094	H2AJ;H2AC25;H2AC4
Nuclear Events Mediated by NFE2L2	0.774745	GCLM
CLEC7A (Dectin-1) Signaling	0.774745	NFKBIA
Regulation of PLK1 Activity at G2 M Transition	0.774745	TUBA4A
RAC2 GTPase Cycle	0.778579	CYBB
Apoptosis	0.780782	TFDP1;LMNA
Selective Autophagy	0.782349	TUBA4A
Cellular Responses to Stress	0.783887	H2AJ;TFDP1;H2AC4;LMNA;HBB;CYBB;BLVRB;HBA1;GCLM;TUBA4A;RPL26L1
HCMV Late Events	0.789039	H2AC25;H2AC4
Chaperonin-mediated Protein Folding	0.789697	TUBA4A
Downstream TCR Signaling	0.789697	NFKBIA
EPH-Ephrin Signaling	0.793278	PSENEN
Activation of NMDA Receptors and Postsynaptic Events	0.796798	TUBA4A
Cellular Responses to Mechanical Stimuli	0.796798	NFKBIA
Response of Endothelial Cells to Shear Stress	0.796798	NFKBIA
Toll-like Receptor Cascades	0.797022	NFKBIA;S100A9
Peptide Chain Elongation	0.800259	RPL26L1
RAC3 GTPase Cycle	0.800259	CYBB
Recruitment of NuMA to Mitotic Centrosomes	0.800259	TUBA4A
Signaling by TGF-beta Receptor Complex	0.800259	TFDP1
Unfolded Protein Response (UPR)	0.80366	LMNA
Anchoring of the Basal Body to the Plasma Membrane	0.810291	TUBA4A
Protein Folding	0.810291	TUBA4A
MyD88 Cascade Initiated on Plasma Membrane	0.813522	NFKBIA
Eukaryotic Translation Termination	0.813522	RPL26L1
Selenocysteine Synthesis	0.813522	RPL26L1
Toll Like Receptor 10 (TLR10) Cascade	0.813522	NFKBIA
Toll Like Receptor 5 (TLR5) Cascade	0.813522	NFKBIA
Eukaryotic Translation Elongation	0.816699	RPL26L1
Hedgehog 'Off' State	0.816699	TUBA4A
VEGFA-VEGFR2 Pathway	0.816699	CYBB
HCMV Infection	0.817953	H2AC25;H2AC4;TUBA4A
Nonsense Mediated Decay (NMD) Independent of the Exon Junction Complex (EJC)	0.819821	RPL26L1
COPI-dependent Golgi-to-ER Retrograde Traffic	0.82289	TUBA4A
COPI-mediated Anterograde Transport	0.82289	TUBA4A
Interleukin-1 Signaling	0.825908	NFKBIA
TRAF6 Mediated Induction of NFkB and MAP Kinases Upon TLR7 8 or 9 Activation	0.825908	NFKBIA
Viral mRNA Translation	0.825908	RPL26L1
MyD88 Dependent Cascade Initiated on Endosome	0.828874	NFKBIA
Deubiquitination	0.835404	NFKBIA;H2AC25;H2AC4
Response of EIF2AK4 (GCN2) to Amino Acid Deficiency	0.837473	RPL26L1
Formation of a Pool of Free 40S Subunits	0.837473	RPL26L1
Toll Like Receptor 3 (TLR3) Cascade	0.837473	NFKBIA
Transcriptional Regulation by RUNX2	0.837473	MAF
ESR-mediated Signaling	0.839528	H2AJ;H2AC4
Post-translational Protein Phosphorylation	0.840242	CKAP4
Toll Like Receptor 7 8 (TLR7 8) Cascade	0.840242	NFKBIA
Signaling by VEGF	0.842965	CYBB
Integration of Energy Metabolism	0.842965	MARCKS
MyD88-independent TLR4 Cascade	0.848271	NFKBIA
TRIF (TICAM1)-mediated TLR4 Signaling	0.848271	NFKBIA
Toll Like Receptor 9 (TLR9) Cascade	0.848271	NFKBIA
SARS-CoV-1-host Interactions	0.853399	NFKBIA
Interleukin-4 and Interleukin-13 Signaling	0.853399	ANXA1
TCR Signaling	0.855898	NFKBIA
Programmed Cell Death	0.859506	TFDP1;LMNA
Transcriptional Regulation by RUNX1	0.859506	H2AJ;H2AC4
Signaling by NTRK1 (TRKA)	0.860769	ID2
EML4 and NUDC in Mitotic Spindle Formation	0.863143	TUBA4A
L13a-mediated Translational Silencing of Ceruloplasmin Expression	0.863143	RPL26L1
GTP Hydrolysis and Joining of the 60S Ribosomal Subunit	0.865476	RPL26L1
Signaling by WNT	0.86757	H2AJ;H2AC4;SOX6
KEAP1-NFE2L2 Pathway	0.870024	GCLM
Nonsense Mediated Decay (NMD) Enhanced by the Exon Junction Complex (EJC)	0.87224	RPL26L1
Nonsense-Mediated Decay (NMD)	0.87224	RPL26L1
L1CAM Interactions	0.87224	TUBA4A
G1 S Transition	0.874419	TFDP1
Selenoamino Acid Metabolism	0.876561	RPL26L1
M Phase	0.878524	H2AJ;H2AC4;LMNA;TUBA4A
Cap-dependent Translation Initiation	0.880735	RPL26L1
Regulation of IGF Transport and Uptake by Insulin-like Growth Factor Binding Proteins (IGFBPs)	0.880735	CKAP4
Eukaryotic Translation Initiation	0.880735	RPL26L1
Resolution of Sister Chromatid Cohesion	0.884769	TUBA4A
MHC Class II Antigen Presentation	0.884769	TUBA4A
Platelet Degranulation	0.888666	TUBA4A
Mitotic Anaphase	0.891328	LMNA;TUBA4A
Mitotic Metaphase and Anaphase	0.892803	LMNA;TUBA4A
Biological Oxidations	0.892803	GSTM3;GCLM
C-type Lectin Receptors (CLRs)	0.894268	NFKBIA
Respiratory Syncytial Virus Infection Pathway	0.897845	SEC11C
Response to Elevated Platelet Cytosolic Ca2+	0.897845	TUBA4A
Signaling by NTRKs	0.899588	ID2
Golgi-to-ER Retrograde Transport	0.901301	TUBA4A
Signaling by Hedgehog	0.902986	TUBA4A
Mitotic G1 Phase and G1 S Transition	0.907868	TFDP1
RHO GTPases Activate Formins	0.907868	TUBA4A
Interleukin-1 Family Signaling	0.909441	NFKBIA
Bacterial Infection Pathways	0.914	LTF
Macroautophagy	0.914	TUBA4A
FCERI Mediated NF-kB Activation	0.919724	NFKBIA
Influenza Viral RNA Transcription and Replication	0.922442	RPL26L1
S Phase	0.923767	TFDP1
ER to Golgi Anterograde Transport	0.930058	TUBA4A
SARS-CoV-1 Infection	0.932427	NFKBIA
Antiviral Mechanism by IFN-stimulated Genes	0.933582	TUBA4A
Respiratory Electron Transport	0.933582	UQCC2
Cellular Response to Starvation	0.936928	RPL26L1
Signaling by the B Cell Receptor (BCR)	0.938006	NFKBIA
Cell Cycle, Mitotic	0.939751	H2AJ;TFDP1;H2AC4;LMNA;TUBA4A
Regulation of Expression of SLITs and ROBOs	0.940107	RPL26L1
Influenza Infection	0.945053	RPL26L1
Signaling by Nuclear Receptors	0.945159	H2AJ;H2AC4
SUMO E3 Ligases SUMOylate Target Proteins	0.945992	NFKBIA
Fatty Acid Metabolism	0.951301	ELOVL7
SUMOylation	0.951301	NFKBIA
Separation of Sister Chromatids	0.952133	TUBA4A
Class I MHC Mediated Antigen Processing & Presentation	0.953696	UBE2E3;CYBB;S100A9
RAC1 GTPase Cycle	0.957578	CYBB
G2 M Transition	0.957578	TUBA4A
Mitotic G2-G2 M Phases	0.959017	TUBA4A
Transport to the Golgi and Subsequent Modification	0.959017	TUBA4A
Epigenetic Regulation of Gene Expression	0.959414	H2AJ;H2AC4
Major Pathway of rRNA Processing in the Nucleolus and Cytosol	0.961085	RPL26L1
Translation	0.965391	RPL26L1;SEC11C
Fc Epsilon Receptor (FCERI) Signaling	0.966104	NFKBIA
Peptide Ligand-Binding Receptors	0.966685	ANXA1
rRNA Processing in the Nucleus and Cytosol	0.967255	RPL26L1
Cilium Assembly	0.967816	TUBA4A
Mitotic Prometaphase	0.96944	TUBA4A
Muscle Contraction	0.969964	ANXA1
Neurotransmitter Receptors and Postsynaptic Signal Transmission	0.969964	TUBA4A
Intra-Golgi and Retrograde Golgi-to-ER Traffic	0.969964	TUBA4A
DNA Repair	0.970084	H2AJ;H2AC4
Signaling by ROBO Receptors	0.972921	RPL26L1
Signaling by Rho GTPases	0.973212	H2AJ;H2AC4;CYBB;S100A9;TUBA4A;CKAP4
G Alpha (Q) Signalling Events	0.976821	ANXA1
Signaling by Rho GTPases, Miro GTPases and RHOBTB3	0.977483	H2AJ;H2AC4;CYBB;S100A9;TUBA4A;CKAP4
rRNA Processing	0.983021	RPL26L1
Cell Cycle	0.986608	H2AJ;TFDP1;H2AC4;LMNA;TUBA4A
Innate Immune System	0.988238	RAP2C;NFKBIA;ALAD;HBB;CYBB;PYGL;S100A9;MPO;S100A11;CKAP4;LTF
Aerobic Respiration and Respiratory Electron Transport	0.988597	UQCC2
Platelet Activation, Signaling and Aggregation	0.988985	TUBA4A
Diseases of Metabolism	0.98936	GCLM
Transmission Across Chemical Synapses	0.990243	TUBA4A
Interferon Signaling	0.991936	TUBA4A
Metabolism of Carbohydrates	0.99322	PYGL
Antigen Processing Ubiquitination & Proteasome Degradation	0.99389	UBE2E3
Organelle Biogenesis and Maintenance	0.993995	TUBA4A
Asparagine N-linked Glycosylation	0.994863	TUBA4A
Signaling by Receptor Tyrosine Kinases	0.994875	PSENEN;ID2;CYBB
Axon Guidance	0.995225	PSENEN;TUBA4A;RPL26L1
G Alpha (I) Signalling Events	0.995682	ANXA1
RHO GTPase Cycle	0.996265	CYBB;CKAP4
Diseases of Signal Transduction by Growth Factor Receptors and Second Messengers	0.996322	PSENEN;LMNA
Signaling by Interleukins	0.996379	NFKBIA;ANXA1
Nervous System Development	0.996701	PSENEN;TUBA4A;RPL26L1
Class A 1 (Rhodopsin-like Receptors)	0.996786	ANXA1
Metabolism of Amino Acids and Derivatives	0.997918	RPL26L1
Transcriptional Regulation by TP53	0.998058	TFDP1
Vesicle-mediated Transport	0.998963	HBB;HPR;HBA1;TUBA4A
Adaptive Immune System	0.999	NFKBIA;UBE2E3;CYBB;S100A9;TUBA4A
Neuronal System	0.999172	TUBA4A
Viral Infection Pathways	0.999643	NFKBIA;H2AC25;H2AC4;TUBA4A;RPL26L1;SEC11C
Transport of Small Molecules	0.99967	ALAD;HBB;HBA1
GPCR Ligand Binding	0.999687	ANXA1
SARS-CoV Infections	0.999817	NFKBIA
Cytokine Signaling in Immune System	0.999848	NFKBIA;ANXA1;TUBA4A
Hemostasis	0.999935	HBB;TUBA4A
Developmental Biology	0.999955	PSENEN;H2AJ;MAFB;TFDP1;CEBPE;H2AC4;TUBA4A;RPL26L1
Infectious Disease	0.999966	NFKBIA;H2AC25;H2AC4;TUBA4A;RPL26L1;LTF;SEC11C
GPCR Downstream Signalling	0.99998	ANXA1
Membrane Trafficking	0.99998	TUBA4A
Signaling by GPCR	0.999992	ANXA1
Immune System	0.999992	ANXA1;UBE2E3;HBB;CYBB;PYGL;MPO;TUBA4A;CKAP4;RAP2C;NFKBIA;ALAD;S100A9;S100A11;LTF
Disease	0.999994	PSENEN;H2AC4;TUBA4A;NFKBIA;H2AJ;H2AC25;TFDP1;LMNA;GCLM;S100A9;RPL26L1;LTF;SEC11C
Metabolism of Lipids	0.999995	ELOVL7
Metabolism of RNA	0.999995	RPL26L1
Post-translational Protein Modification	0.999995	NFKBIA;H2AC25;UBE2E3;H2AC4;TUBA4A;CKAP4
Signal Transduction	0.999995	PSENEN;NFKBIA;H2AJ;ANXA1;TFDP1;ID2;H2AC4;CYBB;SOX6;S100A9;TUBA4A;CKAP4
Generic Transcription Pathway	0.999995	H2AJ;MAF;TFDP1;H2AC4
Metabolism	0.999995	ALAD;GSTM3;MARCKS;UQCC2;BLVRB;ELOVL7;PYGL;GCLM;RPL26L1
Metabolism of Proteins	0.999995	PSENEN;NFKBIA;H2AC25;UBE2E3;H2AC4;TUBA4A;RPL26L1;CKAP4;LTF;SEC11C
Gene Expression (Transcription)	0.999995	H2AJ;MAF;TFDP1;NFIA;H2AC4
RNA Polymerase II Transcription	0.999996	H2AJ;MAF;TFDP1;H2AC4
