# Supplementary material for: Venetoclax and hypomethylating agents synergize to increase cell death and metabolic remodeling in acute B-lymphoblastic leukemia cells
Source: Mol Metab. 2026 Jun 17;110:102402. doi: 10.1016/j.molmet.2026.102402 (PMC13326043; doi:10.1016/j.molmet.2026.102402)
Supplement: Multimedia component 8 [file mmc8.xlsx]

## Sheet: Reactome_Pathways_2024_table (2
Term	P-value	Genes
Metal Sequestration by Antimicrobial Proteins	0.0149083	S100A9
Erythrocytes Take up Oxygen and Release Carbon Dioxide	0.0198292	HBA1
Scavenging of Heme From Plasma	0.0222224	IGLC7;HBA1
Acetylcholine Regulates Insulin Secretion	0.0247259	MARCKS
O2 CO2 Exchange in Erythrocytes	0.0295988	HBA1
Erythrocytes Take up Carbon Dioxide and Release Oxygen	0.0295988	HBA1
Glycogen Breakdown (Glycogenolysis)	0.0344477	PYGL
Binding and Uptake of Ligands by Scavenger Receptors	0.0373774	IGLC7;HBA1
MyD88 Deficiency (TLR2 4)	0.0464665	S100A9
IRAK4 Deficiency (TLR2 4)	0.0488525	S100A9
Regulation of TLR by Endogenous Ligand	0.0536072	S100A9
RUNX2 Regulates Osteoblast Differentiation	0.0583386	MAF
RHO GTPases Activate NADPH Oxidases	0.0583386	S100A9
Glycogen Metabolism	0.0606955	PYGL
RUNX2 Regulates Bone Development	0.0747165	MAF
Diseases Associated With the TLR Signaling Cascade	0.0839496	S100A9
Diseases of Immune System	0.0839496	S100A9
Heme Signaling	0.111111	HBA1
Cytoprotection by HMOX1	0.137482	HBA1
CD22 Mediated BCR Regulation	0.160981	IGLC7
Regulation of Insulin Secretion	0.177676	MARCKS
ER-Phagosome Pathway	0.181799	S100A9
Classical Antibody-Mediated Complement Activation	0.198088	IGLC7
Activation of HOX Genes During Differentiation	0.204114	MAFB
Activation of Anterior HOX Genes in Hindbrain Development During Early Embryogenesis	0.204114	MAFB
FCGR Activation	0.210095	IGLC7
Role of LAT2 NTAL LAB on Calcium Mobilization	0.21208	IGLC7
Antigen Activates B Cell Receptor (BCR) Leading to Generation of Second Messengers	0.21208	IGLC7
Antimicrobial Peptides	0.21208	S100A9
Creation of C4 and C2 Activators	0.214059	IGLC7
Antigen processing-Cross Presentation	0.214059	S100A9
Initial Triggering of Complement	0.229718	IGLC7
Transcriptional Regulation by RUNX2	0.233585	MAF
Role of Phospholipids in Phagocytosis	0.235511	IGLC7
Integration of Energy Metabolism	0.237432	MARCKS
FCERI Mediated Ca+2 Mobilization	0.241261	IGLC7
FCERI Mediated MAPK Activation	0.243169	IGLC7
Toll Like Receptor TLR6 TLR2 Cascade	0.250751	S100A9
MyD88 MAL(TIRAP) Cascade Initiated on Plasma Membrane	0.250751	S100A9
Toll Like Receptor 2 (TLR2) Cascade	0.256389	S100A9
Toll Like Receptor TLR1 TLR2 Cascade	0.256389	S100A9
FCGR3A-mediated IL10 Synthesis	0.261985	IGLC7
Regulation of Complement Cascade	0.274883	IGLC7
Complement Cascade	0.294707	IGLC7
Leishmania Phagocytosis	0.30002	IGLC7
FCGR3A-mediated Phagocytosis	0.30002	IGLC7
Parasite Infection	0.30002	IGLC7
Regulation of Actin Dynamics for Phagocytic Cup Formation	0.301783	IGLC7
FCERI Mediated NF-kB Activation	0.308789	IGLC7
Toll Like Receptor 4 (TLR4) Cascade	0.31053	S100A9
Leishmania Parasite Growth and Survival	0.329398	IGLC7
Anti-inflammatory Response Favouring Leishmania Parasite Infection	0.329398	IGLC7
Signaling by the B Cell Receptor (BCR)	0.334455	IGLC7
Neutrophil Degranulation	0.336486	PYGL;S100A9
Potential Therapeutics for SARS	0.337806	IGLC7
Fcgamma Receptor (FCGR) Dependent Phagocytosis	0.344458	IGLC7
Toll-like Receptor Cascades	0.354313	S100A9
Fc Epsilon Receptor (FCERI) Signaling	0.390765	IGLC7
Cellular Response to Chemical Stress	0.398418	HBA1
Immunoregulatory Interactions Between a Lymphoid and a non-Lymphoid Cell	0.429546	IGLC7
Cell Surface Interactions at the Vascular Wall	0.443808	IGLC7
Leishmania Infection	0.460462	IGLC7
Parasitic Infection Pathways	0.460462	IGLC7
Metabolism of Carbohydrates	0.518673	PYGL
RHO GTPase Effectors	0.519894	S100A9
Innate Immune System	0.553924	IGLC7;PYGL;S100A9
Vesicle-mediated Transport	0.565687	IGLC7;HBA1
Class I MHC Mediated Antigen Processing & Presentation	0.610335	S100A9
Adaptive Immune System	0.635902	IGLC7;S100A9
SARS-CoV Infections	0.717005	IGLC7
Signaling by Rho GTPases	0.819315	S100A9
Signaling by Rho GTPases, Miro GTPases and RHOBTB3	0.826653	S100A9
Hemostasis	0.834988	IGLC7
Transport of Small Molecules	0.842112	HBA1
Cellular Responses to Stress	0.865979	HBA1
Cellular Responses to Stimuli	0.896792	HBA1
Immune System	0.916169	IGLC7;PYGL;S100A9
Viral Infection Pathways	0.928948	IGLC7
Generic Transcription Pathway	0.958314	MAF
Infectious Disease	0.966429	IGLC7
RNA Polymerase II Transcription	0.970564	MAF
Developmental Biology	0.972477	MAFB
Disease	0.975215	IGLC7;S100A9
Metabolism	0.977973	MARCKS;PYGL
Gene Expression (Transcription)	0.985229	MAF
Signal Transduction	0.999094	S100A9
