# Supplementary material for: Venetoclax and hypomethylating agents synergize to increase cell death and metabolic remodeling in acute B-lymphoblastic leukemia cells
Source: Mol Metab. 2026 Jun 17;110:102402. doi: 10.1016/j.molmet.2026.102402 (PMC13326043; doi:10.1016/j.molmet.2026.102402)
Supplement: Multimedia component 9 [file mmc9.xlsx]

## Sheet: Reactome_Pathways_2024_table (4
Term	P-value	Genes
Cell Cycle, Mitotic	3.81835e-50	TOP2A;BUB1B;CKS1B;CDC20;TUBA1C;TUBB6;TUBA1B;PTTG1;NUF2;NEK2;KMT5A;SPDL1;GTSE1;LBR;KIF23;KNL1;CDC25C;CKAP5;SGO1;CCNA2;SGO2;DBF4;INCENP;BIRC5;KIF2C;DCTN3;CDCA8;NCAPG;HMMR;CENPA;NCAPH;AURKB;AURKA;CCNB2;CCNB1;RAD21;BUB3;BUB1;CDKN2D;NDE1;PLK1;TUBB4B;NDC80;MZT1;TPX2;CENPE;KIF18A;CENPF;UBE2S;CDK1;NCAPD2;MAD2L1
Cell Cycle	3.86985e-49	TOP2A;HJURP;BUB1B;CKS1B;CDC20;TUBA1C;TUBB6;TUBA1B;PTTG1;NUF2;NEK2;KMT5A;SPDL1;GTSE1;LBR;SUN2;KIF23;KNL1;CDC25C;CKAP5;SGO1;CCNA2;SGO2;DBF4;INCENP;BIRC5;KIF2C;PIF1;DCTN3;CDCA8;NCAPG;HMMR;CENPA;NCAPH;AURKB;AURKA;CCNB2;CCNB1;RAD21;BUB3;BUB1;CDKN2D;NDE1;PLK1;TUBB4B;NDC80;MZT1;TPX2;CENPE;KIF18A;CENPF;UBE2S;CDK1;NCAPD2;MAD2L1
Mitotic Prometaphase	6.88777e-45	DCTN3;BUB1B;CDCA8;NCAPG;CENPA;NCAPH;AURKB;CDC20;CCNB2;TUBA1C;TUBB6;CCNB1;TUBA1B;RAD21;NUF2;NEK2;SPDL1;BUB3;BUB1;NDE1;PLK1;KNL1;TUBB4B;CKAP5;NDC80;MZT1;SGO1;SGO2;CENPE;KIF18A;CENPF;INCENP;CDK1;BIRC5;KIF2C;NCAPD2;MAD2L1
M Phase	5.21335e-42	DCTN3;BUB1B;CDCA8;NCAPG;CENPA;NCAPH;AURKB;CDC20;CCNB2;TUBA1C;TUBB6;CCNB1;TUBA1B;PTTG1;RAD21;NUF2;NEK2;KMT5A;SPDL1;BUB3;LBR;BUB1;NDE1;PLK1;KIF23;KNL1;TUBB4B;CKAP5;NDC80;MZT1;SGO1;SGO2;CENPE;KIF18A;CENPF;UBE2S;INCENP;CDK1;BIRC5;KIF2C;NCAPD2;MAD2L1
Resolution of Sister Chromatid Cohesion	6.35286e-42	BUB1B;CDCA8;CENPA;AURKB;CDC20;CCNB2;TUBA1C;TUBB6;CCNB1;TUBA1B;RAD21;NUF2;SPDL1;BUB3;BUB1;NDE1;PLK1;KNL1;TUBB4B;CKAP5;NDC80;SGO1;SGO2;CENPE;KIF18A;CENPF;INCENP;CDK1;BIRC5;KIF2C;MAD2L1
Mitotic Anaphase	1.69152e-38	BUB1B;CDCA8;CENPA;AURKB;CDC20;CCNB2;TUBA1C;TUBB6;CCNB1;TUBA1B;PTTG1;RAD21;NUF2;SPDL1;BUB3;LBR;BUB1;NDE1;PLK1;KNL1;TUBB4B;CKAP5;NDC80;SGO1;SGO2;CENPE;KIF18A;CENPF;UBE2S;INCENP;CDK1;BIRC5;KIF2C;MAD2L1
Mitotic Metaphase and Anaphase	1.98883e-38	BUB1B;CDCA8;CENPA;AURKB;CDC20;CCNB2;TUBA1C;TUBB6;CCNB1;TUBA1B;PTTG1;RAD21;NUF2;SPDL1;BUB3;LBR;BUB1;NDE1;PLK1;KNL1;TUBB4B;CKAP5;NDC80;SGO1;SGO2;CENPE;KIF18A;CENPF;UBE2S;INCENP;CDK1;BIRC5;KIF2C;MAD2L1
EML4 and NUDC in Mitotic Spindle Formation	9.05325e-36	BUB1B;CDCA8;CENPA;AURKB;CDC20;TUBA1C;TUBB6;TUBA1B;NUF2;SPDL1;BUB3;BUB1;NDE1;PLK1;KNL1;TUBB4B;CKAP5;NDC80;SGO1;SGO2;CENPE;KIF18A;CENPF;INCENP;BIRC5;KIF2C;MAD2L1
Separation of Sister Chromatids	2.98021e-35	BUB1B;CDCA8;CENPA;AURKB;CDC20;TUBA1C;TUBB6;TUBA1B;PTTG1;RAD21;NUF2;SPDL1;BUB3;BUB1;NDE1;PLK1;KNL1;TUBB4B;CKAP5;NDC80;SGO1;SGO2;CENPE;KIF18A;CENPF;UBE2S;INCENP;BIRC5;KIF2C;MAD2L1
RHO GTPases Activate Formins	1.92966e-33	BUB1B;CDCA8;CENPA;AURKB;CDC20;TUBA1C;TUBB6;TUBA1B;NUF2;SPDL1;BUB3;BUB1;NDE1;PLK1;KNL1;TUBB4B;CKAP5;NDC80;SGO1;SGO2;CENPE;KIF18A;CENPF;INCENP;BIRC5;KIF2C;MAD2L1
Cell Cycle Checkpoints	1.95683e-31	BUB1B;CDCA8;CENPA;AURKB;CDC20;CCNB2;CCNB1;NUF2;SPDL1;BUB3;GTSE1;BUB1;NDE1;PLK1;KNL1;CDC25C;CKAP5;NDC80;SGO1;CCNA2;SGO2;CENPE;KIF18A;CENPF;DBF4;UBE2S;INCENP;CDK1;BIRC5;KIF2C;MAD2L1
Amplification of Signal From Unattached Kinetochores via a MAD2 Inhibitory Signal	4.49315e-31	NDE1;PLK1;BUB1B;CDCA8;KNL1;CKAP5;CENPA;AURKB;NDC80;CDC20;SGO1;SGO2;CENPE;CENPF;KIF18A;INCENP;NUF2;BIRC5;KIF2C;SPDL1;BUB3;BUB1;MAD2L1
Amplification of Signal From the Kinetochores	4.49315e-31	NDE1;PLK1;BUB1B;CDCA8;KNL1;CKAP5;CENPA;AURKB;NDC80;CDC20;SGO1;SGO2;CENPE;CENPF;KIF18A;INCENP;NUF2;BIRC5;KIF2C;SPDL1;BUB3;BUB1;MAD2L1
Mitotic Spindle Checkpoint	5.64253e-31	NDE1;PLK1;BUB1B;CDCA8;KNL1;CKAP5;CENPA;NDC80;AURKB;CDC20;SGO1;SGO2;CENPE;KIF18A;CENPF;UBE2S;INCENP;NUF2;BIRC5;KIF2C;SPDL1;BUB3;BUB1;MAD2L1
RHO GTPase Effectors	6.08702e-30	KIF14;BUB1B;CDCA8;CENPA;AURKB;CDC20;TUBA1C;TUBB6;TUBA1B;NUF2;SPDL1;BUB3;BUB1;NDE1;PLK1;KNL1;CDC25C;TUBB4B;CKAP5;NDC80;CIT;SGO1;SGO2;CENPE;KIF18A;CENPF;INCENP;PRC1;BIRC5;KIF2C;MAD2L1
Signaling by Rho GTPases, Miro GTPases and RHOBTB3	2.45863e-27	ARHGAP11A;KIF14;BUB1B;CDCA8;CENPA;AURKB;CDC20;TUBA1C;TUBB6;TUBA1B;RACGAP1;NUF2;SPDL1;BUB3;ECT2;LBR;BUB1;NDE1;PLK1;KNL1;CDC25C;TUBB4B;CKAP5;NDC80;CIT;SGO1;SGO2;ANLN;CENPE;DEPDC1B;KIF18A;CENPF;INCENP;PRC1;BIRC5;PLIN3;PKP4;KIF2C;MAD2L1
Signaling by Rho GTPases	1.44535e-26	ARHGAP11A;KIF14;BUB1B;CDCA8;CENPA;AURKB;CDC20;TUBA1C;TUBB6;TUBA1B;RACGAP1;NUF2;SPDL1;BUB3;ECT2;LBR;BUB1;NDE1;PLK1;KNL1;CDC25C;TUBB4B;CKAP5;NDC80;CIT;SGO1;SGO2;ANLN;CENPE;DEPDC1B;KIF18A;CENPF;INCENP;PRC1;BIRC5;PKP4;KIF2C;MAD2L1
Kinesins	1.81225e-20	KIF23;KIF11;KIF22;TUBB4B;TUBA1C;CENPE;TUBA1B;TUBB6;KIF18A;KIF18B;RACGAP1;KIFC1;KIF4A;KIF2C;KIF20B
G2 M Transition	1.23484e-19	NDE1;PLK1;DCTN3;HMMR;CDC25C;TUBB4B;CKAP5;MZT1;AURKA;CCNA2;CCNB2;TPX2;TUBA1C;TUBB6;CCNB1;TUBA1B;CENPF;CDK1;NEK2;GTSE1
Mitotic G2-G2 M Phases	1.5362e-19	NDE1;PLK1;DCTN3;HMMR;CDC25C;TUBB4B;CKAP5;MZT1;AURKA;CCNA2;CCNB2;TPX2;TUBA1C;TUBB6;CCNB1;TUBA1B;CENPF;CDK1;NEK2;GTSE1
COPI-dependent Golgi-to-ER Retrograde Traffic	4.76174e-17	KIF23;KIF11;KIF22;TUBB4B;TUBA1C;CENPE;TUBB6;KIF18A;TUBA1B;KIF18B;RACGAP1;KIFC1;KIF4A;KIF2C;KIF20B
Golgi-to-ER Retrograde Transport	1.67878e-16	DCTN3;KIF23;KIF11;KIF22;TUBB4B;TUBA1C;CENPE;TUBB6;KIF18A;TUBA1B;KIF18B;RACGAP1;KIFC1;KIF4A;KIF2C;KIF20B
APC C-mediated Degradation of Cell Cycle Proteins	7.73954e-16	PLK1;BUB1B;AURKB;AURKA;CDC20;CCNA2;CCNB1;PTTG1;UBE2S;CDK1;NEK2;BUB3;MAD2L1
Regulation of Mitotic Cell Cycle	7.73954e-16	PLK1;BUB1B;AURKB;AURKA;CDC20;CCNA2;CCNB1;PTTG1;UBE2S;CDK1;NEK2;BUB3;MAD2L1
Factors Involved in Megakaryocyte Development and Platelet Production	2.13086e-15	KIF23;KIF11;KIF22;TUBB4B;TUBA1C;CENPE;TUBB6;KIF18A;TUBA1B;KIF18B;RACGAP1;KIFC1;KIF4A;HMG20B;KIF2C;KIF20B
Intra-Golgi and Retrograde Golgi-to-ER Traffic	7.17032e-15	DCTN3;KIF23;KIF11;KIF22;TUBB4B;TUBA1C;CENPE;TUBB6;KIF18A;TUBA1B;KIF18B;RACGAP1;KIFC1;KIF4A;PLIN3;KIF2C;KIF20B
Activation of APC C and APC C Cdc20 Mediated Degradation of Mitotic Proteins	1.55533e-13	CDC20;CCNA2;CCNB1;PTTG1;UBE2S;PLK1;CDK1;BUB1B;NEK2;BUB3;MAD2L1
MHC Class II Antigen Presentation	8.05484e-13	DCTN3;KIF23;KIF11;KIF22;TUBB4B;TUBA1C;CENPE;TUBB6;KIF18A;TUBA1B;RACGAP1;KIF4A;KIF2C
APC C Cdc20 Mediated Degradation of Mitotic Proteins	4.7711e-12	CDC20;CCNA2;CCNB1;PTTG1;UBE2S;CDK1;BUB1B;NEK2;BUB3;MAD2L1
Recruitment of NuMA to Mitotic Centrosomes	1.23913e-11	TUBA1C;TUBA1B;TUBB6;NDE1;DCTN3;PLK1;CDK1;NEK2;TUBB4B;CKAP5;MZT1
AURKA Activation by TPX2	1.91187e-11	TPX2;NDE1;DCTN3;PLK1;CDK1;NEK2;HMMR;TUBB4B;CKAP5;AURKA
Condensation of Prometaphase Chromosomes	2.05012e-11	CCNB2;CCNB1;CDK1;NCAPG;NCAPD2;NCAPH
Signal Transduction	2.19744e-11	ARHGAP11A;KIF14;BUB1B;CDCA8;CENPA;AURKB;CDC20;TUBA1C;NEURL1B;TUBB6;TUBA1B;RACGAP1;RAD21;NUF2;SPDL1;BUB3;KPNA2;ECT2;LBR;BUB1;DLGAP5;NDE1;PLK1;KNL1;CDC25C;TUBB4B;CKAP5;NDC80;CIT;SGO1;SGO2;ANLN;CENPE;DEPDC1B;KIF18A;CENPF;INCENP;PRC1;CDK1;TACC3;BIRC5;PLIN3;PKP4;KIF2C;MAD2L1
Regulation of PLK1 Activity at G2 M Transition	1.32133e-10	CCNB2;CCNB1;NDE1;DCTN3;PLK1;CDK1;NEK2;TUBB4B;CKAP5;AURKA
The Role of GTSE1 in G2 M Progression After G2 Checkpoint	2.08013e-10	TUBA1C;CCNB2;TUBA1B;TUBB6;CCNB1;PLK1;CDK1;TUBB4B;GTSE1
Regulation of APC C Activators Between G1 S and Early Anaphase	3.1581e-10	CDC20;CCNA2;CCNB1;UBE2S;PLK1;CDK1;BUB1B;BUB3;MAD2L1
APC Cdc20 Mediated Degradation of Cell Cycle Proteins Prior to Satisfation of the Checkpoint	3.41617e-09	CDC20;CCNA2;UBE2S;CDK1;BUB1B;NEK2;BUB3;MAD2L1
Cyclin A B1 B2 Associated Events During G2 M Transition	7.33024e-09	CCNA2;CCNB2;CCNB1;PLK1;CDK1;CDC25C
APC-Cdc20 Mediated Degradation of Nek2A	9.48202e-09	CDC20;UBE2S;BUB1B;NEK2;BUB3;MAD2L1
Nuclear Envelope (NE) Reassembly	1.82295e-08	TUBA1C;CCNB2;TUBA1B;TUBB6;CCNB1;CDK1;TUBB4B;LBR
Phosphorylation of Emi1	1.95794e-08	CDC20;CCNB1;PLK1;CDK1
Polo-like Kinase Mediated Events	3.21886e-08	CCNB2;CCNB1;CENPF;PLK1;CDC25C
Centrosome Maturation	3.37124e-08	NDE1;DCTN3;PLK1;CDK1;NEK2;TUBB4B;CKAP5;MZT1
Recruitment of Mitotic Centrosome Proteins and Complexes	3.37124e-08	NDE1;DCTN3;PLK1;CDK1;NEK2;TUBB4B;CKAP5;MZT1
Cilium Assembly	4.05018e-08	TUBA1C;TUBB6;TUBA1B;NDE1;PLK1;DCTN3;CDK1;SCLT1;NEK2;TUBB4B;CKAP5
Activation of NIMA Kinases NEK9, NEK6, NEK7	4.54703e-08	CCNB2;CCNB1;PLK1;CDK1
Membrane Trafficking	5.57248e-08	HSPA8;DCTN3;KIF23;KIF11;KIF22;TUBB4B;TUBA1C;CENPE;TUBB6;KIF18A;TUBA1B;KIF18B;RACGAP1;KIFC1;KIF4A;PLIN3;KIF2C;KIF20B
Cdc20 Phospho-APC C Mediated Degradation of Cyclin A	7.80515e-08	CDC20;CCNA2;UBE2S;CDK1;BUB1B;BUB3;MAD2L1
Anchoring of the Basal Body to the Plasma Membrane	1.3967e-07	NDE1;PLK1;DCTN3;CDK1;SCLT1;NEK2;TUBB4B;CKAP5
Inactivation of APC C via Direct Inhibition of the APC C Complex	1.46343e-07	CDC20;UBE2S;BUB1B;BUB3;MAD2L1
Inhib of Proteolytic Activity of APC C Required for Onset of Anaphase by Mitotic Spindle Checkpoint	1.46343e-07	CDC20;UBE2S;BUB1B;BUB3;MAD2L1
Loss of Nlp From Mitotic Centrosomes	2.08386e-07	NDE1;DCTN3;PLK1;CDK1;NEK2;TUBB4B;CKAP5
Loss of Proteins Required for Interphase Microtubule Organization From the Centrosome	2.08386e-07	NDE1;DCTN3;PLK1;CDK1;NEK2;TUBB4B;CKAP5
SUMOylation of DNA Replication Proteins	3.49247e-07	TOP2A;INCENP;CDCA8;BIRC5;AURKB;AURKA
Vesicle-mediated Transport	7.05922e-07	HSPA8;DCTN3;KIF23;KIF11;KIF22;TUBB4B;TUBA1C;CENPE;TUBB6;KIF18A;TUBA1B;KIF18B;RACGAP1;KIFC1;KIF4A;PLIN3;KIF2C;KIF20B
HSP90 Chaperone Cycle for Steroid Hormone Receptors (SHR) in the Presence of Ligand	1.15191e-06	TUBA1C;HSPA8;TUBA1B;TUBB6;DCTN3;TUBB4B
Golgi Cisternae Pericentriolar Stack Reorganization	1.25818e-06	CCNB2;CCNB1;PLK1;CDK1
APC C Cdh1 Mediated Degradation of Cdc20 and Other APC C Cdh1 Targets in Late Mitosis Early G1	1.9216e-06	CDC20;PTTG1;UBE2S;PLK1;AURKB;AURKA
Organelle Biogenesis and Maintenance	2.09583e-06	TUBA1C;TUBB6;TUBA1B;NDE1;PLK1;DCTN3;CDK1;SCLT1;NEK2;TUBB4B;CKAP5
G2 M DNA Replication Checkpoint	2.19473e-06	CCNB2;CCNB1;CDK1
TP53 Regulates Transcription of Genes Involved in G2 Cell Cycle Arrest	3.77424e-06	CCNB1;CDK1;CDC25C;AURKA
Initiation of Nuclear Envelope (NE) Reformation	4.7582e-06	CCNB2;CCNB1;CDK1;LBR
Microtubule-dependent Trafficking of Connexons From Golgi to the Plasma Membrane	4.7582e-06	TUBA1C;TUBA1B;TUBB6;TUBB4B
Phosphorylation of the APC C	5.91975e-06	CCNB1;UBE2S;PLK1;CDK1
Transport of Connexons to the Plasma Membrane	5.91975e-06	TUBA1C;TUBA1B;TUBB6;TUBB4B
Hemostasis	6.32529e-06	KIF23;KIF11;KIF22;TUBB4B;TUBA1C;CENPE;TUBB6;KIF18A;TUBA1B;KIF18B;RACGAP1;KIFC1;KIF4A;HMG20B;KIF2C;KIF20B
Post-chaperonin Tubulin Folding Pathway	8.85374e-06	TUBA1C;TUBA1B;TUBB6;TUBB4B
PKR-mediated Signaling	9.4636e-06	TUBA1C;HSPA8;TUBA1B;TUBB6;CDK1;TUBB4B
Recycling Pathway of L1	1.07965e-05	TUBA1C;TUBA1B;TUBB6;KIF4A;TUBB4B
TP53 Regulates Transcription of Cell Cycle Genes	1.1965e-05	CCNA2;CCNB1;CDK1;CDC25C;AURKA
APC C Cdc20 Mediated Degradation of Cyclin B	1.27405e-05	CDC20;CCNB1;UBE2S;CDK1
Formation of Tubulin Folding Intermediates by CCT TriC	1.50959e-05	TUBA1C;TUBA1B;TUBB6;TUBB4B
COPI-independent Golgi-to-ER Retrograde Traffic	1.60712e-05	TUBA1C;TUBA1B;TUBB6;DCTN3;TUBB4B
Selective Autophagy	1.75018e-05	TUBA1C;HSPA8;TUBA1B;TUBB6;PLIN3;TUBB4B
Mitotic G1 Phase and G1 S Transition	2.3181e-05	TOP2A;CCNA2;CDKN2D;CCNB1;DBF4;CDK1;CKS1B
Activation of AMPK Downstream of NMDARs	2.40907e-05	TUBA1C;TUBA1B;TUBB6;TUBB4B
RHOA GTPase Cycle	3.62316e-05	ARHGAP11A;ANLN;DEPDC1B;RACGAP1;ECT2;LBR;CIT
RHO GTPases Activate IQGAPs	3.65018e-05	TUBA1C;TUBA1B;TUBB6;TUBB4B
Sealing of the Nuclear Envelope (NE) by ESCRT-III	3.65018e-05	TUBA1C;TUBA1B;TUBB6;TUBB4B
Cooperation of Prefoldin and TriC CCT in Actin and Tubulin Folding	4.15203e-05	TUBA1C;TUBA1B;TUBB6;TUBB4B
Antiviral Mechanism by IFN-stimulated Genes	5.26469e-05	HSPA8;TUBA1C;TUBB6;TUBA1B;CDK1;KPNA2;TUBB4B
Mitotic Telophase Cytokinesis	6.05681e-05	RAD21;PLK1;KIF23
Chk1 Chk2(Cds1) Mediated Inactivation of Cyclin B Cdk1 Complex	6.05681e-05	CCNB1;CDK1;CDC25C
Adaptive Immune System	6.32267e-05	CCNF;DCTN3;KIF23;KIF11;KIF22;TUBB4B;CDC20;TUBA1C;CENPE;TUBB6;KIF18A;TUBA1B;RACGAP1;UBE2S;KIF4A;KIF2C
RHOB GTPase Cycle	6.85731e-05	ANLN;DEPDC1B;RACGAP1;ECT2;CIT
Gap Junction Assembly	7.4483e-05	TUBA1C;TUBA1B;TUBB6;TUBB4B
SUMO E3 Ligases SUMOylate Target Proteins	8.35573e-05	TOP2A;INCENP;RAD21;CDCA8;BIRC5;AURKB;AURKA
RHOC GTPase Cycle	8.95138e-05	ANLN;DEPDC1B;RACGAP1;LBR;CIT
L1CAM Interactions	9.43568e-05	HSPA8;TUBA1C;TUBB6;TUBA1B;KIF4A;TUBB4B
SUMOylation	0.000103814	TOP2A;INCENP;RAD21;CDCA8;BIRC5;AURKB;AURKA
Condensation of Prophase Chromosomes	0.000123296	CCNB1;PLK1;CDK1;KMT5A
Post NMDA Receptor Activation Events	0.000129754	TUBA1C;TUBA1B;TUBB6;KPNA2;TUBB4B
Aggrephagy	0.000135304	TUBA1C;TUBA1B;TUBB6;TUBB4B
Assembly and Cell Surface Presentation of NMDA Receptors	0.000135304	TUBA1C;TUBA1B;TUBB6;TUBB4B
Carboxyterminal Post-Translational Modifications of Tubulin	0.000161826	TUBA1C;TUBA1B;TUBB6;TUBB4B
G2 M Checkpoints	0.000195185	CCNB2;CCNB1;DBF4;CDK1;CDC25C;GTSE1
RHO GTPases Activate CIT	0.000199797	PRC1;KIF14;CIT
Gap Junction Trafficking	0.000208378	TUBA1C;TUBA1B;TUBB6;TUBB4B
Chaperonin-mediated Protein Folding	0.000237972	TUBA1C;TUBA1B;TUBB6;TUBB4B;DCAF7
Macroautophagy	0.000246216	HSPA8;TUBA1C;TUBB6;TUBA1B;PLIN3;TUBB4B
Activation of NMDA Receptors and Postsynaptic Events	0.000263383	TUBA1C;TUBA1B;TUBB6;KPNA2;TUBB4B
Gap Junction Trafficking and Regulation	0.000263876	TUBA1C;TUBA1B;TUBB6;TUBB4B
Nuclear Envelope Breakdown	0.000306311	CCNB2;CCNB1;PLK1;CDK1
Intraflagellar Transport	0.000306311	TUBA1C;TUBA1B;TUBB6;TUBB4B
Protein Folding	0.000320338	TUBA1C;TUBB6;TUBA1B;TUBB4B;DCAF7
Transcriptional Regulation by TP53	0.000382289	CCNA2;TPX2;CCNB1;CDK1;BIRC5;KMT5A;CDC25C;AURKB;AURKA
COPI-mediated Anterograde Transport	0.00038617	TUBA1C;TUBB6;TUBA1B;DCTN3;TUBB4B
Autophagy	0.000420268	HSPA8;TUBA1C;TUBB6;TUBA1B;PLIN3;TUBB4B
RHO GTPase Cycle	0.000439751	ARHGAP11A;ANLN;DEPDC1B;TUBA1B;RACGAP1;KIF14;PKP4;ECT2;LBR;CIT
Regulation of TP53 Activity	0.000449312	CCNA2;TPX2;CDK1;KMT5A;AURKB;AURKA
Post-translational Protein Modification	0.000506984	TOP2A;HSPA8;CCNF;DCTN3;CDCA8;TUBB4B;DCAF7;AURKB;AURKA;CDC20;CCNA2;TUBA1C;TUBB6;TUBA1B;LGALS1;UBE2S;INCENP;RAD21;CDK1;BIRC5
Prefoldin Mediated Transfer of Substrate to CCT TriC	0.000582012	TUBA1C;TUBB6;TUBB4B
G0 and Early G1	0.000582012	TOP2A;CCNA2;CDK1
Mitotic Prophase	0.000595349	CCNB2;CCNB1;PLK1;CDK1;KMT5A
Chromosome Maintenance	0.000816223	CCNA2;PIF1;HJURP;KNL1;CENPA
G1 S Transition	0.000879886	CCNA2;CCNB1;DBF4;CDK1;CKS1B
Translocation of SLC2A4 (GLUT4) to the Plasma Membrane	0.000934149	TUBA1C;TUBA1B;TUBB6;TUBB4B
E2F-enabled Inhibition of Pre-Replication Complex Formation	0.00129191	CCNB1;CDK1
Lipophagy	0.00129191	HSPA8;PLIN3
Nuclear Pore Complex (NPC) Disassembly	0.00136506	CCNB2;CCNB1;CDK1
MASTL Facilitates Mitotic Progression	0.00160845	CCNB1;CDK1
Interferon Signaling	0.00166668	HSPA8;TUBA1C;TUBB6;TUBA1B;CDK1;KPNA2;TUBB4B
RND1 GTPase Cycle	0.00213723	DEPDC1B;KIF14;PKP4
RND2 GTPase Cycle	0.00228737	DEPDC1B;KIF14;PKP4
Regulation of TP53 Activity Through Phosphorylation	0.00243534	CCNA2;TPX2;AURKB;AURKA
ER to Golgi Anterograde Transport	0.00262467	TUBA1C;TUBB6;TUBA1B;DCTN3;TUBB4B
M-decay Degradation of Maternal mRNAs by Maternally Stored Factors	0.00277648	BIRC5;KPNA2;TUBB4B
Hedgehog 'Off' State	0.00317567	TUBA1C;TUBB6;TUBA1B;TUBB4B
Signaling by NOTCH3	0.00332543	NEURL1B;TACC3;DLGAP5
Depolymerization of the Nuclear Lamina	0.00367893	CCNB1;CDK1
Nucleosome Assembly	0.00415423	HJURP;KNL1;CENPA
RHOD GTPase Cycle	0.00415423	DEPDC1B;RACGAP1;LBR
Deposition of New CENPA-containing Nucleosomes at the Centromere	0.00415423	HJURP;KNL1;CENPA
Transcription of E2F Targets Under Neg Control by P107 (RBL1) and P130 (RBL2) in Complex With HDAC1	0.00418778	CCNA2;CDK1
APC C Cdc20 Mediated Degradation of Securin	0.00461149	CDC20;PTTG1;UBE2S
Regulation of MITF-M-dependent Genes Involved in Cell Cycle and Proliferation	0.00472729	CCNB1;PLK1
RAC1 GTPase Cycle	0.0054396	DEPDC1B;RACGAP1;ECT2;LBR;CIT
Transport to the Golgi and Subsequent Modification	0.00569038	TUBA1C;TUBB6;TUBA1B;DCTN3;TUBB4B
Transmission Across Chemical Synapses	0.00617716	HSPA8;TUBA1C;TUBB6;TUBA1B;KPNA2;TUBB4B
Conversion From APC C Cdc20 to APC C Cdh1 in Late Anaphase	0.00652596	CDC20;UBE2S
Chaperone Mediated Autophagy	0.0078714	HSPA8;PLIN3
E2F Mediated Regulation of DNA Replication	0.0078714	CCNB1;CDK1
Neurotransmitter Receptors and Postsynaptic Signal Transmission	0.00832596	TUBA1C;TUBB6;TUBA1B;KPNA2;TUBB4B
Telomere Extension By Telomerase	0.00858689	CCNA2;PIF1
Signaling by Hedgehog	0.00968694	TUBA1C;TUBB6;TUBA1B;TUBB4B
NOTCH3 Activation and Transmission of Signal to the Nucleus	0.0101016	NEURL1B;TACC3
G2 M DNA Damage Checkpoint	0.0116724	CCNB1;CDK1;CDC25C
Metabolism of Proteins	0.0133045	TOP2A;HSPA8;CCNF;DCTN3;CDCA8;TUBB4B;DCAF7;AURKB;AURKA;CDC20;CCNA2;AIMP2;TUBA1C;TUBB6;TUBA1B;LGALS1;UBE2S;INCENP;RAD21;CDK1;BIRC5
Senescence-Associated Secretory Phenotype (SASP)	0.0133778	CCNA2;CDKN2D;UBE2S
S Phase	0.0134938	CCNA2;UBE2S;RAD21;CKS1B
CDC42 GTPase Cycle	0.0150541	DEPDC1B;RACGAP1;ECT2;LBR
Regulation of MECP2 Expression and Activity	0.0162448	LBR;AURKB
RAC2 GTPase Cycle	0.0166874	DEPDC1B;RACGAP1;LBR
Late Endosomal Microautophagy	0.0182291	HSPA8;PLIN3
RAC3 GTPase Cycle	0.0198569	DEPDC1B;RACGAP1;LBR
Immune System	0.0199234	HSPA8;CCNF;DCTN3;KIF23;KIF11;KIF22;TUBB4B;CDC20;TUBA1C;CENPE;TUBB6;KIF18A;TUBA1B;RACGAP1;UBE2S;KIF4A;CDK1;BIRC5;KIF2C;KPNA2;ALPK1
Regulation of TP53 Degradation	0.0203102	CCNA2;CDK1
Activation of ATR in Response to Replication Stress	0.0213863	DBF4;CDC25C
Regulation of TP53 Expression and Degradation	0.0213863	CCNA2;CDK1
Cellular Responses to Stress	0.0222622	CCNA2;CDKN2D;HSPA8;TUBA1C;TUBB6;TUBA1B;UBE2S;DCTN3;HDGF;TUBB4B
RND3 GTPase Cycle	0.027109	DEPDC1B;PKP4
Maternal to Zygotic Transition (MZT)	0.0291338	BIRC5;KPNA2;TUBB4B
G2 Phase	0.030133	CCNA2
Cyclin D Associated Events in G1	0.0333738	CDKN2D;CKS1B
G1 Phase	0.0333738	CDKN2D;CKS1B
Sensing of DNA Double Strand Breaks	0.0360506	KPNA2
HCMV Early Events	0.0369796	TUBA1C;TUBB6;TUBA1B;TUBB4B
SCF(Skp2)-mediated Degradation of P27 P21	0.0373774	CCNA2;CKS1B
Extension of Telomeres	0.0387509	CCNA2;PIF1
Asparagine N-linked Glycosylation	0.0396305	TUBA1C;TUBB6;TUBA1B;DCTN3;TUBB4B
Neuronal System	0.040258	HSPA8;TUBA1C;TUBB6;TUBA1B;KPNA2;TUBB4B
Respiratory Syncytial Virus Genome Transcription	0.0419324	HSPA8
Cellular Responses to Stimuli	0.0448151	CCNA2;CDKN2D;HSPA8;TUBA1C;TUBB6;TUBA1B;UBE2S;DCTN3;HDGF;TUBB4B
CREB1 Phosphorylation Through the Activation of CaMKII CaMKK CaMKIV Cascasde	0.0477787	KPNA2
Cytokine Signaling in Immune System	0.0480199	HSPA8;TUBA1C;TUBB6;TUBA1B;CDK1;BIRC5;KPNA2;ALPK1;TUBB4B
Meiotic Synapsis	0.0504017	SUN2;RAD21
MITF-M-regulated Melanocyte Development	0.0506339	AIMP2;CCNB1;PLK1
CDK-mediated Phosphorylation and Removal of Cdc6	0.0519368	CCNA2;UBE2S
CHL1 Interactions	0.0535895	HSPA8
Transcriptional Regulation by MECP2	0.0566408	LBR;AURKB
DNA Replication	0.0571786	CCNA2;DBF4;UBE2S
CaMK IV-mediated Phosphorylation of CREB	0.0593652	KPNA2
Cohesin Loading Onto Chromatin	0.0593652	RAD21
RHOBTB3 ATPase Cycle	0.0593652	PLIN3
MAPK3 (ERK1) Activation	0.0593652	CDK1
Alpha-protein Kinase 1 Signaling Pathway	0.065106	ALPK1
Establishment of Sister Chromatid Cohesion	0.065106	RAD21
Hyaluronan Uptake and Degradation	0.0708119	HMMR
Cyclin E Associated Events During G1 S Transition	0.0733149	CCNA2;CKS1B
HCMV Infection	0.0742207	TUBA1C;TUBB6;TUBA1B;TUBB4B
RHOG GTPase Cycle	0.0750603	DEPDC1B;LBR
Apoptosis Induced DNA Fragmentation	0.0764834	HMGB2
Mitochondrial Iron-Sulfur Cluster Biogenesis	0.0764834	GLRX5
Cyclin A Cdk2-associated Events at S Phase Entry	0.076819	CCNA2;CKS1B
TP53 Regulates Transcription of Genes Involved in G1 Cell Cycle Arrest	0.0821205	CCNA2
TP53 Regulates Transcription of Cell Death Genes With Uncertain Role in P53-Dependent Apoptosis	0.0821205	BIRC5
Cellular Senescence	0.0824326	CCNA2;CDKN2D;UBE2S
Switching of Origins to a Post-Replicative State	0.0839817	CCNA2;UBE2S
Constitutive Signaling by NOTCH1 HD Domain Mutants	0.0877235	NEURL1B
Signaling by NOTCH1 HD Domain Mutants in Cancer	0.0877235	NEURL1B
Protein Methylation	0.0988279	HSPA8
Hyaluronan Metabolism	0.0988279	HMMR
Meiosis	0.102711	SUN2;RAD21
Telomere Maintenance	0.108536	CCNA2;PIF1
Regulation of TP53 Activity Through Methylation	0.109798	KMT5A
GABA Synthesis, Release, Reuptake and Degradation	0.109798	HSPA8
Transcription of E2F Targets Under Negative Control by DREAM Complex	0.109798	TOP2A
MITF-M-dependent Gene Expression	0.112467	CCNB1;PLK1
Axon Guidance	0.113681	HSPA8;TUBA1C;TUBB6;TUBA1B;KIF4A;TUBB4B
Aberrant Regulation of Mitotic Exit in Cancer Due to RB1 Defects	0.115234	UBE2S
TP53 Regulates Transcription of Additional Cell Cycle Genes With Uncertain Roles in the P53 Pathway	0.120636	CDC25C
Neurodegenerative Diseases	0.126006	CDC25C
Deregulated CDK5 Triggers Multiple Neurodegenerative Pathways in Alzheimer's Disease Models	0.126006	CDC25C
Generic Transcription Pathway	0.130476	CCNA2;TPX2;CCNB1;UBE2S;CDK1;BIRC5;KMT5A;CDC25C;LBR;AURKB;AURKA
RAF-independent MAPK1 3 Activation	0.131343	CDK1
Nervous System Development	0.133454	HSPA8;TUBA1C;TUBB6;TUBA1B;KIF4A;TUBB4B
Signaling by NOTCH	0.135764	NEURL1B;TACC3;DLGAP5
Cytosolic tRNA Aminoacylation	0.136648	AIMP2
Triglyceride Catabolism	0.136648	PLIN3
Transcriptional Regulation by RUNX2	0.136778	CCNB1;CDK1
Developmental Biology	0.138526	HSPA8;AIMP2;TUBA1C;TUBB6;CCNB1;TUBA1B;KIF4A;PLK1;BIRC5;PKP4;KPNA2;TUBB4B
Synthesis of DNA	0.140937	CCNA2;UBE2S
NOTCH2 Activation and Transmission of Signal to the Nucleus	0.141921	NEURL1B
NOTCH3 Intracellular Domain Regulates Transcription	0.141921	DLGAP5
Defective Intrinsic Pathway for Apoptosis	0.141921	CDC25C
Interleukin-4 and Interleukin-13 Signaling	0.149335	HSPA8;BIRC5
Attenuation Phase	0.152371	HSPA8
Cholesterol Biosynthesis	0.152371	LBR
DNA Replication Pre-Initiation	0.162114	DBF4;UBE2S
G1 S-Specific Transcription	0.162694	CDK1
Respiratory Syncytial Virus (RSV) Genome Replication, Transcription and Translation	0.167809	HSPA8
Synthesis of Active Ubiquitin Roles of E1 and E2 Enzymes	0.167809	UBE2S
Interconversion of Nucleotide Di- and Triphosphates	0.167809	DTYMK
Estrogen-dependent Gene Expression	0.168577	RAD21;KPNA2
Neddylation	0.171892	CCNF;BIRC5;DCAF7
Activated NOTCH1 Transmits Signal to the Nucleus	0.172893	NEURL1B
Chromatin Modifying Enzymes	0.177913	HMG20B;KMT5A;BRD8
Chromatin Organization	0.177913	HMG20B;KMT5A;BRD8
Reproduction	0.18163	SUN2;RAD21
Activation of the Pre-Replicative Complex	0.182969	DBF4
Nuclear Events Stimulated by ALK Signaling in Cancer	0.192923	CCNB1
Oncogene Induced Senescence	0.192923	CDKN2D
CaM Pathway	0.192923	KPNA2
Calmodulin Induced Events	0.192923	KPNA2
Lysosome Vesicle Biogenesis	0.192923	HSPA8
Aberrant Regulation of Mitotic Cell Cycle Due to RB1 Defects	0.197855	UBE2S
Signaling by NOTCH2	0.197855	NEURL1B
Ca-dependent Events	0.202757	KPNA2
RHOH GTPase Cycle	0.202757	TUBA1B
RHOV GTPase Cycle	0.202757	DEPDC1B
HSF1-dependent Transactivation	0.202757	HSPA8
RNA Polymerase II Transcription	0.207451	CCNA2;TPX2;CCNB1;UBE2S;CDK1;BIRC5;KMT5A;CDC25C;LBR;AURKB;AURKA
Diseases of Mitotic Cell Cycle	0.207629	UBE2S
Triglyceride Metabolism	0.207629	PLIN3
Association of TriC CCT With Target Proteins During Biosynthesis	0.212471	DCAF7
Ovarian Tumor Domain Proteases	0.212471	CDK1
RHOU GTPase Cycle	0.217285	DEPDC1B
PRC2 Methylates Histones and DNA	0.222069	PHF19
DAG and IP3 Signaling	0.222069	KPNA2
Transcriptional Regulation by VENTX	0.222069	UBE2S
Deubiquitination	0.224718	CDC20;CCNA2;CDK1
AUF1 (hnRNP D0) Binds and Destabilizes mRNA	0.226824	HSPA8
tRNA Aminoacylation	0.226824	AIMP2
NS1 Mediated Effects on Host Pathways	0.226824	KPNA2
RHOF GTPase Cycle	0.226824	DEPDC1B
FBXL7 Down-Regulates AURKA During Mitotic Entry and in Early Mitosis	0.226824	AURKA
SCF-beta-TrCP Mediated Degradation of Emi1	0.226824	CDC20
Negative Regulation of NOTCH4 Signaling	0.236248	TACC3
TP53 Regulates Transcription of Cell Death Genes	0.236248	BIRC5
DNA Double-Strand Break Repair	0.237287	CCNA2;KPNA2
TAK1-dependent IKK and NF-kappa-B Activation	0.240917	ALPK1
PKMTs Methylate Histone Lysines	0.245558	KMT5A
XBP1(S) Activates Chaperone Genes	0.259312	HDGF
PLC Beta Mediated Events	0.259312	KPNA2
Retrograde Transport at the Trans-Golgi-Network	0.259312	PLIN3
Neurotransmitter Release Cycle	0.268343	HSPA8
IRE1alpha Activates Chaperones	0.268343	HDGF
Transcriptional and Post-Translational Regulation of MITF-M Expression and Activity	0.268343	AIMP2
Antigen Processing Ubiquitination & Proteasome Degradation	0.270309	CDC20;UBE2S;CCNF
Apoptotic Execution Phase	0.272818	HMGB2
p53-Dependent G1 DNA Damage Response	0.277265	CCNA2
p53-Dependent G1 S DNA Damage Checkpoint	0.277265	CCNA2
Gene Expression (Transcription)	0.28044	CCNA2;TPX2;CCNB1;UBE2S;CDK1;BIRC5;KMT5A;CDC25C;LBR;AURKB;PHF19;AURKA
Autodegradation of Cdh1 by Cdh1 APC C	0.281686	UBE2S
SARS-CoV-1 Activates Modulates Innate Immune Responses	0.281686	KPNA2
G-protein Mediated Events	0.281686	KPNA2
RHOJ GTPase Cycle	0.286079	DEPDC1B
G1 S DNA Damage Checkpoints	0.286079	CCNA2
Golgi Associated Vesicle Biogenesis	0.290446	HSPA8
Orc1 Removal From Chromatin	0.299101	CCNA2
Constitutive Signaling by NOTCH1 HD+PEST Domain Mutants	0.299101	NEURL1B
Constitutive Signaling by NOTCH1 PEST Domain Mutants	0.299101	NEURL1B
Signaling by NOTCH1 HD+PEST Domain Mutants in Cancer	0.299101	NEURL1B
Signaling by NOTCH1 PEST Domain Mutants in Cancer	0.299101	NEURL1B
Signaling by NOTCH1 in Cancer	0.299101	NEURL1B
NRAGE Signals Death Through JNK	0.303389	ECT2
RHOQ GTPase Cycle	0.303389	DEPDC1B
DNA Damage Telomere Stress Induced Senescence	0.30765	CCNA2
HDACs Deacetylate Histones	0.30765	HMG20B
DNA Double Strand Break Response	0.311887	KPNA2
RHO GTPases Activate PKNs	0.316097	CDC25C
Ub-specific Processing Proteases	0.322946	CDC20;CCNA2
ESR-mediated Signaling	0.327417	RAD21;KPNA2
trans-Golgi Network Vesicle Budding	0.35682	HSPA8
Signaling by NOTCH4	0.35682	TACC3
Signaling by NOTCH1	0.364671	NEURL1B
Cell Death Signalling via NRAGE, NRIF and NADE	0.372427	ECT2
Regulation of mRNA Stability by Proteins That Bind AU-rich Elements	0.372427	HSPA8
ISG15 Antiviral Mechanism	0.372427	KPNA2
Protein Ubiquitination	0.37627	UBE2S
SUMOylation of DNA Damage Response and Repair Proteins	0.37627	RAD21
Diseases of Programmed Cell Death	0.380089	CDC25C
Processing of DNA Double-Strand Break Ends	0.387659	CCNA2
G Alpha (12 13) Signalling Events	0.387659	ECT2
MAPK6 MAPK4 Signaling	0.387659	CDK1
Class I MHC Mediated Antigen Processing & Presentation	0.398296	CDC20;UBE2S;CCNF
Regulation of HSF1-mediated Heat Shock Response	0.398842	HSPA8
Opioid Signalling	0.424153	KPNA2
Signaling by ALK Fusions and Activated Point Mutants	0.434674	CCNB1
Signaling by ALK in Cancer	0.434674	CCNB1
Oxidative Stress Induced Senescence	0.438139	CDKN2D
Viral Infection Pathways	0.43934	HSPA8;TUBA1C;TUBB6;TUBA1B;HMG20B;KPNA2;TUBB4B
Unfolded Protein Response (UPR)	0.441582	HDGF
MyD88 Cascade Initiated on Plasma Membrane	0.451788	ALPK1
P75 NTR Receptor-Mediated Signalling	0.451788	ECT2
Toll Like Receptor 10 (TLR10) Cascade	0.451788	ALPK1
Toll Like Receptor 5 (TLR5) Cascade	0.451788	ALPK1
Metabolism of Nucleotides	0.451788	DTYMK
Assembly of the Pre-Replicative Complex	0.461808	UBE2S
Cellular Response to Heat Stress	0.461808	HSPA8
Interleukin-1 Signaling	0.465108	ALPK1
TRAF6 Mediated Induction of NFkB and MAP Kinases Upon TLR7 8 or 9 Activation	0.465108	ALPK1
MyD88 Dependent Cascade Initiated on Endosome	0.468388	ALPK1
Toll Like Receptor 3 (TLR3) Cascade	0.478107	ALPK1
Post-translational Protein Phosphorylation	0.481308	LGALS1
Toll Like Receptor 7 8 (TLR7 8) Cascade	0.481308	ALPK1
HATs Acetylate Histones	0.484489	BRD8
MyD88-independent TLR4 Cascade	0.490793	ALPK1
TRIF (TICAM1)-mediated TLR4 Signaling	0.490793	ALPK1
Toll Like Receptor 9 (TLR9) Cascade	0.490793	ALPK1
Signaling by Nuclear Receptors	0.49213	RAD21;KPNA2
SARS-CoV-1-host Interactions	0.49702	KPNA2
MyD88 MAL(TIRAP) Cascade Initiated on Plasma Membrane	0.50622	ALPK1
Toll Like Receptor TLR6 TLR2 Cascade	0.50622	ALPK1
HDR Through Homologous Recombination (HRR) or Single Strand Annealing (SSA)	0.50925	CCNA2
Toll Like Receptor 2 (TLR2) Cascade	0.515254	ALPK1
Toll Like Receptor TLR1 TLR2 Cascade	0.515254	ALPK1
Signaling by Interleukins	0.522918	HSPA8;BIRC5;ALPK1
Selenoamino Acid Metabolism	0.527043	AIMP2
Homology Directed Repair	0.527043	CCNA2
Regulation of IGF Transport and Uptake by Insulin-like Growth Factor Binding Proteins (IGFBPs)	0.532831	LGALS1
Glycosaminoglycan Metabolism	0.541382	HMMR
Formation of the Cornified Envelope	0.546995	PKP4
Respiratory Syncytial Virus Infection Pathway	0.558019	HSPA8
DNA Repair	0.569951	CCNA2;KPNA2
SARS-CoV-2 Activates Modulates Innate and Adaptive Immune Responses	0.571425	KPNA2
Interleukin-1 Family Signaling	0.576674	ALPK1
Clathrin-mediated Endocytosis	0.589519	HSPA8
Toll Like Receptor 4 (TLR4) Cascade	0.59704	ALPK1
Metabolism of Steroids	0.614061	LBR
Death Receptor Signaling	0.618791	ECT2
SARS-CoV-1 Infection	0.618791	KPNA2
Potential Therapeutics for SARS	0.634901	HMG20B
Apoptosis	0.643801	HMGB2
Influenza Infection	0.645992	KPNA2
Toll-like Receptor Cascades	0.656749	ALPK1
Infectious Disease	0.695308	HSPA8;TUBA1C;TUBB6;TUBA1B;HMG20B;KPNA2;TUBB4B
Programmed Cell Death	0.711264	HMGB2
mRNA Splicing - Major Pathway	0.714812	HSPA8
mRNA Splicing	0.733565	HSPA8
Keratinization	0.73684	PKP4
SARS-CoV-2-host Interactions	0.738463	KPNA2
Disease	0.763549	HSPA8;TUBA1C;NEURL1B;TUBB6;CCNB1;TUBA1B;UBE2S;HMG20B;KPNA2;CDC25C;TUBB4B
Diseases of Signal Transduction by Growth Factor Receptors and Second Messengers	0.764895	NEURL1B;CCNB1
Neutrophil Degranulation	0.79248	HSPA8;TUBB4B
SARS-CoV Infections	0.81105	HMG20B;KPNA2
MAPK1 MAPK3 Signaling	0.811656	CDK1
Processing of Capped Intron-Containing Pre-mRNA	0.827327	HSPA8
Metabolism of Carbohydrates	0.832604	HMMR
Epigenetic Regulation of Gene Expression	0.833641	PHF19
Translation	0.844627	AIMP2
SARS-CoV-2 Infection	0.854893	KPNA2
MAPK Family Signaling Cascades	0.855792	CDK1
G Alpha (I) Signalling Events	0.857574	KPNA2
Intracellular Signaling by Second Messengers	0.861933	KPNA2
Metabolism of Amino Acids and Derivatives	0.890335	AIMP2
GPCR Downstream Signalling	0.902106	KPNA2;ECT2
Signaling by GPCR	0.932432	KPNA2;ECT2
Metabolism of Lipids	0.948396	PLIN3;LBR
Innate Immune System	0.974028	HSPA8;ALPK1;TUBB4B
Metabolism of RNA	0.991323	HSPA8
Metabolism	0.993761	AIMP2;DTYMK;GLRX5;PLIN3;HMMR;LBR
